# Supplementary material for: Phenotypic and Transcriptional Fidelity of Patient-Derived Colon Cancer Xenografts in Immune-Deficient Mice
Source: PLoS One. 2013 Nov 20;8(11):e79874. doi: 10.1371/journal.pone.0079874 (PMC3835935; doi:10.1371/journal.pone.0079874)
Supplement: File S1 — RNA-seq human transcripts (counts per million). (XLS) [file pone.0079874.s005.xls]

## Sheet: Human transcripts
RNA-seq human transcripts (counts per million)																		Differential expression
symbol	D61540.T1	D61540.T2	D61540.T2.X1	D61540.X2	P2726.Om	P2726.Ov	P2726.Ov.X1	P2726.Ov.X2	P2726.As.X1	P2750.Tu	P2750.Co	P2750.Tu.X1	D55949.X2	D55949.X3F	D55949.X3M	D55949.X4	D55949.X7	PHT vs CX	PHT vs SX	Mouse vs Human	Mouse ortholog
A1BG	0.456792	1.0502	0.0119188	0.0230645	0.60332	0.455829	0.228497	0.322018	7.88835	0.867175	0.863209	6.3343	0.0112484	0.00627659	0.0292747	0	0	Both	SX	Both	A1BG
A1BG-AS1	0.0605948	0.0572094	0	0.0230645	0.0684177	0.0670337	0.0360785	0.0189423	1.04297	0.0654471	0.0281481	0.63707	0.0337451	0	0.0146374	0.0130484	0.0145165	Both	SX	NA	NA
A1CF	8.04979	9.41095	42.7827	57.7766	61.0722	67.8582	66.4084	89.6916	0.102828	69.2104	93.5174	0.127414	47.5018	42.6432	40.2454	45.9564	47.2804	Both	PHT	Human	A1CF
A2LD1	5.67261	6.01516	9.0464	9.6525	5.4672	5.3627	5.86876	6.55402	4.59786	8.2627	9.28888	6.53452	13.6386	16.0241	18.5236	18.5678	18.015	Both	Both	Both	A2LD1
A2M	40.0625	93.3576	0.250296	0.311371	126.206	61.7716	0.877909	0.0568268	251.531	475.359	153.22	331.568	0.0112484	0	0.00731868	0	0.0290331	PHT	Both	Both	A2M
A2ML1	0.0885617	0.073555	0.125148	0.0576613	0.0870771	0.107254	0.0360785	0.113654	0.117517	0.0981707	0.0469135	0.018202	0.562418	1.23021	1.61011	1.38313	0.769377	Both	Both	NA	NA
A4GALT	0.820361	1.32808	0.00595942	0.0115323	6.92885	4.48456	5.15922	4.81133	11.3845	6.49563	2.61777	44.5585	0.061866	0.144362	0.131736	0.0782903	0.232265	Both	Both	Mouse	A4GALT
A4GNT	0	0.0326911	0	0	0	0	0	0	0	0	0	0.018202	0	0	0	0	0	Both	Both	Mouse	A4GNT
AA06	0	0	0	0	0	0	0	0	0	0	0	0	0	0	0	0	0	Neither	Neither	NA	NA
AAA1	0.0372891	0.0408639	0.125148	0.0807258	0.466485	0.563083	1.45516	2.89816	0.0293793	0.0654471	0.0187654	0	1.09672	0.960318	0.99534	0.900338	1.94522	Both	Both	NA	NA
AAAS	49.4268	44.7337	36.1737	30.8949	39.1909	44.4165	42.8612	41.3509	16.9225	16.8363	20.8578	13.5605	35.781	33.6676	31.6167	30.3636	22.7184	Both	Both	Both	AAAS
AACS	33.509	29.4097	77.4427	59.8524	36.6284	40.609	31.3522	35.1947	14.5721	33.7707	43.0854	14.2158	110.093	93.8099	84.4063	87.9592	68.7068	Both	Both	Both	AACS
AACSP1	0.00466114	0	0	0	0	0	0	0	0.0146897	0	0	0	0.00562418	0	0.0292747	0	0.0145165	Both	Both	NA	NA
AADAC	0.116529	0.539403	1.04886	1.16476	0.454045	0.549677	0.168366	0.17048	0.602276	0.114532	0.121975	0	1.0236	0.859893	1.46374	2.49224	1.23391	Both	Both	Both	AADAC
AADACL2	0	0.00408639	0.321809	0.265242	0	0	0	0	0	0	0.093827	0	0.00562418	0	0	0	0	CX	Neither	Both	AADACL2
AADACL3	0	0	0	0	0	0	0	0.0189423	0	0	0	0	0	0	0	0	0	Both	Neither	Mouse	AADACL3
AADACL4	0	0	0	0	0	0	0	0	0.0146897	0	0.0093827	0	0	0	0	0	0	Neither	Both	Mouse	GM13177
AADAT	2.62888	3.29363	7.62806	8.97209	1.18798	1.24012	2.26092	2.06471	2.77635	1.65254	2.60839	1.27414	16.3158	12.4214	13.803	14.7447	10.9164	Both	Both	Human	AADAT
AAGAB	44.8961	48.816	104.975	99.4657	59.1503	66.5243	85.4458	80.0689	32.611	46.8929	58.9234	32.7636	77.8331	71.051	74.1528	64.459	69.0843	Both	Both	Both	AAGAB
AAK1	26.727	31.2323	36.0783	36.5572	34.1467	33.8922	46.6254	29.6825	57.3484	39.6282	29.9965	68.2211	13.3181	8.96297	10.5096	12.4612	13.3552	Both	Both	Both	AAK1
AAMP	93.8381	82.3612	118.771	114.815	155.122	166.27	175.762	159.38	46.9335	97.4672	108.183	88.0795	157.438	167.208	167.305	165.375	154.238	Both	Both	Both	AAMP
AANAT	0.517387	0.241097	0.10727	0.0230645	0.0808573	0.140771	0.0962093	0.0947113	0.102828	0	0	0.163818	0.0281209	0.0188298	0.0146374	0	0.0290331	Both	Both	Both	AANAT
AARS	122.215	107.611	125.601	115.415	208.027	201.946	160.754	220.848	53.2647	50.9506	50.2256	54.424	126.06	123.523	97.6092	98.6588	95.3447	Both	Both	Both	AARS
AARS2	12.5478	12.6024	22.4253	16.2259	38.768	46.146	33.8536	37.3162	16.2614	16.3618	16.1101	7.2808	31.591	24.3092	21.0558	21.308	16.6214	Both	Both	Human	AARS2
AARSD1	30.8381	30.5744	25.2858	28.6231	16.1963	17.3148	12.2787	11.3654	11.1054	12.7131	15.7066	11.1214	27.8566	25.9663	30.5701	25.1703	22.3119	Both	Both	Both	AARSD1
AASDH	2.23269	2.45183	7.92007	7.72661	16.1839	18.0857	11.3647	12.8618	6.39	7.1501	6.65234	3.87703	9.11118	9.22659	8.1896	6.57639	6.30018	Both	Both	Both	AASDH
AASDHPPT	29.8686	32.6339	45.387	46.648	33.6367	38.1623	21.9237	21.6699	20.5802	15.8546	15.1812	19.549	26.518	24.962	26.5375	27.2581	24.3443	Both	Both	Both	AASDHPPT
AASS	3.53315	4.07413	4.08816	5.76613	2.73049	1.15968	0.336732	0.492499	9.21041	3.87774	2.77728	8.90078	0.674902	0.684148	0.548901	0.4045	0.682278	Both	Both	Both	AASS
AATF	409.989	410.976	344.401	277.754	53.7515	58.078	45.9279	47.3935	21.2559	31.0056	29.5649	33.3643	67.6027	63.2492	62.6259	63.0759	50.8079	Both	Both	Human	AATF
AATK	0.759766	0.625217	4.23715	4.26693	17.0858	17.288	27.1911	41.5404	0.984207	12.0423	4.35357	0.709878	26.5011	37.3583	34.3758	36.4311	27.6395	Both	PHT	Both	AATK
ABAT	56.1714	54.2836	121.799	125.563	71.1047	72.9193	17.7145	15.4948	10.8557	50.787	46.0222	4.18646	7.91322	6.55276	5.92081	4.41035	6.35825	Both	PHT	Human	ABAT
ABCA1	9.87696	8.52012	15.0952	19.4895	69.2325	55.162	51.2194	76.8487	81.8361	32.3472	15.9787	64.6899	6.23159	5.42297	5.27677	10.0473	5.705	Both	Both	Mouse	ABCA1
ABCA10	1.16062	1.56509	0.250296	0.322903	0.373188	0.107254	0.192419	0	0.249724	0.130894	0.619258	0.036404	0.371196	0.207128	0.32934	0.208774	0.638728	Both	Both	NA	NA
ABCA11P	2.8666	2.82778	4.48744	5.15492	3.51418	4.25664	4.70223	3.97787	2.21814	2.87967	2.59901	2.78491	4.79743	5.64893	5.70125	4.38426	4.45658	Both	Both	NA	NA
ABCA12	0.638576	1.36077	18.3133	16.3066	0.0062198	0	0.0120262	0.0568268	0.0146897	0.163618	0.0281481	0	2.01908	0.665319	0.99534	1.95726	0.580662	Both	Both	Both	ABCA12
ABCA13	0.111867	0.106246	0.10131	0.138387	0.149275	0.134067	0.15634	0.0947113	0.176276	1.70163	1.57629	0.72808	4.40373	4.60702	5.12307	6.27627	3.87592	Both	Both	Both	ABCA13
ABCA17P	13.9927	11.0455	6.12629	5.07419	0.0932969	0.0335169	0.0841831	0.075769	0.0587586	0.0163618	0.0375308	0.127414	0.0731144	0.031383	0.0512307	0.0260968	0.0290331	Both	Both	Both	ABCA17
ABCA2	83.4531	64.4914	86.3163	54.8128	137.252	147.24	184.445	202.777	45.6701	53.9121	40.8054	72.353	98.7044	119.274	85.9359	99.8984	95.8528	Both	Both	Both	ABCA2
ABCA3	43.2834	34.8937	66.972	63.0238	21.5143	26.2035	14.0225	11.0812	2.82041	3.79593	2.97432	13.1601	12.1651	26.5374	22.7025	27.3494	24.141	Both	Both	Both	ABCA3
ABCA4	0.032628	0.0694686	0.148986	0.138387	0.186594	0.0402202	0.0120262	0	0.220345	0.163618	0.234568	0.072808	3.13267	2.59851	0.936791	0.782903	3.25171	Both	Both	Both	ABCA4
ABCA5	13.9694	17.7635	10.2144	8.76451	1.8846	1.46804	0.962093	0.776632	5.49393	27.4878	22.1619	1.31054	6.56342	7.26829	5.34263	4.22768	3.62914	Both	Both	Both	ABCA5
ABCA6	0.261024	0.809105	0.0476754	0.0230645	2.44438	0.482643	0.0360785	0	18.8615	1.29258	1.48247	15.4717	0	0.00627659	0.00731868	0	0	PHT	SX	Mouse	ABCA6
ABCA7	47.2547	35.666	41.275	31.9905	2.71183	2.74838	3.46353	3.6748	14.1021	13.6621	11.9536	2.58469	29.6844	35.2493	28.8941	33.2734	22.7474	Both	Both	Both	ABCA7
ABCA8	0.0839006	0.44133	0	0	11.1583	1.65573	0	0	6.22841	6.15203	7.85332	0.291232	0	0	0	0	0	PHT	Both	Mouse	ABCA8B
ABCA9	0.372891	0.960301	0.10131	0.126855	3.85627	0.65693	0.144314	0.208365	3.11421	0.654471	0.581728	18.4386	0.691774	0.778297	0.658681	0.378403	0.391947	PHT	Both	Mouse	ABCA9
ABCB1	28.0321	40.0629	71.376	83.136	48.3092	76.4453	3.09072	0.738748	4.65662	84.7377	42.2034	4.75072	0.337451	0.0941489	0.175648	0.130484	0.232265	Both	PHT	Both	ABCB1A
ABCB10	6.57687	7.94394	33.5456	42.2657	35.5648	41.9631	48.4414	48.9657	19.2141	31.3655	33.6558	19.3305	34.3019	34.8414	33.3146	40.8675	33.0397	Both	Both	Both	ABCB10
ABCB11	0.00466114	0	0.0119188	0	0.0062198	0	0.0120262	0	0	1.68526	3.4153	0	0.613036	0.633936	0.77578	1.03082	0.885509	Both	Both	Both	ABCB11
ABCB4	0.559337	1.35668	0.584023	0.795725	0.398067	0.509456	0.0240523	0.0189423	0.646345	1.37439	0.975801	0.582464	0.354324	0.326383	0.256154	0.0913387	0.566145	Both	Both	Mouse	ABCB4
ABCB5	0.344925	0.412725	0.315849	0.265242	0.155495	0.201101	0.324706	0.303076	0.528828	0.196341	0.365925	0.09101	0.75364	0.520957	0.563538	0.469742	0.362914	Both	Both	Human	ABCB5
ABCB6	15.4563	15.3566	23.1226	17.9211	22.2233	22.1613	16.2353	20.6092	11.693	10.8151	15.5753	9.35583	25.4944	17.1225	13.7006	14.7969	8.31798	Both	Both	Both	ABCB6
ABCB7	13.8296	16.5376	31.8054	29.7763	23.1936	25.989	19.8672	22.7875	10.5766	19.536	20.1071	13.1783	18.6835	18.4595	19.453	17.7849	17.7392	Both	Both	Both	ABCB7
ABCB8	13.5499	13.2726	27.759	25.1518	26.3408	31.6734	30.799	29.0006	20.4039	23.9537	29.3585	12.3956	42.4907	38.7768	38.5841	42.6552	27.4508	Both	Both	Both	ABCB8
ABCB9	4.82428	4.11499	3.81403	2.8254	5.35524	6.62293	5.49595	5.17123	1.33676	3.01057	3.29333	2.53008	5.89414	5.54223	5.86958	6.53724	6.25663	Both	Both	Both	ABCB9
ABCC1	29.1228	31.0688	80.6667	74.9942	74.8677	98.5664	66.9977	57.5844	90.2239	35.8814	33.9091	109.977	127.41	96.0256	90.693	114.826	70.0423	Both	Both	Both	ABCC1
ABCC10	10.4503	10.9679	14.8509	13.3313	29.0029	33.6241	28.3817	27.561	19.1112	20.1414	21.5615	16.6912	53.1879	48.267	38.467	46.7785	27.7556	Both	Both	Human	ABCC10
ABCC11	0.139834	0.073555	0.625739	0.611209	0.454045	0.462533	1.84	3.44749	0.0146897	0.245427	0.24395	0.018202	0.258712	0.188298	0.182967	0.208774	0.159682	Both	PHT	NA	NA
ABCC12	0.032628	0.0204319	0.10131	0.207581	0.0248792	0.0201101	0.0120262	0	0	0	0	0	0	0	0	0	0	Both	Both	Both	ABCC12
ABCC13	0.0512726	0.0163456	0.00595942	0.0230645	0.0124396	0	0.0601308	0.0378845	0.0587586	2.07795	3.99703	0.072808	0.545546	0.477021	0.892879	0.600226	0.566145	Both	Both	NA	NA
ABCC2	19.2552	19.0712	33.8555	47.1554	48.4398	52.5678	25.6518	34.115	0.528828	0.163618	0.309629	0.382242	0.0506176	0.106702	0.0731868	0.0391451	0.0725827	Both	Both	Human	ABCC2
ABCC3	80.9174	54.4225	96.9002	110.952	103.106	116.022	178.155	158.357	37.7965	256.766	343.05	15.4171	324.943	420.029	352.855	358.961	237.679	Both	PHT	Both	ABCC3
ABCC4	25.3799	33.6105	75.631	85.6385	3.34003	0.764184	0.0721569	0.0189423	20.7565	14.6765	11.4375	28.0129	9.94355	8.55499	6.91615	6.96784	7.76635	Both	Both	Both	ABCC4
ABCC5	31.4208	35.7477	29.3561	28.4155	13.2295	16.1484	10.2222	10.172	20.5361	17.8343	16.4197	6.97137	11.5577	10.9338	10.0998	12.135	6.99698	Both	Both	Both	ABCC5
ABCC6	1.13266	0.760068	1.22168	0.980242	17.6642	18.7091	12.5433	15.4001	0.690414	11.9932	14.5057	0.18202	6.30471	5.18446	4.75714	4.76266	4.2969	Both	PHT	Human	ABCC6
ABCC6P1	0.102545	0	0.0655536	0.0115323	3.27161	3.94829	3.71608	4.64085	0.323172	1.93069	2.35506	0	1.58602	1.54404	1.13439	0.939484	1.13229	Both	Both	NA	NA
ABCC6P2	0.032628	0.073555	0.0357565	0.046129	1.1942	1.24012	0.93804	0.662979	0.0734483	1.71799	1.90469	0.127414	1.2092	1.05447	1.20758	1.14826	1.30649	Both	PHT	NA	NA
ABCC8	0.568659	0.392293	0.286052	0.311371	0.752595	0.911659	0.637386	1.38278	0	0.343597	0.459752	0	3.22828	2.93117	1.28809	1.42227	2.99041	Both	PHT	Both	ABCC8
ABCC9	8.72566	9.72152	6.06073	6.16976	11.065	8.949	8.5506	11.2706	4.71538	8.68811	5.2637	12.9416	11.6983	11.1033	13.4151	9.69495	7.51957	Both	Both	Mouse	ABCC9
ABCD1	86.8884	74.6379	139.856	93.0653	23.7347	23.2741	13.5294	17.1427	17.5541	16.9835	11.3812	16.9279	5.49483	5.5234	4.45707	5.93701	4.48561	Both	Both	Both	ABCD1
ABCD2	0.0233057	0.171628	0	0.0230645	0.0746375	0.0201101	0.0360785	0	3.96621	0.752642	0.365925	7.55383	0	0.00627659	0	0	0	Both	Both	Mouse	ABCD2
ABCD3	17.8801	18.3724	46.0842	47.5014	76.7274	87.9147	82.1266	87.0775	21.065	127.131	179.576	12.7596	55.5838	53.3322	50.5867	54.2552	43.1722	Both	PHT	Both	ABCD3
ABCD4	21.3807	22.5528	16.8175	13.2621	13.497	12.8168	7.60053	8.01257	21.9463	23.8064	24.6296	10.1385	14.9547	16.9531	15.0984	14.4576	11.1197	Both	Both	Both	ABCD4
ABCE1	32.8611	39.0005	100.053	109.672	126.274	152.133	128.187	116.457	45.582	41.1826	45.3841	40.3175	117.849	100.394	99.3584	113.39	95.6641	Both	Both	Both	ABCE1
ABCF1	38.9252	36.9205	113.819	103.329	150.357	173.999	150.796	151.273	49.3719	57.4135	54.1194	47.5801	92.186	77.8423	71.6718	76.9724	54.4806	Both	Both	Both	ABCF1
ABCF2	39.7922	38.9065	81.3461	78.3617	66.3092	78.6574	60.1188	56.3153	33.3308	29.713	32.2484	34.8933	93.9463	77.6163	71.4522	78.8905	52.9709	Both	Both	Both	ABCF2
ABCF3	29.7474	26.0017	37.0199	33.3513	45.7901	49.6452	46.9742	44.1165	28.1748	32.8545	34.397	28.7046	52.0181	47.6017	48.0471	52.2457	37.5833	Both	Both	Both	ABCF3
ABCG1	44.3181	19.206	4.42189	5.21258	30.987	28.0536	41.1054	49.212	17.1428	72.2536	24.714	11.5583	21.1357	22.238	23.8882	29.4241	31.5299	Both	Both	Mouse	ABCG1
ABCG2	0.251702	0.809105	0.00595942	0.046129	2.42572	1.56189	0.0240523	0	1.46897	17.7689	123.298	1.71099	0.894245	0.439361	0.439121	0.743758	0.304848	PHT	Both	Mouse	ABCG2
ABCG4	0.0419503	0.053123	0	0	0.124396	0.0201101	0	0	0.176276	0.163618	0.0656789	0	0	0	0	0	0	PHT	Both	Mouse	ABCG4
ABCG5	0.20509	0.151196	0.315849	1.25702	0.062198	0.167584	0.0240523	0.151538	0.0146897	0.654471	0.300247	0.018202	1.09672	0.445638	0.724549	1.04387	0.362914	Both	Both	Human	ABCG5
ABCG8	0.107206	0.0939869	0.0834319	0.322903	0.0435386	0.053627	0.0481046	0	0	1.37439	0.994567	0	0.99548	0.633936	0.336659	1.06997	0.348397	Both	PHT	Human	ABCG8
ABHD1	1.7992	1.40163	0.756847	0.415161	0.29855	0.274838	0.264575	0.473556	0.0734483	0.0163618	0.0562962	0.18202	0.179974	0.458191	0.226879	0.260968	0.290331	Both	Both	Both	ABHD1
ABHD10	33.7886	38.7676	29.9282	29.9031	17.0485	17.0132	12.6395	12.123	14.6897	17.7525	19.516	12.0133	37.4346	33.9313	37.0764	34.3172	36.001	Both	Both	Human	ABHD10
ABHD11	34.0823	26.1202	18.6113	18.6592	30.3215	31.0031	35.2968	37.07	5.99338	52.1614	67.0113	5.73363	115.622	123.774	136.171	129.818	111.24	Both	PHT	Human	ABHD11
ABHD12	89.4613	79.6355	97.4783	84.7851	107.36	105.055	122.859	143.052	52.9856	65.2508	64.1402	88.0431	67.1415	75.9154	77.4023	73.4102	79.6523	Both	Both	Both	ABHD12
ABHD12B	0.167801	0.269702	0.148986	0.10379	0.0248792	0	0	0	0.044069	6.65925	7.92838	0.036404	0.0224967	0.0815957	0.117099	0.0782903	0.0580662	Both	Both	Both	ABHD12B
ABHD13	17.7356	19.1692	45.0532	41.3431	9.2675	10.0014	11.8337	12.4072	16.0411	23.4628	19.8726	23.5352	20.3483	16.6518	17.8576	21.1645	22.8636	Both	Both	Both	ABHD13
ABHD14A	8.59981	9.30471	4.10008	3.97863	3.45199	2.85564	2.52549	2.78451	5.02386	3.40325	3.27456	3.05794	10.7253	10.8522	11.8489	10.517	10.51	Both	Both	Both	ABHD14A
ABHD14A-ACY1	0.00932228	0.0122592	0.0238377	0.0230645	0.031099	0.0268135	0.0240523	0	0	0	0	0.018202	0.0112484	0.031383	0.021956	0.0260968	0.0145165	Both	Both	NA	NA
ABHD14B	229.71	208.226	155.303	136.796	80.8325	83.6045	98.8189	99.5794	26.5295	88.5663	104.551	33.8739	70.831	90.2197	93.3278	88.2723	87.6219	Both	Both	Human	ABHD14B
ABHD15	14.1	13.5913	18.5576	17.2061	29.8612	28.362	25.2189	31.2926	19.5226	26.817	29.9402	21.5512	21.7937	19.175	20.0898	18.5939	15.9827	Both	Both	Both	ABHD15
ABHD16A	66.4679	67.2906	91.4414	83.3551	94.5533	98.8211	89.7392	77.5685	34.315	43.5387	46.1723	24.2451	73.9692	77.2586	66.095	67.7733	54.7129	Both	Both	Both	ABHD16A
ABHD16B	8.56718	6.74254	5.3754	4.67056	4.59643	4.65884	4.58197	5.34171	4.09841	3.55051	2.81481	4.91454	3.85257	3.74085	3.24949	4.97143	2.90331	Both	Both	Human	ABHD16B
ABHD2	365.918	344.16	1559.82	1367.89	193.852	228.384	306.775	298.928	132.853	245.378	214.16	359.945	357.271	366.195	347.652	444.793	326.085	Both	Both	Human	ABHD2
ABHD3	17.8335	19.1366	16.6625	13.2736	9.2053	10.2763	12.5914	11.6305	13.8964	73.5789	77.7169	4.22287	27.6091	26.2487	25.0592	24.531	29.0331	Both	Both	Human	ABHD3
ABHD4	25.1096	23.9503	17.2764	16.1913	14.1687	11.1678	13.5294	14.9076	34.0212	34.2779	28.5422	28.3769	16.8557	21.5789	20.8216	17.1847	19.5102	Both	Both	Mouse	ABHD4
ABHD5	21.4506	22.0992	34.8209	31.8751	13.2544	12.8504	16.1391	18.1656	14.8072	43.7351	40.4019	14.3978	15.5396	14.7939	15.1423	14.7969	14.5601	Both	Both	Both	ABHD5
ABHD6	32.7911	22.1646	9.35629	10.2522	13.1175	13.9966	12.1705	12.4261	7.5211	15.2655	21.8054	5.51521	18.2561	13.1055	11.4757	9.76019	10.2777	Both	Both	Both	ABHD6
ABHD8	1.98565	2.40688	0.864116	0.899516	16.8556	15.8602	15.9828	19.0559	10.2534	4.49949	5.40444	14.325	2.7446	2.63617	1.88822	2.79235	2.29361	Both	Both	Both	ABHD8
ABI1	38.2773	39.6216	61.5847	63.9579	67.5719	68.1599	75.9211	75.0113	73.4923	84.0178	74.874	86.7144	97.8383	105.353	107.438	111.446	127.688	Both	Both	Both	ABI1
ABI2	47.8559	53.1598	72.2759	60.0254	43.8122	42.6334	26.193	25.6857	26.0448	16.3618	11.5032	34.2926	29.1895	27.027	24.9421	25.0268	21.7168	Both	Both	Both	ABI2
ABI3	2.50303	5.14476	0.0297971	0.0115323	1.90326	1.44122	0.120262	0	7.03635	8.62266	3.81876	15.7993	0	0.00627659	0.00731868	0	0.0145165	PHT	Both	Mouse	ABI3
ABI3BP	0.722477	1.41389	0.0893913	0.046129	2.02765	0.288245	0.120262	0.17048	129.196	7.65732	6.21135	153.024	0.0899869	0.282447	0.0585494	0.182677	0.101616	PHT	SX	Mouse	ABI3BP
ABL1	48.117	46.3968	93.8251	94.3223	95.3059	92.2451	65.6869	64.2332	85.2735	144.982	132.568	197.892	90.0094	96.6407	75.6678	92.1346	79.1152	Both	Both	Both	ABL1
ABL2	13.8296	17.3549	22.771	22.1996	57.6326	68.1934	37.3051	36.5207	31.6709	22.9065	19.2345	60.0666	23.1941	24.2653	20.0971	18.7244	15.9972	Both	Both	Both	ABL2
ABLIM1	73.2592	72.2106	292.721	277.616	238.088	166.612	159.19	192.188	14.249	228.1	221.91	27.8309	390.706	375.535	357.861	396.045	359.546	Both	PHT	Human	ABLIM1
ABLIM2	20.1967	16.1004	24.9283	17.7597	15.3069	21.4843	22.97	20.666	0.132207	8.01727	10.1146	0.418646	3.68384	6.16989	5.37923	5.75434	7.14214	Both	PHT	Both	ABLIM2
ABLIM3	46.2059	33.7454	32.4848	20.1814	1.90326	0.797701	0.0601308	0	7.35952	7.24827	3.06814	59.466	2.40153	2.07755	4.46439	4.29292	7.30182	Both	Both	Both	ABLIM3
ABO	8.42735	7.92351	24.5707	19.8816	13.64	14.4592	13.2528	16.5366	0.102828	48.3982	56.2493	0.382242	19.6903	19.9031	16.0352	19.1159	15.7505	Both	PHT	Human	ABO
ABP1	41.3443	26.9416	57.9733	47.5821	50.9028	53.4393	37.0766	37.3352	0.528828	496.057	537.62	1.56537	531.682	482.745	397.236	534.971	376.487	Both	PHT	Human	ABP1
ABR	94.3182	81.3641	154.766	142.331	78.5125	82.8403	98.7708	102.175	121.087	198.959	210.801	152.169	317.581	329.308	282.947	293.68	257.015	Both	Both	Both	ABR
ABRA	0.0139834	0	0.00595942	0.0115323	0	0.0268135	0.0120262	0.0568268	0	0.0490854	0.0750616	0.018202	0.00562418	0.0125532	0.00731868	0.0130484	0	Both	Both	Mouse	ABRA
ABT1	24.9511	22.8674	33.7899	33.2821	40.211	45.9918	46.7216	51.2956	17.3338	19.8959	21.3363	26.1927	35.2917	32.6257	33.9148	33.1298	38.6866	Both	Both	Human	ABT1
ABTB1	23.4222	17.3631	10.0953	5.96217	19.5986	21.4508	22.6212	22.3708	16.9666	13.7112	7.44048	14.8892	5.97851	15.2019	14.7032	16.2583	16.4182	Both	Both	Both	ABTB1
ABTB2	14.4962	10.9433	14.0106	16.9409	12.0975	17.2679	27.8285	38.9074	1.88028	11.1915	3.04938	16.2544	13.7174	11.3292	10.6999	14.8621	13.0359	Both	Both	Both	ABTB2
ACAA1	62.8928	54.729	51.0186	49.8885	45.56	43.3172	74.8147	106.114	38.575	69.2594	111.579	31.2529	77.4787	73.1035	87.407	84.9189	66.8777	Both	Both	Both	ACAA1A
ACAA2	44.5046	58.8726	107.502	105.67	52.153	46.8499	62.4999	69.3665	58.2151	351.484	389.007	97.2715	97.2309	96.3017	116.162	110.259	93.864	Both	Both	Both	ACAA2
ACACA	18.9475	17.1833	60.2378	46.9593	98.3909	123.885	77.9415	67.0745	24.282	29.6966	41.4059	19.0939	136.375	106.325	93.6278	102.208	59.8953	Both	Both	Both	ACACA
ACACB	17.6471	15.3689	27.7709	32.2557	6.17004	5.42303	1.99634	1.38278	9.50421	32.1345	41.9313	7.59024	10.5791	15.114	12.2734	10.5431	11.6132	Both	Both	Both	ACACB
ACAD10	25.8647	23.7664	16.6983	15.7992	24.9538	25.017	15.7422	16.1767	11.8399	35.7505	40.3644	15.2169	27.6822	31.9479	27.7451	25.6792	16.7521	Both	Both	Human	ACAD10
ACAD11	12.0817	14.1961	8.30743	6.7233	4.70839	4.02202	3.28314	5.07652	11.0466	4.87581	9.85184	5.26038	6.94587	7.51308	6.92347	4.46255	4.50013	Both	Both	Both	ACAD11
ACAD8	9.16847	10.0893	9.79133	11.3939	18.6843	24.0182	25.6879	23.1664	12.7212	20.8449	25.3052	14.416	19.0322	20.016	18.6553	17.1847	17.2311	Both	Both	Both	ACAD8
ACAD9	14.8923	15.9492	32.8305	26.7087	44.7265	48.9681	48.0685	43.7377	20.6243	22.0066	25.9056	19.6946	57.1473	51.33	52.1309	49.7665	39.6447	Both	Both	Both	ACAD9
ACADL	0.0139834	0.0245183	0	0.0115323	0.30477	0.0268135	0	0	0.044069	0	0.0093827	0.163818	0	0.00627659	0.00731868	0.0130484	0	Both	Both	Mouse	ACADL
ACADM	9.13584	12.4226	7.94987	6.83863	25.9179	23.4417	18.7247	17.5405	26.6764	51.8832	68.353	13.5059	17.6262	15.7794	16.9793	15.7494	16.1424	Both	Both	Both	ACADM
ACADS	45.5207	33.3163	40.0652	38.9214	33.0955	35.8563	41.7187	42.4685	12.2218	167.676	230.852	18.2384	62.1416	70.5301	70.5447	70.5265	71.7988	Both	Both	Both	ACADS
ACADSB	14.5148	14.7764	18.1643	22.534	25.4141	28.7508	21.5028	20.5334	13.6614	63.4346	71.1021	22.0426	24.1502	20.016	18.3113	16.7411	21.0054	Both	Both	Both	ACADSB
ACADVL	488.674	465.436	474.185	486.338	98.4407	91.7491	88.5366	91.8131	121.895	243.103	357.547	127.56	291.096	344.66	348.047	326.692	277.731	Both	Both	Human	ACADVL
ACAN	0.699171	0.760068	0	0	1.99033	1.09265	0	0	0.455379	2.12703	0.0187654	0.436848	0	0	0	0	0	PHT	Both	Mouse	ACAN
ACAP1	1.60809	3.9638	0.625739	0.415161	0.447825	0.335169	0.444968	0.378845	34.3738	3.6814	3.99703	35.5485	0.202471	0.389149	0.292747	0.300113	0.450013	Both	SX	Both	ACAP1
ACAP2	24.5922	26.1897	75.6906	73.4374	73.3252	70.2379	95.3313	105.281	59.1406	73.4317	72.8848	86.1137	43.0025	41.4443	37.7497	50.0536	54.0451	Both	Both	Both	ACAP2
ACAP3	31.6725	30.8972	27.7709	20.8964	21.2593	23.4752	31.0395	44.0407	27.6459	14.8892	16.1289	28.6318	15.8883	15.6413	12.837	14.836	11.9762	Both	Both	Both	ACAP3
ACAT1	19.381	22.6222	29.8507	30.7681	58.3728	65.8539	33.6732	29.1711	22.769	67.1651	108.267	19.9494	42.7944	33.6488	35.9859	28.1845	29.0912	Both	Both	Both	ACAT1
ACAT2	4.90352	6.60769	24.0343	17.5867	27.9829	30.4333	35.4772	31.16	14.4399	19.3724	40.6553	13.9791	48.3736	48.9888	54.5388	42.6291	33.3445	Both	Both	Both	ACAT2
ACBD3	17.7077	18.6993	56.4953	59.5641	74.5567	74.5147	85.6022	81.9631	55.1303	62.8947	64.2434	50.7836	67.6195	69.4568	64.6825	83.5097	83.4411	Both	Both	Both	ACBD3
ACBD4	22.2896	16.3169	6.66859	5.39709	5.78441	4.98061	4.34144	6.32671	4.42159	12.3695	15.9224	4.5687	6.55217	9.33329	8.87756	7.46368	8.57928	Both	Both	Both	ACBD4
ACBD5	11.4897	11.5563	43.468	65.1918	47.7742	56.7306	93.804	95.9236	25.4719	60.9149	58.9609	48.5812	101.061	109.765	111.346	136.46	119.181	Both	Both	Both	ACBD5
ACBD6	25.352	27.4605	42.1033	47.5936	26.7451	29.9104	32.0738	30.0045	15.8354	11.9768	12.1506	30.1425	30.0669	33.3287	37.296	31.9033	30.6735	Both	Both	Both	ACBD6
ACBD7	6.8379	9.19029	9.07024	7.12693	14.5046	21.3167	5.83269	5.77739	1.4249	0.883536	0.957036	0.81909	1.99658	2.28468	2.664	3.06637	2.42426	Both	Both	Human	ACBD7
ACCN1	0.032628	0.0122592	0	0	0.111956	0.00670337	0	0	0	0.343597	0.262716	0.18202	0	0	0.00731868	0	0	PHT	Both	NA	NA
ACCN2	17.6564	15.9451	12.1572	15.5339	28.1632	31.231	24.1605	18.2603	10.2681	1.06352	0.412839	0.345838	9.9773	12.2833	10.8756	10.0081	7.78087	Both	Both	NA	NA
ACCN3	3.52848	3.34267	2.53871	2.59476	0.398067	0.415609	0.420915	0.41673	0.925448	0.0163618	0.150123	0.655272	0.629908	0.815957	0.709912	0.574129	1.16132	Both	Both	NA	NA
ACCN4	5.57939	5.00174	1.56733	1.02637	0.0186594	0.0938472	0.0120262	0.0189423	0	0	0	0.145616	0.101235	0.0564893	0.131736	0.0913387	0.0290331	Both	Both	NA	NA
ACCN5	0	0	0	0	0	0	0	0	0	0	0	0	0	0	0	0	0	Neither	Neither	NA	NA
ACCS	4.4747	3.453	1.27532	1.69524	2.74293	3.15058	2.88628	2.34884	3.09952	2.06158	2.26123	2.42087	2.62649	3.57766	3.76912	2.66187	2.77266	Both	Both	Both	ACCS
ACCSL	0	0	0	0	0	0.00670337	0	0.0189423	0	0	0	0.018202	0.0337451	0	0.00731868	0	0	Both	Both	Both	ACCSL
ACD	28.7826	22.8797	24.5409	19.9623	19.9842	24.4271	21.0578	21.0259	9.16635	6.31565	5.83604	13.4331	17.6206	18.5159	14.6008	17.2239	13.9069	Both	Both	Both	ACD
ACE	30.4419	24.0974	46.7338	46.5442	54.4232	47.6006	26.674	25.572	127.212	32.6908	20.0602	63.0336	20.7139	21.7045	17.8942	21.843	14.3423	Both	Both	Mouse	ACE
ACE2	0.0466114	0.114419	0.977345	2.51403	26.1231	21.7793	24.1365	31.8798	0.0881379	50.198	32.633	0.127414	45.9496	29.0355	37.3618	36.3528	23.212	Both	PHT	Human	ACE2
ACER1	0.32628	0.167542	0.178783	0.207581	0	0	0	0.0189423	0.0734483	0	0	0.09101	0	0	0.0146374	0	0	Both	SX	Mouse	ACER1
ACER2	0.745783	0.809105	7.38372	5.92758	6.68628	6.10677	11.052	21.8404	0.822621	6.83923	4.76641	1.12852	9.16179	9.49648	6.6234	9.40788	10.9019	Both	Both	Both	ACER2
ACER3	5.03869	5.87623	19.6244	18.9821	12.9621	15.8535	16.7043	18.355	20.5361	43.686	42.1846	17.4375	22.0974	19.6771	17.0306	20.7208	23.8942	Both	Both	Both	ACER3
ACHE	9.46212	2.50087	0.0893913	0.0115323	1.20664	1.20661	1.45516	0.776632	0.528828	23.1847	4.55061	0.509656	1.00673	1.64447	1.63207	2.68797	3.55655	Both	Both	Both	ACHE
ACIN1	77.1466	80.0728	101.227	101.126	111.446	122.068	120.201	112.972	80.9988	55.6301	71.7777	66.5283	125.301	112.564	99.19	94.8226	71.6972	Both	Both	Both	ACIN1
ACLY	104.759	111.011	259.241	213.312	187.689	207.918	172.455	164.495	117.649	109.395	106.888	147.873	354.048	298.144	268.639	327.697	183.228	Both	Both	Both	ACLY
ACMSD	0.722477	0.449503	3.87362	9.60637	0	0	0.0120262	0	0	0	0	0	0	0	0	0	0	Both	Neither	Both	ACMSD
ACN9	12.2169	14.1266	17.6041	21.8536	8.36562	10.7455	12.2667	11.7253	4.686	10.5043	14.1397	5.69723	19.7296	16.2689	20.1483	22.117	22.5732	Both	Both	Human	ACN9
ACO1	35.5971	31.8125	67.8778	49.2543	74.1524	74.1929	59.6497	59.2703	79.9999	76.6713	85.0448	83.2196	70.5779	64.6363	56.6978	59.2397	46.1336	Both	Both	Both	ACO1
ACO2	98.1403	83.8935	110.047	111.286	57.6326	61.5772	44.5449	40.3091	34.315	182.63	195.695	35.7123	96.2466	86.7739	69.5201	76.9724	66.4713	Both	Both	Both	ACO2
ACOT1	1.81318	1.94512	2.47316	2.08734	1.132	0.610007	0.589282	0.852401	2.65883	4.59766	4.69135	3.82242	3.05956	3.13202	3.45442	2.84455	2.94686	Both	Both	Both	ACOT3
ACOT11	4.61919	5.23466	22.6816	18.8898	28.0699	30.8489	35.7778	38.5285	3.21703	40.6263	56.1836	0.9101	22.5249	17.8443	15.7717	18.5548	14.6907	Both	PHT	Both	ACOT11
ACOT12	0.0139834	0.0163456	0	0	0	0	0	0	0	0	0	0	0	0	0	0	0	Both	Neither	Mouse	ACOT12
ACOT13	23.9117	28.6538	26.2155	23.2029	63.4108	57.5417	63.0531	74.7461	18.6706	43.9968	41.997	11.0304	50.7695	42.8628	51.1941	44.0122	51.3015	Both	Both	Human	ACOT13
ACOT2	11.4198	10.502	11.889	13.0314	8.83833	7.86306	7.23975	7.42536	13.7201	26.7188	26.2247	17.6195	9.69609	9.49648	9.22153	9.34264	8.28895	Both	Both	Both	ACOT2
ACOT4	5.19717	6.36251	7.31221	4.45145	1.95302	1.63562	2.10458	2.63297	4.42159	4.76128	5.18864	3.25816	0.978608	1.12979	1.4491	1.13521	1.40811	Both	Both	Both	ACOT4
ACOT6	0.181785	0.208406	0.0357565	0.046129	0	0	0	0	0.0587586	0	0.0375308	0.018202	0.00562418	0.00627659	0	0	0	Both	Both	Mouse	ACOT6
ACOT7	62.4407	48.9999	63.4976	57.3384	70.8808	86.3729	87.5384	79.2923	27.7341	48.2836	75.8498	57.0269	59.8413	55.0457	54.107	61.6145	46.6852	Both	Both	Both	ACOT7
ACOT8	13.4008	12.1284	14.4337	10.9441	10.4244	10.8461	9.23609	10.153	5.21483	19.0615	25.8024	4.42309	14.6116	13.6077	11.8197	11.4826	10.9164	Both	Both	Both	ACOT8
ACOT9	39.6943	34.7384	35.1665	32.4864	15.8916	17.355	17.6785	17.048	27.9691	14.8074	15.5941	29.9059	25.1738	30.0649	33.4464	29.385	25.012	Both	Both	Both	ACOT9
ACOX1	72.8303	69.2438	155.94	147.232	112.927	108.668	122.041	111.324	49.6217	304.035	385.817	37.4415	98.187	98.1973	94.1182	116.339	78.6507	Both	Both	Both	ACOX1
ACOX2	0.675866	1.4098	0.500591	0.495887	4.8701	5.62413	2.75399	2.40567	4.97979	10.6515	12.9669	5.4606	24.6733	25.2005	22.8562	16.9107	21.0345	Both	Both	Both	ACOX2
ACOX3	8.31548	7.3841	10.3217	9.77935	17.6456	17.3215	16.6442	16.6313	15.0422	16.3781	21.28	15.7993	14.4823	15.6224	15.5888	15.2797	10.4374	Both	Both	Mouse	ACOX3
ACOXL	0.568659	0.719204	0.148986	0.126855	0.186594	0.147474	0.108235	0.0947113	0.205655	0.0818089	0.225185	0.218424	0.00562418	0.00627659	0.0292747	0.0521935	0.0725827	Both	Both	Both	ACOXL
ACP1	104.475	109.793	142.067	159.272	81.9209	90.6028	119.504	117.234	40.2056	50.4597	59.9836	52.3308	117.118	123.166	141.411	124.155	135.193	Both	Both	Human	ACP1
ACP2	25.4871	25.9159	17.8902	15.3494	42.7176	42.2983	32.8675	33.5278	86.6984	39.9228	35.2039	44.2491	20.9163	20.6123	19.1017	19.7813	17.1586	Both	Both	Mouse	ACP2
ACP5	13.7877	17.7186	0.327768	0.484355	31.1736	29.0524	25.9765	23.28	151.201	25.7862	13.3234	23.1166	10.9165	10.4882	9.92413	9.51227	11.5552	Both	Both	Mouse	ACP5
ACP6	6.07813	6.00699	9.60659	11.094	20.9296	23.7031	29.5362	27.9966	9.31324	4.71219	6.75555	3.25816	27.7666	31.2386	31.2947	26.6839	21.6151	Both	Both	Both	ACP6
ACPL2	5.25311	5.72503	4.59471	5.55855	30.1909	33.1951	27.3836	27.1442	7.668	7.44461	9.2232	11.267	17.7949	18.3276	17.1989	13.8182	11.7294	Both	Both	Both	ACPL2
ACPP	0.0139834	0.114419	2.15731	2.83693	0.273671	0.140771	0.577256	3.14441	0.41131	3.82866	4.21283	0.36404	16.417	13.5135	15.0399	19.0376	10.4664	CX	Both	Both	ACPP
ACPT	0.316958	0.130764	0.160904	0.092258	0.0373188	0.053627	0.0841831	0.0568268	0.0146897	0	0	0	0.0224967	0.00627659	0.0292747	0	0	Both	Both	Both	ACPT
ACR	0.149157	0.151196	0.0655536	0.0345968	0.740156	0.408906	0.673465	1.43961	0.0293793	0.769004	0.609876	0.054606	0.539922	0.345213	0.270791	0.508887	0.362914	Both	PHT	Both	ACR
ACRBP	10.2545	9.64388	6.71627	4.30153	3.1099	3.20421	1.26275	1.02288	2.14469	1.17805	2.27061	0.36404	0.348699	0.583723	0.380571	0.352306	0.319364	Both	Both	Both	ACRBP
ACRC	0.880956	1.03386	0.196661	0.230645	0.447825	0.51616	0.336732	0.322018	0.822621	0.0490854	0.234568	0.218424	0.224967	0.163191	0.300066	0.0521935	0.0435496	Both	Both	NA	NA
ACRV1	0.139834	0.0367775	0.0178783	0.0230645	0.454045	0.529566	0.300654	0.303076	0.0146897	0.0163618	0	0	0.061866	0.0251064	0.0951428	0.0391451	0	Both	Both	Both	ACRV1
ACSBG1	0.358908	0.220665	0.113229	0.115323	0.130616	0.134067	0.0120262	0.17048	0.146897	0.359959	0.431604	0.054606	0.191222	0.188298	0.402527	0.195726	0.217748	Both	Both	Mouse	ACSBG1
ACSBG2	0.065256	0.110332	0.041716	0.10379	0.167934	0.194398	0.0962093	0.303076	0	0.0163618	0.0375308	0.072808	0.0674902	0.100425	0.0585494	0.104387	0.0145165	Both	Both	Both	ACSBG2
ACSF2	7.14553	5.5534	7.34797	7.01161	81.6846	77.4977	86.7567	95.0712	16.2174	30.6947	67.3209	7.31721	15.0334	18.9616	15.3619	15.4884	12.9342	Both	Both	Both	ACSF2
ACSF3	37.2052	31.4448	31.6922	27.8504	22.2917	23.8439	20.4805	20.4008	12.5303	28.1423	33.2617	7.99068	30.1737	27.1274	23.8369	25.6401	23.5458	Both	Both	Both	ACSF3
ACSL1	26.5592	22.9492	25.2858	23.9871	8.57088	3.90807	1.37098	0.871344	105.34	13.4657	47.7204	45.323	78.2605	68.8981	71.5913	71.727	41.7496	Both	SX	Both	ACSL1
ACSL3	36.7251	37.039	89.7966	72.1688	40.0493	41.5475	44.9417	48.4922	44.1424	60.784	77.1258	72.8262	132.241	97.4943	96.204	94.1571	91.4978	Both	Both	Human	ACSL3
ACSL4	103.352	122.326	128.116	124.802	20.5813	16.8523	7.92524	5.3796	96.2466	25.5407	15.0968	141.211	16.3158	15.3212	12.2515	16.1278	16.3601	Both	SX	Both	ACSL4
ACSL5	339.793	321.84	262.685	258.253	556.641	549.596	496.861	497.348	35.1964	272.833	339.166	44.0489	382.551	373.809	350.396	322.947	258.409	Both	PHT	Human	ACSL5
ACSL6	0.209751	0.330997	0.10727	0.311371	5.63513	6.30117	13.5415	10.153	1.54241	0.572662	0.225185	0.855494	5.59044	6.90425	4.22288	4.93229	5.40016	Both	Both	Both	ACSL6
ACSM1	0.358908	0.281961	0.0655536	0.115323	0.242572	0.00670337	0.0360785	0.0378845	0.0881379	1.40711	1.65136	0.018202	0.944863	0.784574	1.18563	0.769855	1.08874	Both	Both	Both	ACSM1
ACSM2A	0.00466114	0	0	0	0	0	0.0120262	0	0	0	0.0187654	0	0	0	0	0	0	Both	Neither	Mouse	ACSM2
ACSM2B	0	0.00408639	0	0	0	0	0	0	0	0	0.0093827	0	0	0	0	0	0	Both	Neither	NA	NA
ACSM3	5.60269	4.52772	11.013	25.1749	8.65796	9.24395	6.83086	6.98969	1.38083	25.5898	38.3471	0.436848	40.0948	34.1258	35.9274	29.2153	29.9476	Both	PHT	Human	ACSM3
ACSM4	0	0.0367775	0.238377	0.126855	0	0	0	0	0	0	0	0	0.0393693	0.0502127	0.0439121	0	0.0145165	Both	Neither	Both	ACSM4
ACSM5	0.102545	0.392293	0	0	0.0932969	0.0737371	0	0.0189423	1.16048	0.130894	0.131358	0.200222	0	0	0	0	0	PHT	Both	Both	ACSM5
ACSS1	17.7543	20.9019	24.1059	29.7532	120.359	129.006	135.835	131.762	16.0264	39.9555	32.2014	5.02375	92.1466	91.6445	73.26	72.3402	57.6452	Both	Both	Human	ACSS1
ACSS2	22.9794	25.3152	37.7827	44.5376	129.384	149.673	124.182	147.977	19.405	227.871	324.538	15.6901	120.425	109.759	104.489	92.3304	74.8328	Both	PHT	Human	ACSS2
ACSS3	0.0466114	0.449503	0.0178783	0	5.31793	1.01221	0	0.0189423	7.68269	1.30894	0.440987	14.3614	0	0	0	0	0	PHT	Both	Mouse	ACSS3
ACTA1	0.191107	0.167542	0.154945	0.149919	0.105737	0.107254	0.120262	0.246249	0.337862	0.163618	0.0750616	2.62109	0.13498	0.125532	0.0878241	0.260968	0.130649	Both	Both	Mouse	ACTA1
ACTA2	15.1767	89.5941	1.2634	0.761129	351.953	66.2092	0.865883	0.662979	542.944	176.364	55.4987	40.2082	10.551	7.90851	6.60877	9.55142	4.95014	PHT	Both	Mouse	ACTA2
ACTB	3295.72	3565.84	4346.68	3511.28	2565.98	2310.2	2328.12	2149.38	4886.07	3733.97	3285.18	3235.72	4561.12	4355.46	4461.63	5113.5	3996.03	Both	Both	Both	ACTB
ACTBL2	0	0	0.0119188	0	0	0	0	0	0.0293793	0	0	0	0	0	0	0	0	Both	Both	Both	ACTBL2
ACTC1	0.00466114	0.0245183	0	0	0.0497584	0.053627	0	0	0	1.29258	0.0750616	0.236626	0.00562418	0.0125532	0	0	0	PHT	Both	Mouse	ACTC1
ACTG1	2955.92	2967.02	4450.34	3443.28	2656.27	2603.6	2814.52	2923.74	2230.43	2991.29	2601.36	2086.7	2706.08	2730.81	2759.38	2808.77	2909.61	Both	Both	Both	ACTG1
ACTG2	0.363569	1.90834	0.0357565	0.046129	29.6	11.027	0.0481046	0.075769	1.29269	64.0073	18.1837	166.33	0.151853	0.163191	0.021956	0.156581	0.0725827	PHT	Both	Mouse	ACTG2
ACTL6A	44.43	53.2048	83.9087	84.3354	62.9443	72.9193	81.4411	81.2244	20.6683	32.1673	33.9654	27.1938	83.4291	77.3527	81.918	74.9891	75.3844	Both	Both	Human	ACTL6A
ACTL6B	0.0139834	0	0	0	0.0062198	0.00670337	0	0	0	0.0654471	0.0281481	0	0	0	0	0	0	Both	Both	Both	ACTL6B
ACTL7A	0.0186446	0	0.00595942	0.0115323	0	0	0	0	0	0	0	0	0	0	0	0	0	Both	Neither	Both	ACTL7A
ACTL7B	0.0186446	0.053123	0.0119188	0.0115323	0	0	0.0120262	0	0	0	0	0	0	0	0	0	0	Both	Neither	Both	ACTL7B
ACTL8	0	0	0.172823	0.3575	4.09263	6.05314	1.34693	0.700863	0	0.0654471	0.178271	0.018202	0.68615	0.263617	0.322022	0.260968	0.348397	Both	PHT	NA	NA
ACTL9	0	0	0	0	0	0	0	0	0	0	0	0	0	0	0	0	0	Neither	Neither	Mouse	ACTL9
ACTN1	237.784	187.271	239.003	177.897	261.58	218.51	159.587	161.54	311.582	152.639	103.435	312.001	155.852	150.387	118.402	127.77	93.8495	Both	Both	Both	ACTN1
ACTN2	0.0139834	0.0122592	0.0119188	0.0115323	0.951629	0.858032	1.07033	0.833459	0.499448	0.0163618	0.0375308	2.62109	0.00562418	0.0188298	0	0	0	Both	Both	Mouse	ACTN2
ACTN3	0.00932228	0.0245183	0.00595942	0.0115323	0.0497584	0.00670337	0.0841831	0	0.308483	0	0	0.582464	0.00562418	0.0251064	0	0.0130484	0	Both	SX	Mouse	ACTN3
ACTN4	1717.74	1426.21	3251.53	2595.97	894.463	921.613	1122.88	1114.22	170.855	802.202	792.951	510.748	899.532	921.422	767.656	999.467	782.544	Both	Both	Both	ACTN4
ACTR10	20.6489	23.1371	18.9092	20.1468	18.989	17.9784	18.2677	18.9233	29.3499	33.5907	41.0493	25.3918	19.5328	19.8529	22.6586	21.1253	19.6409	Both	Both	Both	ACTR10
ACTR1A	83.8539	81.4335	88.9086	76.1129	74.6935	79.8439	82.2228	75.2954	102.299	88.1737	94.5026	88.4254	97.439	81.3572	80.2859	86.2759	64.6567	Both	Both	Both	ACTR1A
ACTR1B	109.327	87.2321	59.7551	46.0252	67.1489	72.1618	62.5841	70.9198	39.8677	50.8033	51.3234	57.3727	78.1255	93.3015	76.407	76.3722	81.3798	Both	Both	Both	ACTR1B
ACTR2	165.21	195.329	448.387	392.558	348.613	356.8	370.285	366.305	367.711	444.321	488.257	343.053	339.442	305.45	313.152	382.187	326.826	Both	Both	Both	ACTR2
ACTR3	142.486	168.76	237.173	197.455	216.231	209.521	254.137	225.64	236.298	214.863	240.272	98.7459	230.412	193.84	197.48	210.079	197.773	Both	Both	Both	ACTR3
ACTR3B	5.41159	4.88323	5.92367	5.74306	13.8328	15.3909	9.93361	9.71737	3.27579	3.82866	4.42864	2.40267	20.8263	18.3716	17.8137	19.8596	17.1295	Both	Both	Both	ACTR3B
ACTR3BP2	0	0	0	0	0	0	0	0	0.0146897	0	0	0	0	0	0	0	0	Neither	Both	NA	NA
ACTR3C	1.24452	1.37303	1.11441	0.841854	2.04009	2.54058	1.97229	1.87528	1.64524	2.42154	2.28	0.72808	3.45325	2.99393	3.33	3.11856	2.93234	Both	Both	NA	NA
ACTR5	18.4814	16.603	18.069	18.8322	26.3346	28.5497	34.2986	30.9516	5.05324	5.4812	5.68592	6.55272	8.4194	7.4817	7.47237	6.18493	5.69049	Both	Both	Both	ACTR5
ACTR6	13.508	15.892	28.2119	24.8981	12.5702	12.1867	12.4952	13.6384	10.033	12.1404	15.2657	12.9416	13.0875	12.8796	15.1497	13.7399	13.8778	Both	Both	Both	ACTR6
ACTR8	18.5047	19.6106	34.0104	29.8224	31.1425	32.6454	31.7009	32.7701	16.4671	20.5177	18.0148	21.9334	30.4887	31.8035	33.0877	31.9946	27.204	Both	Both	Both	ACTR8
ACTRT1	0	0	0.00595942	0.0115323	0	0.00670337	0	0	0	0	0	0	0.00562418	0	0	0	0	Both	Both	Both	ACTRT1
ACTRT2	0	0	0	0	0	0	0	0	0	0	0	0	0	0	0	0	0	Neither	Neither	Both	ACTRT2
ACVR1	13.6944	13.5341	16.8771	16.3989	16.8121	12.2404	12.2547	12.7103	38.105	20.534	10.2553	66.6376	19.2066	20.355	17.638	18.2155	18.5812	Both	Both	Both	ACVR1
ACVR1B	39.2561	43.5241	72.2639	78.9037	72.4544	75.3392	104.591	132.179	26.9555	100.183	89.3796	30.0333	108.777	129.63	113.981	117.396	105.376	Both	Both	Human	ACVR1B
ACVR1C	0.391536	0.510799	1.96661	1.29161	1.34348	1.91046	1.10641	0.549325	0.102828	19.3396	19.197	0.600666	6.41719	6.48372	5.90617	8.0378	5.69049	Both	PHT	Both	ACVR1C
ACVR2A	3.66832	4.27845	6.59708	10.4367	9.36701	8.31888	12.3028	12.8239	16.8931	17.5398	14.8997	8.20911	10.9334	13.5009	14.2421	12.2394	10.6842	Both	Both	Both	ACVR2A
ACVR2B	14.6406	13.6894	18.6768	16.8602	36.8647	43.4177	26.0487	22.4087	2.4091	6.10295	3.20888	3.25816	7.27769	10.325	9.22885	7.60721	5.93727	Both	Both	Human	ACVR2B
ACVRL1	3.55179	5.74546	0.0893913	0.242177	6.23223	3.90807	3.77621	3.29595	31.4506	159.102	112.564	191.358	35.1849	41.5259	36.2421	38.558	40.9657	Both	Both	Mouse	ACVRL1
ACY1	2.40981	1.87157	5.5959	4.11701	4.51557	4.31697	4.34144	4.29989	0.793241	2.92876	4.10962	0.655272	5.22487	5.34766	5.24017	6.68077	5.74855	Both	Both	Both	ACY1
ACY3	0.988162	0.723291	4.86289	5.22411	1.46787	1.32727	3.48759	4.75451	0.132207	6.2502	8.18172	0.109212	10.3879	10.8334	11.139	10.2821	11.2358	Both	PHT	Both	ACY3
ACYP1	15.0182	14.9357	4.65431	3.79411	1.66691	2.67465	2.33307	2.46249	1.17517	2.3561	2.4958	1.69279	1.33293	1.46872	1.80039	0.978629	0.987125	Both	Both	Both	ACYP1
ACYP2	10.6414	12.8639	4.20735	4.49758	2.80513	2.7752	1.74379	1.81846	2.982	3.97591	4.07209	1.27414	1.51853	1.56287	0.958747	1.05692	1.45165	Both	Both	Both	ACYP2
ADA	3.9107	4.39695	0.881994	0.369032	10.4617	9.61934	11.1482	8.88392	9.69517	2.32337	1.52	4.31388	4.10003	2.5734	2.14437	3.2621	2.23555	Both	Both	Mouse	ADA
ADAD1	0	0	0	0	0	0	0	0	0	0	0	0	0	0	0.00731868	0	0	Neither	Neither	Both	ADAD1
ADAD2	0.00466114	0.0204319	0	0	0.062198	0.0134067	0	0	0	0.0327236	0	0.018202	0	0	0	0	0	Both	Both	Both	ADAD2
ADAL	10.2965	10.7186	18.0332	17.0793	4.86388	5.49006	5.66432	5.8721	2.7029	3.55051	4.9353	3.20355	2.73898	2.52319	2.92747	2.21823	2.29361	Both	Both	Both	ADAL
ADAM1	2.05556	2.11266	1.53753	1.18782	1.49897	1.34738	0.817779	0.814517	1.26331	1.07988	2.65531	0.600666	7.0471	6.97957	6.14037	3.86232	2.13393	Both	Both	NA	NA
ADAM10	42.3278	48.673	140.797	119.728	131.132	130.843	146.984	157.675	90.6646	106.499	88.9856	122.572	96.2241	86.5228	82.1961	106.814	87.2735	Both	Both	Both	ADAM10
ADAM11	2.06022	1.23409	0.226458	0.265242	0.758815	0.261432	0.553203	0.58721	0.161586	0.0327236	0.0281481	0.236626	0.0168725	0.0878723	0.0658681	0.0391451	0.0290331	Both	Both	Both	ADAM11
ADAM12	0.177123	1.16871	0.113229	0.0807258	2.08985	1.47474	0.132288	0.0378845	162.453	5.72662	0.459752	39.553	0.00562418	0.0439361	0.021956	0	0.116132	PHT	SX	Mouse	ADAM12
ADAM15	64.2259	56.2655	156.083	155.466	210.602	242.736	214.474	179.781	44.2452	103.799	130.682	110.905	267.047	259.217	243.375	301.666	261.733	Both	Both	Both	ADAM15
ADAM17	10.9537	13.1377	42.0854	37.6759	31.8205	35.6284	26.7582	27.1821	26.8233	14.382	12.8825	34.8022	15.8883	17.8067	16.2401	16.9238	17.2457	Both	Both	Mouse	ADAM17
ADAM18	0	0	0	0	0	0	0.0120262	0.0378845	0.0146897	0	0	0	0	0	0.00731868	0	0	Both	Both	Both	ADAM18
ADAM19	3.24882	5.32048	31.4955	19.0859	12.8003	7.33349	21.2502	26.3676	116.254	13.7112	8.8948	71.2063	6.1641	5.47946	6.60145	7.69855	6.43083	Both	SX	Mouse	ADAM19
ADAM2	0	0	0	0	0	0	0	0	0	0	0	0	0.30933	0.100425	0.153692	0.0391451	0.130649	Neither	Neither	Both	ADAM2
ADAM20	0.00932228	0.0776414	0	0	0.0062198	0	0	0	0	0	0.0187654	0	0	0	0	0.0130484	0	Both	Both	Both	4930529F22RIK
ADAM21	0.116529	0.0204319	0.041716	0.0115323	0.118176	0.0134067	0.0120262	0.0189423	0.0734483	0.0163618	0.0187654	0	0	0	0	0	0.0145165	Both	Both	Both	ADAM21
ADAM21P1	0.00466114	0.00408639	0	0.0115323	0.031099	0.00670337	0	0.0189423	0.0146897	0.0163618	0	0.018202	0	0	0	0	0	Both	Both	NA	NA
ADAM22	3.89205	4.67074	2.19903	0.968709	1.92192	0.837922	0.408889	0.644037	1.77745	3.97591	5.72345	0.254828	1.63664	1.65702	1.36127	0.900338	1.04519	Both	Both	Both	ADAM22
ADAM23	0	0.0858141	0	0.046129	3.88115	0.757481	0.0120262	0	0.793241	2.24156	1.50123	5.51521	0.00562418	0	0.00731868	0.0130484	0.0290331	PHT	Both	Mouse	ADAM23
ADAM28	0.666543	1.60595	0.0119188	0.046129	0.534902	0.415609	0.0240523	0	11.1641	5.38303	3.4153	1.29234	10.6635	8.70563	9.19226	9.90372	11.5842	PHT	Both	Human	ADAM28
ADAM29	0	0	0.00595942	0.0115323	0	0	0	0	0	0	0.0093827	0	0	0	0	0	0	Both	Neither	Both	ADAM29
ADAM30	0	0	0	0	0	0	0	0.0189423	0	0	0	0	0	0	0	0	0	Both	Neither	Both	ADAM30
ADAM32	1.23054	2.15761	5.57206	8.02645	0.217693	0.053627	0.0360785	0.0568268	0.44069	1.48892	1.84839	1.11032	7.05835	10.0739	8.22619	8.27267	7.70829	Both	Both	Human	ADAM32
ADAM33	0.00466114	0.122592	0	0	0.957848	0.187694	0	0	9.32793	1.63618	1.02271	10.539	0	0.0125532	0	0	0	PHT	SX	Mouse	ADAM33
ADAM3A	0	0	0	0	0	0	0	0	0	0	0	0	0	0	0	0	0	Neither	Neither	Mouse	ADAM3
ADAM5P	0	0.00408639	0	0	0	0	0	0	0	0	0	0	0	0	0	0	0	Both	Neither	Mouse	ADAM5
ADAM6	0	0	0.00595942	0	0	0	0	0	0	0	0	0	0	0	0	0	0	Both	Neither	NA	NA
ADAM7	0	0	0	0	0	0	0	0	0	0	0	0	0	0	0	0	0	Neither	Neither	Both	ADAM7
ADAM8	4.22299	4.35609	1.22764	0.945645	8.98138	7.45415	11.3647	19.9841	42.6294	4.72856	3.04938	30.4884	2.9077	4.31202	3.08848	2.96198	2.75814	Both	SX	Mouse	ADAM8
ADAM9	35.4014	42.0285	148.306	140.878	54.8586	45.4086	58.4952	66.8093	183.342	154.782	111.682	130.108	177.184	181.965	178.261	215.298	235.981	Both	Both	Both	ADAM9
ADAMDEC1	1.28181	3.32223	0	0.0576613	0.988947	1.14628	0.396863	0.0378845	80.0292	158.529	114.019	49.8735	0	0	0	0	0.0145165	PHT	Both	Both	ADAMDEC1
ADAMTS1	2.30727	8.27494	0.0297971	0.0691935	10.2191	4.15609	0.0120262	0.0189423	42.2621	56.0228	17.9773	8.50034	0.0112484	0.031383	0	0.0260968	0.0435496	PHT	Both	Mouse	ADAMTS1
ADAMTS10	0.69451	1.88382	0.00595942	0.0115323	2.4195	0.784295	0	0	20.257	1.16169	0.647407	5.35139	0.00562418	0	0.0146374	0	0	PHT	SX	Mouse	ADAMTS10
ADAMTS12	0.065256	0.253356	0	0.0115323	7.38912	2.74838	0.0360785	0.0189423	27.3375	2.68333	0.121975	18.9483	0.00562418	0	0	0	0.0145165	PHT	SX	Mouse	ADAMTS12
ADAMTS13	7.21545	5.74955	3.71868	2.22572	3.12856	2.79531	1.58745	1.72374	2.07124	0.556301	1.02271	0.673474	2.49714	3.93542	2.92015	2.0225	2.43878	Both	Both	Human	ADAMTS13
ADAMTS14	6.87052	4.43782	1.56137	1.37234	0.478924	0.375389	0.0841831	0.340961	28.6301	1.58709	1.41679	2.40267	0.0224967	0.0941489	0.0878241	0.0130484	0	Both	Both	Mouse	ADAMTS14
ADAMTS15	0.503403	0.760068	4.98208	2.73314	2.5128	0.677041	0.0601308	0.17048	10.5325	3.91047	8.8948	0.746282	17.6149	13.6767	14.5276	19.8466	7.897	Both	Both	Both	ADAMTS15
ADAMTS16	0.032628	2.4314	0.0297971	0.0115323	19.4058	1.87024	0.0240523	0.0378845	116.107	0.0327236	0.290864	0.764484	0	0	0.00731868	0	0.0435496	PHT	Both	Mouse	ADAMTS16
ADAMTS17	6.2739	7.26151	17.3538	23.8487	3.23429	3.23103	0.841831	0.662979	1.704	2.68333	3.79061	0.45505	2.47464	2.61106	2.07119	1.68324	1.42262	Both	Both	Both	ADAMTS17
ADAMTS18	1.29114	1.71628	0.738968	0.553548	10.2129	1.49485	0	0	0	0.948984	0.0281481	0	0.00562418	0	0	0	0	Both	PHT	Both	ADAMTS18
ADAMTS19	0	0	0.0238377	0.046129	0	0.00670337	0	0	0.0146897	0.343597	0.516049	0	0.0112484	0.00627659	0.00731868	0	0.0145165	Both	Both	Both	ADAMTS19
ADAMTS2	2.13946	6.68533	0.0119188	0.0691935	40.1612	11.8315	2.32105	2.97393	323.172	11.7641	2.57086	103.897	0.0168725	0.00627659	0.0365934	0.0391451	0.0870993	Both	SX	Mouse	ADAMTS2
ADAMTS20	0	0	0	0	0.0684177	0.0670337	0.132288	0.0189423	0	0	0	0	0	0	0	0	0	Both	Both	Both	ADAMTS20
ADAMTS3	0.0419503	0.134851	0.00595942	0	1.46165	0.154178	0	0	4.97979	0.425406	0.0469135	1.09212	0	0	0	0	0	PHT	Both	Mouse	ADAMTS3
ADAMTS4	4.43275	9.49677	1.85338	2.4679	8.40294	6.44194	0.517125	0.662979	29.0855	10.5861	9.04493	22.6615	0.506176	0.426808	0.475714	0.534984	0.159682	Both	Both	Mouse	ADAMTS4
ADAMTS5	0.498742	1.9206	0.00595942	0	8.44026	5.38281	0.0240523	0	34.9026	11.8623	3.05876	15.2897	0.00562418	0.00627659	0	0	0.0145165	PHT	Both	Mouse	ADAMTS5
ADAMTS6	0.405519	0.600699	0.292012	0.126855	0.391847	0.214508	0.0240523	0.0947113	3.64303	0.703557	0.112592	2.91232	0.320578	0.232234	0.131736	0.260968	0.0870993	Both	Both	Mouse	ADAMTS6
ADAMTS7	0.85765	1.76123	0.041716	0	16.1963	5.93248	0.132288	0.132596	14.7925	6.46291	2.01728	11.5765	0.404941	0.244787	0.102461	0.247919	0.159682	PHT	Both	Mouse	ADAMTS7
ADAMTS8	0.032628	0.0122592	0.00595942	0	0.939189	0.053627	0.0120262	0.0189423	0	1.75071	0.469135	2.05683	0.0674902	0.0251064	0.00731868	0.0130484	0.0435496	PHT	Both	Mouse	ADAMTS8
ADAMTS9	1.58013	3.04845	0.315849	0.115323	16.5011	4.91357	0.0360785	0.0378845	20.8593	11.2569	3.32148	1.49256	0.506176	0.182021	0.99534	0.48279	1.32101	PHT	Both	Mouse	ADAMTS9
ADAMTSL1	0.316958	1.52014	0.560186	0.726532	0.796134	0.227915	0.0240523	0.0947113	11.7811	7.10101	6.90567	55.2613	0.0899869	0.0878723	0	0.0521935	0.130649	Both	Both	Mouse	ADAMTSL1
ADAMTSL2	6.08279	8.19321	11.1203	12.9507	10.0823	4.63203	0.673465	0.719806	5.74366	1.53801	1.48247	0.564262	0.489304	0.470744	0.709912	0.600226	1.07422	Both	Both	Both	ADAMTSL2
ADAMTSL3	0.0559337	0.38412	0.0238377	0.0230645	1.51141	0.878142	0	0	2.54131	2.81423	1.33234	50.7472	0	0	0.00731868	0	0	PHT	Both	Mouse	ADAMTSL3
ADAMTSL4	5.63066	4.71978	4.26099	3.37895	5.89015	2.02442	8.00942	10.5887	57.9801	3.14146	3.34024	17.6924	5.15738	9.16382	7.57483	9.85153	10.0164	Both	SX	Both	ADAMTSL4
ADAMTSL5	13.9834	8.47926	14.7138	11.3131	12.9558	14.0369	8.76707	10.5887	3.24641	3.35417	1.41679	5.64262	3.71758	4.33085	4.47171	5.85872	4.32593	Both	Both	Both	ADAMTSL5
ADAP1	315.951	228.057	235.838	213.393	59.4301	71.954	64.0393	63.0019	12.6037	124.448	145.141	37.0047	174.53	166.587	147.31	178.763	175.824	Both	Both	Human	ADAP1
ADAP2	2.34922	5.39403	0.00595942	0.0230645	3.77542	2.29255	0.252549	0.189423	41.557	7.46097	5.31061	12.4684	0.658029	0.57117	0.504989	0.378403	0.783894	PHT	Both	Mouse	ADAP2
ADAR	93.0411	85.5118	245.51	249.362	299.527	337.139	279.62	224.466	235.857	218.692	169.02	428.02	226.064	201.077	162.863	194.108	160.597	Both	Both	Human	ADAR
ADARB1	9.98417	11.9976	7.61018	5.40863	11.3076	11.2013	3.93255	2.61403	52.589	8.93353	5.50765	4.98735	0.838003	1.02308	0.548901	0.274016	0.275814	Both	Both	Mouse	ADARB1
ADARB2	0	0	0	0	0.0248792	0	0.0360785	0	0.308483	0.0490854	0.0281481	0	0	0	0	0	0.0145165	Both	Both	Both	ADARB2
ADAT1	8.16166	9.28019	44.5169	40.5935	9.2675	10.2897	9.06772	10.3425	12.9563	12.1241	11.8316	12.0133	17.7555	15.9551	14.6154	17.6675	14.2698	Both	Both	Human	ADAT1
ADAT2	10.2545	13.3421	16.9248	17.3791	7.27716	9.47186	6.14537	6.21306	3.02607	2.73242	3.51851	1.29234	9.53861	9.20776	10.0193	7.73769	5.55984	Both	Both	Both	ADAT2
ADAT3	13.6571	10.1097	8.39683	8.46467	2.00899	2.11827	2.02039	2.15942	3.04076	7.1501	8.37875	1.69279	4.85367	5.1468	4.91083	5.04972	3.55655	Both	Both	Both	ADAT3
ADC	0.829683	0.755982	0.143026	0.230645	1.55495	1.1865	0.757648	1.09865	10.2387	4.35223	8.70715	14.8346	0.584915	0.652766	0.60745	0.548032	1.10326	Both	Both	Mouse	ADC
ADCK1	4.23232	4.23758	7.36585	6.49266	5.86527	6.47546	4.05281	4.47037	5.37641	6.21748	7.82518	1.43796	5.3261	3.96681	3.16167	3.94061	2.16297	Both	Both	Both	ADCK1
ADCK2	29.2347	26.1978	43.8315	35.0811	40.3416	39.4292	33.8657	36.2934	30.1285	30.4656	32.9708	27.8127	68.93	75.7334	67.061	64.2633	57.921	Both	Both	Human	ADCK2
ADCK3	26.699	26.9416	45.0056	51.2839	205.154	245.625	152.203	150.723	17.5394	50.2798	48.1896	22.9709	132.225	168.627	156.005	151.309	102.545	Both	PHT	Both	ADCK3
ADCK4	30.6377	26.3	28.1225	23.3528	28.1446	29.1731	24.8941	26.7843	15.5417	15.9037	19.4879	15.9632	19.2291	23.2234	22.7684	22.1301	23.4733	Both	Both	Both	ADCK4
ADCK5	33.0522	25.3152	25.56	22.1304	17.8881	20.2308	26.5778	30.175	4.99448	8.29543	12.6291	2.82131	24.8026	32.5504	25.1397	24.4135	23.5749	Both	Both	Both	ADCK5
ADCY1	0.186446	0.277874	0.494632	0.507419	3.58882	1.66244	0.0721569	0.075769	0.176276	3.14146	0.703703	0.582464	1.06297	1.16745	0.922153	0.939484	0.493563	Both	Both	Both	ADCY1
ADCY10	0.0512726	0.0245183	0.00595942	0.0230645	0.0186594	0	0.0481046	0.075769	0.044069	0	0.0281481	0.054606	0.230591	0.225957	0.16833	0.195726	0.116132	Both	Both	Both	ADCY10
ADCY2	0.0279669	0.0776414	0.148986	0.0807258	0.267451	0.0335169	0	0	0.0293793	0.850813	0.112592	0.72808	0	0.00627659	0.00731868	0	0	Both	Both	Mouse	ADCY2
ADCY3	14.8877	13.1214	38.3668	39.1289	62.0487	71.706	63.7386	53.9854	27.2934	13.973	12.7605	35.4757	36.5909	36.7871	32.8462	37.9316	34.7671	Both	Both	Both	ADCY3
ADCY4	1.98099	3.14652	0.178783	0.207581	1.64825	1.15968	0.769674	0.947113	0.646345	4.84309	2.5521	5.4606	0.967359	1.69468	1.28077	0.521935	0.740344	Both	Both	Mouse	ADCY4
ADCY5	0.77375	0.890833	0.0595942	0.0345968	10.7789	4.14939	1.29882	0.833459	2.42379	7.88638	7.26221	0.655272	0.0393693	0.0125532	0.0146374	0	0.0580662	Both	Both	Mouse	ADCY5
ADCY6	38.5663	32.213	75.3211	69.378	81.7592	94.6717	113.888	115.529	31.4946	100.118	123.908	14.598	132.68	123.687	100.595	94.7704	85.1686	Both	Both	Both	ADCY6
ADCY7	4.58656	7.14301	6.67455	8.58	25.6069	29.7831	14.3713	13.4301	85.1266	15.9527	12.3195	38.7339	46.8157	52.1459	41.3505	48.6444	41.3576	Both	Both	Mouse	ADCY7
ADCY8	0	0.0326911	0	0.0230645	0.0124396	0.0134067	0	0	0.0146897	0	0.0093827	0.218424	0	0	0	0	0	Both	Both	Both	ADCY8
ADCY9	12.394	11.0823	9.24902	11.3362	30.5516	26.304	15.1169	14.5855	18.7881	49.3308	60.312	35.7487	27.671	27.8179	20.8729	25.8488	18.4215	Both	Both	Both	ADCY9
ADCYAP1	0	0.0204319	0	0	0	0	0	0	0.102828	0.589024	0.422222	0.345838	0	0	0	0	0	Both	Both	Both	ADCYAP1
ADCYAP1R1	0	0.0245183	0.0595942	0.0115323	0.379408	0.0737371	0	0	0	0.17998	0.150123	0.309434	0	0	0	0	0	Both	Both	Mouse	ADCYAP1R1
ADD1	66.0297	60.6338	113.247	105.393	196.987	182.942	183.423	187.225	145.868	169.41	177.68	271.046	207.133	224.991	199.632	207.13	172.674	Both	Both	Both	ADD1
ADD2	0.0745783	0.200233	0	0	0.105737	0.0871438	0.0841831	0.075769	11.4873	0.589024	0.168889	2.96693	0.0168725	0.0125532	0.0878241	0.0391451	0.0145165	Both	SX	Mouse	ADD2
ADD3	33.0289	43.0174	99.5939	116.614	309.939	332.38	253.475	304.061	76.3421	150.741	167.922	140.374	159.451	150.054	137.745	137.047	145.02	Both	Both	Human	ADD3
ADH1A	0	0.0204319	0	0.0115323	0.136835	0.0737371	0.0120262	0.075769	0.0146897	6.13567	7.19653	3.96804	0.663654	0.307553	0.461077	0.274016	0.522596	Both	Both	NA	NA
ADH1B	0.186446	0.502626	0	0.0230645	0.746375	0.63682	0.0360785	0.0189423	0.0734483	39.3665	32.5111	117.039	0.44431	0.364042	0.314703	0.4045	0.522596	PHT	Both	NA	NA
ADH1C	0.0139834	0.0367775	0.0655536	1.09556	12.1908	10.7053	0.733596	1.51538	0.132207	532.592	625.873	1.74739	63.6939	40.1137	35.0418	23.9177	52.2451	Both	PHT	Both	ADH1
ADH4	0.00466114	0.0326911	0.0893913	0.622742	0.771255	1.01221	2.60968	3.44749	0.0146897	0.801727	0.985184	0.054606	0.787386	0.59	0.739186	0.495839	0.711311	Both	PHT	Human	ADH4
ADH5	28.6893	33.3286	34.1832	37.4798	97.5015	97.6547	82.9564	84.9181	73.7861	119.523	148.115	163.545	97.5739	93.9731	97.6751	87.4111	96.1721	Both	Both	Both	ADH5
ADH6	0.172462	0.114419	0.160904	0.864919	10.7229	10.7991	2.94641	5.0197	0	19.1597	21.6084	0.236626	22.8286	13.3503	11.6367	8.8729	9.02929	Both	PHT	Human	ADH6A
ADH7	0	0	0.00595942	0	0	0	0	0	0	0	0	0	0	0	0	0	0	Both	Neither	Mouse	ADH7
ADHFE1	0.261024	0.449503	0.00595942	0.0115323	0.111956	0.053627	0.0120262	0.0568268	0.661035	1.1126	0.928888	0.473252	0.0337451	0.0815957	0.0805055	0.0521935	0.0145165	PHT	Both	Mouse	ADHFE1
ADI1	191.904	191.59	184.873	157.496	94.0557	101.301	81.6937	77.1707	48.799	77.9148	76.3564	31.7261	63.3564	57.7446	62.077	65.9857	58.5307	Both	Both	Human	ADI1
ADIG	0	0.0204319	0	0	0	0	0	0	0	0	0	0	0	0	0	0	0	Both	Neither	Mouse	ADIG
ADIPOQ	0.237718	0.175715	0.160904	0.172984	0.105737	0.0268135	0.0601308	0.113654	0.190966	0.147256	1.36987	0.036404	0.0562418	0.0502127	0.0439121	0.0913387	0.0290331	Both	Both	Mouse	ADIPOQ
ADIPOR1	132.106	127.773	145.982	141.593	106.62	116.954	128.487	135.494	83.1435	86.0139	78.3268	62.7241	93.2152	101.179	100.266	95.4228	113.824	Both	Both	Both	ADIPOR1
ADIPOR2	84.8561	83.8772	148.801	130.234	43.7438	42.7675	58.0743	69.0066	48.6521	121.699	127.211	49.7279	137.41	130.591	124.052	123.059	107.089	Both	Both	Both	ADIPOR2
ADK	14.0813	16.0391	24.8091	26.3166	32.0133	42.0435	28.1893	23.3369	13.1472	12.0914	14.1679	14.2886	32.6259	31.7909	39.294	30.8072	35.7252	Both	Both	Both	ADK
ADM	3.32806	3.25685	2.47316	1.7875	8.75125	2.21882	16.56	49.2309	4.74476	29.0094	6.01431	76.3574	17.4181	11.9255	12.8736	9.2513	53.3919	Both	Both	Both	ADM
ADM2	18.1039	19.7291	9.43972	8.81064	8.4527	8.12449	9.46459	11.9904	2.52662	3.37053	2.88049	2.49368	6.82213	6.33308	4.82301	3.77098	6.76471	Both	Both	Human	ADM2
ADNP	62.8415	72.799	227.209	221.765	127.07	133.209	117.748	121.136	57.1281	61.3403	58.4449	71.2609	96.9384	100.218	91.6225	89.4467	66.3987	Both	Both	Both	ADNP
ADNP2	12.0118	12.108	43.0985	41.4815	28.7852	29.7026	25.9164	23.7915	24.1939	27.766	26.6093	40.19	37.727	40.4966	32.4364	38.0752	40.1673	Both	Both	Both	ADNP2
ADO	30.3487	29.8143	49.5645	46.3135	30.2531	33.4029	22.7775	23.8294	30.246	19.7323	22.6592	29.7785	26.7936	27.8367	27.0059	31.3292	27.3201	Both	Both	Both	ADO
ADORA1	0.251702	0.392293	1.07866	0.184516	5.91503	8.33229	8.79112	6.13729	6.78662	0.834451	0.506666	5.07836	0.0562418	0.00627659	0	0	0.0145165	Both	Both	Both	ADORA1
ADORA2A	1.63606	2.04319	0.548267	0.81879	3.02904	2.50706	1.13046	1.61009	11.7811	2.37246	2.2237	18.202	0.0393693	0.106702	0.0365934	0.104387	0.246781	Both	SX	Both	ADORA2A
ADORA2B	12.105	12.6229	23.3729	17.2984	6.53079	6.22073	3.49961	4.14835	2.49724	33.4271	39.1165	4.78713	42.3107	43.0449	42.2654	39.367	35.8268	Both	Both	Human	ADORA2B
ADORA3	1.39368	3.122	0	0	2.30754	1.401	0.0962093	0.0189423	6.14028	2.04522	1.62321	6.97137	0.0168725	0.00627659	0.021956	0	0.0580662	PHT	Both	Mouse	ADORA3
ADPGK	38.3192	43.708	37.2702	39.2904	38.8862	41.7687	47.0824	46.4275	64.8401	24.2645	24.3669	30.8342	52.7436	49.7859	47.8934	38.8059	42.069	Both	Both	Both	ADPGK
ADPRH	16.1136	16.7501	6.35274	4.12855	7.06569	5.87886	5.38772	5.66373	20.4627	4.59766	2.29876	19.6764	3.28452	3.59649	4.0765	4.00585	3.17912	Both	SX	Mouse	ADPRH
ADPRHL1	1.92971	2.03911	1.15017	1.21089	6.26955	5.52358	5.58014	4.98181	0.602276	4.5813	5.02913	0.473252	6.79964	8.00265	8.43843	9.17301	11.381	Both	PHT	Both	ADPRHL1
ADPRHL2	22.532	17.1792	18.0809	23.1798	34.3457	34.8843	42.1397	39.2673	22.3136	17.1144	17.2079	33.5099	13.4137	13.3001	14.1104	12.4743	13.9214	Both	Both	Both	ADPRHL2
ADRA1A	0.461453	0.420898	0.268174	0.369032	0.255012	0.368685	0.276602	0.284134	0.381931	0.196341	0.281481	0.291232	0.236216	0.207128	0.292747	0.182677	0.246781	Both	Both	Both	ADRA1A
ADRA1B	0.149157	0.388207	0.00595942	0.0115323	0.485144	0.301652	0.192419	0.075769	0.44069	0.91626	0.234568	3.05794	0.0112484	0.0188298	0.0658681	0.0130484	0.0145165	Both	Both	Both	ADRA1B
ADRA1D	1.02545	1.16053	0.679374	0.345968	0.684177	0.288245	0	0.075769	0	0.0981707	0.0187654	0.054606	0	0	0	0	0.0725827	Both	Both	Both	ADRA1D
ADRA2A	0.335602	0.58844	2.24074	3.59806	8.83211	1.36749	0.0601308	0.303076	3.5549	110.066	91.4438	0.418646	1.10796	0.470744	0.27811	0.0782903	0.624212	Both	Both	Mouse	ADRA2A
ADRA2B	0.391536	0.298306	0.244336	0.172984	0.982728	0.723964	0.276602	0.58721	0.0881379	0.474492	0.168889	0.018202	0.0168725	0.125532	0.0365934	0.0521935	0.0290331	Both	Both	Both	ADRA2B
ADRA2C	0.0559337	0.167542	0.00595942	0.0115323	22.7956	16.2356	2.59765	2.74663	0.323172	0.621748	0.337777	0	0.118108	0.0376595	0.0585494	0.104387	0.0290331	Both	Both	Both	ADRA2C
ADRB1	0.0792394	0.232924	0.00595942	0	0.354528	0.241321	0.228497	2.23519	0.0146897	1.22713	1.10716	1.45616	1.01235	1.83904	1.38323	1.12216	1.90167	Both	Both	Both	ADRB1
ADRB2	0.0233057	0.0858141	0	0	0.186594	0.328465	0.649412	0.246249	2.37972	1.25986	0.516049	3.23996	0.140605	0.031383	0.175648	0.117435	0.116132	Both	Both	Mouse	ADRB2
ADRB3	0.00466114	0.0286047	0	0	1.61715	0.0335169	0	0	0.117517	0.0818089	0.0187654	0	0	0	0	0	0	PHT	Both	Mouse	ADRB3
ADRBK1	262.777	206.783	295.033	259.579	176.723	214.34	223.687	231.986	127.051	125.74	139.099	128.251	263.032	274.871	233.81	253.752	264.274	Both	Both	Both	ADRBK1
ADRBK2	11.4524	15.6386	4.67219	8.78758	4.17348	3.16399	1.69569	2.02682	34.2857	7.23191	5.68592	10.63	3.98755	2.93117	2.37125	2.07469	2.72911	Both	Both	Both	ADRBK2
ADRM1	113.238	94.3384	191.476	179.753	69.5311	75.4062	98.7708	105.224	51.6048	55.6792	58.4542	90.4822	108.963	103.325	104.357	123.386	98.2625	Both	Both	Both	ADRM1
ADSL	32.7352	37.6438	41.8769	38.241	43.5759	48.0565	30.823	27.3147	28.968	25.2299	25.5116	30.1789	42.0239	44.0805	42.5874	39.1712	39.2382	Both	Both	Both	ADSL
ADSS	23.1612	28.1307	61.829	73.1952	51.9975	56.8178	50.7744	51.2198	32.8461	47.2692	49.1748	50.2922	78.0805	75.0429	79.8687	80.5346	79.6233	Both	Both	Both	ADSS
ADSSL1	2.46108	1.59778	3.27768	3.56347	2.76159	1.72277	0.901962	1.38278	1.54241	1.89797	1.52938	10.0293	1.30481	0.935212	0.914835	1.08302	1.13229	Both	Both	Mouse	ADSSL1
AEBP1	24.0328	145.598	0.20858	0.161452	316.625	42.1173	3.03059	3.37172	1232.8	122.157	24.4982	506.78	0	0.0188298	0.021956	0.0260968	0.624212	PHT	SX	Mouse	AEBP1
AEBP2	15.5542	17.7717	33.0808	33.9855	36.9891	38.8393	31.9535	32.1829	17.7451	21.7939	16.8232	20.8595	22.688	20.9764	18.9993	25.2747	21.9781	Both	Both	Both	AEBP2
AEN	36.1099	36.6181	68.6943	58.1456	26.8944	37.7065	30.2217	28.5081	13.3676	10.1934	16.4197	19.0939	57.2992	48.267	47.6153	50.693	44.7836	Both	Both	Both	AEN
AES	654.103	498.266	350.116	344.907	165.167	161.162	180.537	197.075	200.44	344.17	378.386	352.409	349.487	408.035	382.628	422.689	426.946	Both	Both	Both	AES
AFAP1	13.7644	17.7758	45.089	40.5359	47.3202	44.9863	53.6487	65.9948	75.2551	64.7272	47.6078	138.918	132.185	132.668	118.453	135.808	118.136	Both	Both	Both	AFAP1
AFAP1-AS1	0.0466114	0.0326911	0.0953507	0.046129	6.35663	0.951879	0.0601308	0.189423	0.470069	0.981707	0.0844443	0.236626	0.393693	0.232234	0.190286	0.339258	0.116132	Both	Both	NA	NA
AFAP1L1	1.00681	2.17804	0.10131	0.0230645	8.55844	4.32367	0.348759	0.227307	0.881379	6.69197	2.1674	20.4955	0.00562418	0.0125532	0.00731868	0.0130484	0.0145165	PHT	Both	Mouse	AFAP1L1
AFAP1L2	280.027	226.741	353.37	230.23	7.3829	4.08906	1.94824	1.36384	5.40579	17.2944	14.0459	24.3179	13.8692	17.1163	18.9846	15.5276	12.3245	Both	Both	Human	AFAP1L2
AFF1	9.35491	13.1418	22.759	25.1288	89.3474	91.6686	104.724	107.611	61.7406	103.685	100.902	101.749	84.6664	75.4823	72.894	77.3247	59.9243	Both	Both	Both	AFF1
AFF2	0	0.00817278	0.0595942	0.0345968	0.945409	0.167584	0.0240523	0	0.161586	0.867175	0.628641	1.76559	0	0	0.0292747	0.0260968	0	Both	Both	Mouse	AFF2
AFF3	0.158479	0.367775	1.38259	0.507419	5.39878	0.864735	0.144314	0.113654	0.969517	3.87774	3.04938	6.66194	0.0956111	0.0627659	0.131736	0.0782903	0.0870993	Both	Both	Both	AFF3
AFF4	19.8565	22.2626	83.1518	78.7653	84.5643	75.3526	66.5046	71.5638	93.3528	131.303	101.296	104.443	83.5585	74.6224	71.5767	88.7812	92.8624	Both	Both	Both	AFF4
AFG3L1P	14.1186	15.3526	10.6018	10.4136	3.57638	5.53699	10.126	9.54689	7.59455	3.07602	5.00098	4.35028	19.7184	16.7397	14.3007	14.0923	10.1616	Both	Both	Mouse	AFG3L1
AFG3L2	54.7591	52.0974	62.0912	65.3417	54.0811	54.8537	49.5718	55.0841	49.0928	128.751	149.176	68.931	126.713	121.935	130.046	110.624	115.436	Both	Both	Both	AFG3L2
AFM	0	0	0	0	0	0	0	0	0.0146897	0	0.0093827	0	0	0.0251064	0	0	0	Neither	Both	Both	AFM
AFMID	37.704	38.5101	40.5539	40.5474	28.6981	31.0768	22.4649	22.9391	6.86007	11.2078	12.2444	5.78824	17.0863	17.9197	16.7598	15.0448	14.2553	Both	Both	Human	AFMID
AFP	0.00466114	0.0490367	0.0893913	0.172984	0.031099	0.0201101	0.0240523	0.0568268	0.0146897	0	0	0.200222	0.123732	0.0690425	0.0731868	0.169629	0.0580662	Both	Both	Both	AFP
AFTPH	50.4429	47.6391	78.3485	75.1211	75.7571	81.0974	79.5169	87.9299	27.264	67.6396	65.5288	26.9208	73.2719	63.0797	63.6139	61.7841	68.01	Both	Both	Both	AFTPH
AGA	7.87733	11.683	23.1822	24.483	3.89981	2.62772	3.33125	4.29989	14.293	16.7054	16.7387	13.6879	24.1727	24.0456	25.2714	26.8405	25.433	Both	Both	Both	AGA
AGAP1	11.9418	12.8313	70.8814	71.6153	34.8744	41.8827	63.005	75.6743	8.88724	40.1191	42.3441	20.5137	43.5312	44.7395	38.262	52.2457	58.5307	CX	Both	Both	AGAP1
AGAP11	4.73572	4.02918	2.44336	2.74468	0.60954	0.61671	1.15451	1.8374	0.455379	0.27815	0.440987	1.40155	0.326203	0.445638	0.358615	0.247919	0.246781	Both	Both	NA	NA
AGAP2	2.16743	2.59077	3.32536	1.70677	1.07602	0.811108	0.901962	1.57221	15.0569	1.83252	1.58568	15.9268	4.40373	3.54627	4.88888	3.01418	3.10654	Both	SX	Both	AGAP2
AGAP3	77.4402	67.3232	63.2771	58.4685	79.2029	90.6966	68.6213	70.2189	46.0961	30.3184	22.5842	44.1217	81.2638	88.3493	80.7104	78.0815	68.6052	Both	Both	Both	AGAP3
AGAP4	0.57332	0.551662	0.220499	0.207581	0.746375	0.61671	0.950066	0.871344	0.455379	0.294512	0.375308	0.291232	1.00673	1.18628	1.20758	0.365355	0.522596	Both	Both	NA	NA
AGAP5	1.30512	1.60186	0.578064	0.611209	1.51141	1.47474	1.32288	1.68586	1.60117	0.327236	1.18222	0.54606	0.916742	0.834787	0.534263	0.417548	0.624212	Both	Both	NA	NA
AGAP6	5.53278	6.1255	1.35279	1.21089	1.7913	2.1786	3.19896	2.46249	4.24531	0.425406	1.34173	1.05572	2.93582	2.94372	2.92015	1.46142	1.39359	Both	Both	NA	NA
AGAP7	0.85765	0.968474	0.709171	0.738064	0.29855	0.395499	0.324706	0.549325	0.675724	0.196341	0.234568	0.254828	0.680526	0.583723	0.622088	0.378403	0.479046	Both	Both	NA	NA
AGAP8	1.7992	2.12492	0.458875	0.680403	0.684177	0.643524	0.553203	0.776632	0.984207	0.0981707	0.272098	0.127414	0.48368	0.59	0.402527	0.247919	0.217748	Both	Both	NA	NA
AGAP9	0.223735	0.302393	0.0715131	0.161452	0.0995167	0.160881	0.228497	0.113654	0.499448	0.0327236	0.159506	0.218424	0.0899869	0.119255	0.10978	0.0652419	0.0290331	Both	Both	NA	NA
AGBL1	0	0	0	0	0	0	0	0.0189423	0	0.0163618	0	0	0	0.031383	0	0	0.0580662	Both	Both	Both	AGBL1
AGBL2	2.3865	2.1617	0.715131	0.899516	0.161715	0.160881	0.0962093	0.0568268	0.308483	0.425406	0.93827	0.582464	0.404941	0.489574	0.519626	0.287064	0.450013	Both	Both	Both	AGBL2
AGBL3	0.722477	0.637477	0.446957	0.403629	0.136835	0.134067	0.15634	0.208365	0.132207	0	0.10321	0.236626	0.663654	0.652766	0.548901	0.443645	0.522596	Both	Both	Both	AGBL3
AGBL4	0.0512726	0.0245183	0	0	0.261231	0.167584	0.0721569	0.0378845	0	0.310874	0.309629	0.072808	0.106859	0.144362	0.248835	0.0913387	0.159682	Both	Both	Both	AGBL4
AGBL5	44.3088	41.5218	84.2007	83.3897	53.4902	59.9348	65.735	80.6561	11.1641	18.1452	17.996	18.2566	16.0402	19.9847	20.0312	19.7553	23.4442	Both	Both	Human	AGBL5
AGER	5.15988	4.85054	0.560186	0.576613	0.845892	0.985396	1.17856	1.78057	2.57069	0.212703	0.440987	0.45505	0.798634	0.677872	0.790417	0.417548	0.362914	Both	Both	Both	AGER
AGFG1	40.7663	43.3852	84.2185	83.6088	76.2671	81.5264	74.2014	82.3988	79.1772	62.2893	57.6942	66.3463	101.269	89.0774	84.0916	85.2451	96.0995	Both	Both	Both	AGFG1
AGFG2	98.3408	71.0991	36.1141	46.475	20.0464	22.3692	20.709	22.9391	12.3981	96.5509	116.27	18.5478	75.2966	67.3227	61.6013	64.0937	54.1032	Both	Both	Both	AGFG2
AGGF1	12.1796	13.5219	33.2119	33.7088	45.3361	46.0119	44.9778	46.2002	27.2934	34.0162	28.2607	33.0002	35.1736	36.988	33.9148	33.8736	32.43	Both	Both	Both	AGGF1
AGK	9.97018	12.5125	11.889	10.8057	25.7811	31.1036	28.4058	24.587	14.7337	13.0894	14.881	23.9902	37.4683	34.81	34.3173	30.1026	29.7589	Both	Both	Both	AGK
AGL	5.69592	6.83244	20.8103	19.8124	57.6326	64.9289	61.1169	59.1567	23.1215	34.9324	44.1362	21.8424	19.0772	16.7585	14.0226	20.1337	14.6907	Both	Both	Both	AGL
AGMAT	6.3811	7.64972	25.2382	29.9723	103.305	128.946	107.009	108.198	5.27359	42.9824	55.433	2.58469	31.4898	26.9454	21.4584	27.5321	26.304	Both	PHT	Human	AGMAT
AGPAT1	50.4615	51.2801	80.6012	62.2972	98.3536	98.0636	71.5316	84.312	48.2408	65.1035	69.1881	35.8944	58.0359	57.1609	46.8103	50.2624	47.6433	Both	Both	Both	AGPAT1
AGPAT2	359.831	286.738	288.204	225.19	206.926	193.62	218.563	212.096	35.4461	177.771	230.815	51.5117	118.89	136.892	147.801	170.203	173.952	Both	PHT	Human	AGPAT2
AGPAT3	58.8935	52.175	118.217	108.83	153.337	160.231	128.969	133.619	90.6792	108.904	110.941	131.51	107.759	101.323	96.0869	102.639	93.0511	Both	Both	Both	AGPAT3
AGPAT4	3.84078	5.89257	1.43026	1.55685	2.96684	0.5966	0.0120262	0.0189423	11.3992	6.43018	2.90864	5.60622	0.112484	0.0125532	0.0439121	0.0130484	0.435496	Both	Both	Mouse	AGPAT4
AGPAT5	68.7425	80.6449	119.177	118.874	46.4432	52.6215	45.9399	41.5593	15.9677	44.095	57.4315	19.9676	131.184	107.33	109.297	119.053	96.3318	Both	Both	Human	AGPAT5
AGPAT6	82.4929	75.2263	109.224	108.322	41.343	39.7711	39.7585	42.8663	58.7586	41.4444	44.6335	73.7363	108.693	114.554	111.463	105.457	85.938	Both	Both	Both	AGPAT6
AGPAT9	1.3191	1.42615	1.8653	2.37564	1.76642	1.30716	3.55974	2.44355	1.57179	34.867	38.6286	0.81909	3.74008	2.93744	2.96406	3.13161	4.60175	Both	Both	Both	AGPAT9
AGPHD1	4.64716	5.72503	2.91416	3.04451	2.9233	3.75389	5.01491	5.47431	0.514138	1.55437	2.52395	0.655272	2.7671	2.26585	2.46639	2.49224	1.88715	Both	Both	Both	AGPHD1
AGPS	29.0529	35.004	77.401	75.9284	66.2719	70.4323	67.9117	71.3176	46.1696	81.7598	100.282	38.5155	83.5416	67.3227	66.8049	77.0507	64.3664	Both	Both	Both	AGPS
AGR2	11.8067	18.0864	7.35989	30.3529	81.4047	121.445	78.0498	129.754	2.556	551.883	697.66	5.93386	2271.03	1832.53	2033.73	1728.15	2140.41	Both	PHT	Human	AGR2
AGR3	9.13118	3.81669	1.06674	2.05274	5.88393	8.53339	1.55137	3.0497	0.117517	40.8881	61.2972	0.655272	128.231	125.168	155.749	107.31	107.292	Both	PHT	Human	AGR3
AGRN	153.92	104.706	264.831	209.622	242.765	202.428	395.997	483.122	141.373	144.851	85.6735	325.689	194.794	193.011	163.133	242.713	182.807	Both	Both	Both	AGRN
AGRP	5.2904	6.97138	2.81285	2.69855	0.0124396	0.053627	0	0	0.0734483	0	0	0	0.0168725	0	0.021956	0	0	Both	Both	Human	AGRP
AGT	2.2187	3.2732	2.76517	3.58653	86.8781	100.517	92.2526	105.186	0.352552	6.61016	1.28543	0.582464	0.0899869	0.0753191	0.0439121	0.0260968	0.159682	Both	PHT	Both	AGT
AGTPBP1	9.4528	10.4285	3.91534	6.86169	26.9442	29.4345	24.2928	20.3629	15.7767	10.8151	9.56098	13.3239	13.3574	13.9905	15.4205	14.5489	12.3971	Both	Both	Both	AGTPBP1
AGTR1	0	0.0776414	0	0	1.11956	0.542973	0.132288	0.17048	5.56738	0.0981707	0.168889	0.691676	0	0	0	0	0	Both	Both	Both	AGTR1B
AGTR2	0	0	0	0	0	0	0	0	0	0	0	0	0	0	0	0	0	Neither	Neither	Mouse	AGTR2
AGTRAP	32.1199	24.5715	22.1154	20.5851	42.6118	47.9291	45.3987	37.7519	36.0778	10.7006	9.60789	47.5619	19.4428	19.0557	18.5236	19.4551	17.2457	Both	Both	Both	AGTRAP
AGXT	0.144495	0.0286047	0.244336	0.207581	0.167934	0.127364	0.144314	0.284134	0	0.392683	0.356543	0	1.73787	1.43106	1.16367	1.04387	1.00164	Both	PHT	Both	AGXT
AGXT2	0	0	0	0	0.404287	0.261432	0.204445	0.189423	0	0	0	0.054606	0	0.0251064	0	0.0130484	0.0870993	Both	Both	Both	AGXT2
AGXT2L1	0.00466114	0	0	0	0.105737	0	0	0	0.0293793	0	0	0	0	0	0	0	0	Both	Both	Both	AGXT2L1
AGXT2L2	15.1161	16.9994	6.75202	6.0775	24.5122	24.6483	27.0589	21.8215	18.3621	30.6293	34.3032	4.84173	7.77262	10.9464	8.66531	7.60721	7.05504	Both	Both	Both	AGXT2L2
AHCTF1	31.7564	36.279	86.2567	102.914	103.361	124.1	102.222	102.667	27.7928	39.0392	35.035	35.3483	83.221	79.0788	73.9552	77.664	49.8208	Both	Both	Both	AHCTF1
AHCY	123.572	138.806	296.928	285.25	1004.43	1174.97	865.595	730.773	72.1409	130.322	139.774	46.4697	293.622	281.285	266.707	267.805	236.533	Both	Both	Human	AHCY
AHCYL1	56.2926	57.1727	82.097	74.1063	154.717	161.886	134.296	126.118	87.8588	128.996	148.678	99.3284	61.9054	61.6926	61.7916	59.8138	48.4272	Both	Both	Both	AHCYL1
AHCYL2	12.4686	14.1798	22.2465	21.7498	21.6138	22.6574	33.2643	29.9666	11.0172	640.449	639	10.1021	147.91	142.974	131.26	138.182	136.456	Both	PHT	Both	AHCYL2
AHDC1	13.0186	12.0426	16.8413	21.0694	37.7106	32.5918	25.0385	26.2729	28.307	17.8507	10.9309	36.3494	6.85025	10.03	7.66266	8.05085	7.01149	Both	Both	Both	AHDC1
AHI1	7.3413	9.37417	18.951	18.0249	16.1528	21.0821	17.6905	18.5823	13.9258	8.73719	7.46863	12.1407	14.7972	16.9782	13.964	12.4612	11.8165	Both	Both	Both	AHI1
AHNAK	280.638	221.429	404.955	438.479	447.632	288.258	795.41	939.933	769.797	777.136	825.04	1569.81	959.249	964.681	966.944	791.019	554.256	Both	Both	Both	AHNAK
AHNAK2	9.33627	6.89374	28.1523	18.5208	2.85489	2.7819	10.126	8.41036	22.0639	11.4532	2.09234	222.774	22.3561	21.1772	43.0631	36.7573	39.2527	Both	SX	NA	NA
AHR	32.0873	39.2457	104.409	111.136	93.0046	113.166	114.489	99.5415	93.6906	82.8234	54.7105	71.8797	111.758	115.634	106.026	164.501	170.686	Both	Both	Human	AHR
AHRR	2.26998	2.79509	5.41711	2.8946	1.61093	1.09265	1.74379	1.42067	0.323172	0.883536	1.37926	0.27303	0.0899869	0.244787	0.292747	0.104387	0.159682	Both	Both	Both	AHRR
AHSA1	121.977	105.551	94.7846	79.0882	75.5643	92.8685	65.1337	63.8354	35.0348	53.8794	59.3925	35.4211	74.093	63.425	55.6219	56.9562	49.6756	Both	Both	Both	AHSA1
AHSA2	33.8166	33.0997	5.63761	4.40532	2.76781	3.35169	3.54772	5.56902	9.95959	1.1126	3.37777	1.01931	9.488	10.5949	9.01661	3.77098	3.13557	Both	Both	Both	AHSA2
AHSG	0	0.0163456	0	0	0.155495	0.187694	0.120262	0.303076	0	0	0	0	0.106859	0.0690425	0.0805055	0.0652419	0.174199	Both	Both	Both	AHSG
AHSP	0.0419503	0.0245183	0.00595942	0	0	0.00670337	0.0120262	0	0.044069	0	0	0	0.236216	0.106702	0.0951428	0.0391451	0	Both	Both	NA	NA
AICDA	0.256363	0.204319	0.166864	0.149919	0.155495	0.167584	0.0962093	0.0947113	0.778552	0.392683	0.90074	0.109212	0.118108	0.131808	0.161011	0.0913387	0.0725827	Both	Both	Both	AICDA
AIDA	57.2062	61.2386	72.9374	63.2429	78.1766	79.0462	71.0626	68.3247	85.9198	48.12	40.3925	133.312	67.1302	66.9147	68.3784	66.8991	72.9021	Both	Both	Human	AIDA
AIF1	7.02434	17.8575	0.0119188	0	3.1721	1.94398	0.0601308	0.0189423	73.889	8.32815	5.16987	15.3807	0.17435	0.175745	0.0365934	0.130484	0.130649	PHT	Both	Mouse	AIF1
AIF1L	0.717816	1.09515	0.041716	0.0115323	23.9524	27.1621	20.3483	16.082	0.396621	5.4812	2.89926	0.491454	1.52978	2.57968	2.14437	1.65714	2.22103	Both	PHT	Both	AIF1L
AIFM1	62.5572	66.0932	65.6907	58.5031	45.1806	55.6447	54.5506	55.3493	21.0209	53.7976	82.7085	12.523	68.3226	49.1206	55.8415	51.241	33.9832	Both	Both	Both	AIFM1
AIFM2	29.2766	24.9106	30.3692	26.8932	27.3173	30.3529	30.2097	29.8719	18.8028	46.4511	67.8276	31.7079	24.4314	25.0687	27.9281	27.2842	23.1103	Both	Both	Both	AIFM2
AIFM3	19.1713	14.0204	16.0368	15.5455	2.00277	2.5942	4.38955	4.12941	0.558207	21.9575	51.5204	0.236626	58.289	69.5258	54.9852	44.8995	55.9032	Both	PHT	Human	AIFM3
AIG1	28.9737	36.4955	22.8425	17.8865	20.0526	19.7548	8.02145	7.72844	10.1799	12.7458	14.7027	3.00333	13.7568	14.8379	13.6567	13.3485	13.4133	Both	Both	Both	AIG1
AIM1	1.36571	3.20781	37.0557	53.5673	166.33	218.805	240.884	182.338	60.9474	188.079	231.406	117.348	272.126	234.362	231.387	255.801	162.368	Both	Both	Human	AIM1
AIM1L	24.3218	16.7869	43.8971	36.5457	6.537	4.95379	13.3731	18.2793	0.514138	20.714	20.9797	0.81909	12.5026	15.8358	16.2548	18.1764	12.3681	Both	PHT	Human	AIM1L
AIM2	0.293652	0.592526	0	0	0.0373188	0.00670337	0.0240523	0	5.24421	0.63811	0.525431	6.78935	0	0	0.00731868	0	0.0435496	PHT	Both	Mouse	AIM2
AIMP1	30.9267	34.1622	39.1772	44.7567	52.4889	61.2152	63.5342	61.2403	21.2559	37.3703	43.1886	31.3803	60.1619	58.5292	67.2586	59.8138	70.9714	Both	Both	Both	AIMP1
AIMP2	13.8343	13.7139	23.2596	22.338	20.9172	26.2102	20.4565	21.0259	5.31766	16.2309	21.674	8.50034	31.1242	28.207	28.2721	28.6803	25.3169	Both	Both	Both	AIMP2
AIP	69.7167	60.4091	36.7398	31.3331	45.6782	46.3605	32.206	35.4788	32.2144	24.6081	18.4652	35.8034	23.1941	26.1734	21.1363	21.6473	27.625	Both	Both	Both	AIP
AIPL1	0.32628	0.273788	0.274133	0.184516	0.30477	0.315058	0.31268	0.208365	0.205655	0.261789	0.215802	0.218424	0.30933	0.489574	0.38789	0.495839	0.42098	Both	Both	Both	AIPL1
AIRE	0.00932228	0.0245183	0.0119188	0	0.124396	0.368685	0.0120262	0.0189423	0.0734483	0.0163618	0	0	0.00562418	0	0.00731868	0.0130484	0	Both	Both	Both	AIRE
AJAP1	2.42379	2.72971	0.0893913	0.10379	0.031099	0	0	0	0.0587586	0.310874	0.0187654	0.509656	0	0	0	0	0	Both	Both	Both	AJAP1
AK1	75.9766	65.088	95.8931	97.2746	16.5633	15.7864	19.6026	19.7757	41.9243	87.4537	133.75	21.9516	139.159	128.206	137.02	142.828	132.463	Both	Both	Both	AK1
AK2	130.041	131.177	145.624	163.677	143.715	170.359	152.383	154.948	69.9081	125.086	162.049	99.0553	120.487	103.84	107.504	98.6458	94.9382	Both	Both	Both	AK2
AK3	56.3299	64.8387	154.432	169.616	45.0127	44.1819	52.2657	57.5087	38.8835	91.266	136.753	68.1301	60.7974	59.1694	77.5853	81.0044	77.8813	Both	Both	Both	AK3
AK4	1.20724	1.17688	0.727049	1.43	184.815	210.607	217.782	190.692	36.2981	36.4377	54.3915	113.034	15.6971	5.08404	5.32068	2.17908	23.8507	Both	Both	Human	AK4
AK5	0.125851	0.0939869	0.0119188	0	0.0124396	0.0201101	0	0	0.705103	1.09624	0.131358	1.61998	0.185598	0.138085	0.0658681	0.143532	0.101616	Both	Both	Mouse	AK5
AK7	0.428825	0.445416	0.625739	0.795725	1.95302	2.03112	1.50327	1.40173	0.235034	3.15782	7.19653	0	6.77152	7.55702	8.3067	7.39843	5.28402	Both	Both	Human	AK7
AK8	0.550015	0.625217	7.60422	8.21096	3.15344	2.88245	3.1268	2.86028	1.05766	0.163618	0.290864	1.11032	1.07422	1.26159	1.5662	1.38313	1.80005	Both	Both	Both	AK8
AKAP1	100.559	94.1667	199.974	215.699	257.941	295.759	288.604	293.51	12.6478	171.979	187.054	12.5958	267.672	279.315	249.501	253.465	235.386	Both	PHT	Human	AKAP1
AKAP10	7.6536	9.25976	21.2692	18.763	10.3311	11.0606	10.1741	10.7781	17.9361	16.5418	14.5995	15.7083	20.1852	19.9784	17.0086	16.9498	15.8085	Both	Both	Both	AKAP10
AKAP11	31.1318	38.9188	178.443	166.468	45.6844	47.2856	38.64	42.3928	53.8082	52.1286	44.0236	97.6902	95.1162	83.4724	75.9313	99.246	83.4266	Both	Both	Both	AKAP11
AKAP12	79.7149	65.5089	190.803	126.693	46.5489	8.50658	15.5258	4.62191	22.2842	27.766	16.8889	94.0862	6.10224	7.26202	11.0366	11.3912	17.7973	Both	Both	Both	AKAP12
AKAP13	38.818	39.0781	71.5607	79.6994	117.218	115.807	121.909	128.258	148.042	170.424	118.363	174.084	142.567	155.81	134.129	146.416	105.332	Both	Both	Both	AKAP13
AKAP14	0.0512726	0.122592	0.0119188	0.0115323	0.0124396	0	0	0	0	0	0	0.018202	0	0.00627659	0	0	0	Both	Both	Both	AKAP14
AKAP17A	0.0186446	0.0163456	0.00595942	0.0115323	0	0.0268135	0	0.075769	0	0	0	0	0	0	0	0	0	Both	Both	NA	NA
AKAP2	0	0.0122592	0.041716	0	0.60954	0.335169	0.108235	0.17048	0.749172	0.523577	0.309629	2.18424	0.0731144	0.0564893	0.0878241	0.0913387	0.174199	Both	Both	Mouse	AKAP2
AKAP3	1.13266	0.821364	1.10845	0.864919	0.111956	0.0670337	0.0481046	0	0.367241	0.45813	0.403456	0.254828	0.30933	0.376595	0.402527	0.182677	0.188715	Both	Both	Human	AKAP3
AKAP4	0	0	0	0.0230645	0.199033	0.361982	0.180392	0.113654	0	0	0	0	0.0281209	0.0125532	0.0439121	0.0521935	0.0725827	Both	Both	Both	AKAP4
AKAP5	0.661882	0.809105	0.643618	0.507419	4.51557	4.16279	18.4842	31.8988	10.0624	19.356	12.4508	12.6504	7.30581	7.98382	6.96006	8.99034	8.46315	Both	Both	Human	AKAP5
AKAP6	2.40981	3.01984	7.35989	8.96056	1.17554	0.797701	0.889936	0.947113	1.20455	1.86524	1.22913	0.491454	2.82334	2.37883	1.91017	2.47919	1.78554	Both	Both	Both	AKAP6
AKAP7	0.475437	0.82545	0.679374	0.138387	8.66417	6.02633	43.0777	97.7988	6.55159	16.7545	12.5071	6.75295	11.3833	7.46287	9.35327	6.75906	10.9164	Both	Both	Both	AKAP7
AKAP8	26.727	26.9988	44.207	49.7271	53.8012	61.1146	73.9488	79.1976	18.6118	21.483	26.6563	27.9037	38.925	41.4318	40.304	41.3112	35.072	Both	Both	Both	AKAP8
AKAP8L	68.626	55.9467	40.5539	45.241	47.3451	52.7756	50.2814	62.964	17.5835	14.5947	14.562	32.0719	32.3222	34.3581	35.6859	25.3269	28.3363	Both	Both	Both	AKAP8L
AKAP9	24.2519	25.1435	53.9566	78.4078	81.8401	85.22	78.3264	79.2544	44.5243	158.464	160.05	29.3598	115.183	108.51	95.216	97.9673	95.4028	Both	Both	Both	AKAP9
AKD1	3.36068	3.84529	4.98208	5.95064	10.0077	10.9265	9.24811	11.0623	1.89497	3.48506	3.84691	3.16715	5.52295	5.74308	5.74516	4.52779	4.71788	Both	Both	NA	NA
AKIRIN1	36.9489	41.2235	65.6609	73.2067	49.0804	53.2985	51.2916	61.9601	42.2328	41.2153	59.2049	26.8298	29.2401	25.6838	25.952	25.0529	23.691	Both	Both	Both	AKIRIN1
AKIRIN2	50.4615	50.8551	86.6679	95.7177	63.84	58.2523	54.0816	46.0865	24.8549	25.8516	24.5358	42.7565	26.5855	26.2299	29.1796	27.6365	25.041	Both	Both	Both	AKIRIN2
AKNA	15.1441	19.7659	18.7185	20.1122	52.2774	58.3797	50.9187	48.549	83.7457	52.734	55.9209	131.145	47.6931	57.5689	40.7138	48.4747	39.064	Both	Both	Both	AKNA
AKNAD1	0.0419503	0.0204319	0.0119188	0.0115323	0.0062198	0.0469236	0.15634	0.151538	0	0	0	0.436848	0.196846	0.207128	0.300066	0.195726	0.696794	Both	Both	Both	AKNAD1
AKR1A1	45.7631	52.4447	46.12	40.409	75.7447	74.7962	65.0976	58.0769	119.794	80.4836	90.3554	44.7951	52.4455	53.759	52.5335	47.7832	39.8334	Both	Both	NA	NA
AKR1B1	5.33235	13.4606	0.0715131	0.10379	5.72221	2.54728	0.0841831	0.0189423	60.4186	16.4927	10.3773	106.118	20.2471	17.1163	15.5888	16.0495	10.3358	PHT	SX	Both	AKR1B3
AKR1B10	0.442809	0.424984	0.631699	3.99016	0.136835	0.160881	4.72628	11.7442	0.293793	190.157	314.114	0.764484	130.447	96.5716	139.245	110.833	93.8785	CX	Both	Both	AKR1B8
AKR1B15	0	0	0.0476754	0.184516	0	0	0.108235	0.397787	0	11.6496	17.677	0.072808	0.697399	0.59	0.731868	0.48279	0.740344	CX	Both	NA	NA
AKR1C1	3.47721	3.00758	4.59471	9.99846	1.74776	1.84343	2.20079	2.46249	1.43959	2.38882	4.15654	8.97359	3.28452	3.51489	4.01064	4.61913	2.39523	Both	Both	Both	AKR1C6
AKR1C2	2.42846	2.70519	6.0071	12.0512	1.16932	1.49485	2.8983	3.6748	0.631655	5.43211	12.0755	1.38335	5.97288	5.78702	8.67263	7.30709	3.9485	Both	Both	Both	AKR1C21
AKR1C3	80.5678	76.2765	123.485	136.992	93.3778	117.691	169.136	163.547	2.80572	149.841	264.498	4.20466	88.5471	87.8911	125.347	120.163	100.309	Both	PHT	Human	AKR1C18
AKR1C4	7.77479	8.87155	11.2097	15.5339	0.845892	0.965286	0.793726	0.947113	0	0.0327236	0.0562962	0.054606	0.843627	0.715531	1.74916	1.39618	1.37907	Both	Both	NA	NA
AKR1CL1	0.00932228	0.00817278	0.00595942	0.0230645	0.0062198	0.0201101	0.0360785	0.303076	0.0146897	0	0	0	0.00562418	0.00627659	0.0146374	0.0130484	0.0145165	Both	Both	NA	NA
AKR1D1	0.0372891	0.0612958	0.0715131	0.0576613	0.0995167	0.0737371	0.0841831	0.0947113	0.0734483	0.0490854	0.0750616	0.054606	0.123732	0.106702	0.0585494	0.0652419	0.0435496	Both	Both	Both	AKR1D1
AKR1E2	3.20687	3.48978	3.23001	2.68701	0.640639	0.911659	1.03425	1.13654	0.323172	0.245427	0.309629	0.491454	5.35985	4.73883	5.14503	4.34511	4.44206	Both	Both	Both	AKR1E1
AKR7A2	33.1128	28.7396	51.555	46.3251	77.7848	77.8127	72.4576	74.3673	23.8119	60.4241	82.3989	18.8391	26.5461	28.4079	25.6593	26.5535	22.1377	Both	Both	Both	AKR7A5
AKR7A2P1	0.0139834	0.0204319	0.0119188	0.0230645	0.0684177	0.0871438	0.0601308	0.113654	0.0734483	0.0327236	0.300247	0.018202	0.0731144	0.0690425	0.0146374	0.0652419	0	Both	Both	NA	NA
AKR7A3	46.4576	30.8767	23.7543	26.3512	39.0292	42.4189	27.3956	24.0377	0.910759	59.066	113.08	1.21953	23.6834	26.6567	23.8443	27.9757	22.7474	Both	PHT	NA	NA
AKR7L	6.29254	4.69117	2.31226	2.96379	2.55012	3.19751	2.63373	2.99288	0.146897	2.74878	7.10271	0.327636	1.77724	1.80766	1.89554	1.05692	0.943576	Both	PHT	NA	NA
AKT1	126.564	108.391	151.095	123.741	92.6065	89.4431	113.647	119.677	125.435	124.66	117.64	158.212	210.845	211.866	193.689	213.341	195.64	Both	Both	Both	AKT1
AKT1S1	31.9428	28.7518	38.8376	41.3547	81.498	91.4072	78.2061	74.14	46.0815	38.8429	43.0197	48.5084	61.2811	53.9034	51.2893	58.8874	45.7271	Both	Both	Both	AKT1S1
AKT2	83.5183	76.8323	165.791	141.939	154.357	172.035	179.274	173.246	79.427	59.0497	66.8705	96.5253	81.8487	77.8109	69.1688	84.9972	72.4956	Both	Both	Both	AKT2
AKT3	4.4747	5.95387	7.91411	6.97701	9.25506	2.32607	0.0721569	0.0378845	21.4175	8.67175	2.37382	40.281	0.0337451	0.031383	0.021956	0	0.0580662	Both	SX	Mouse	AKT3
AKTIP	16.5471	14.617	17.181	18.3824	12.0229	11.503	19.3621	20.4008	12.2952	17.5562	16.7857	15.3261	14.3079	15.0638	18.0113	16.193	14.7198	Both	Both	Both	AKTIP
ALAD	39.3587	37.3087	47.8542	48.4816	50.1005	47.1381	40.48	46.8063	34.932	57.6753	67.1708	32.6908	65.6736	76.2229	69.6592	69.8741	56.9049	Both	Both	Both	ALAD
ALAS1	66.1836	54.3408	131.965	113.685	40.3603	51.1668	50.6903	60.5773	60.3745	88.1246	113.165	46.7974	78.9467	77.1832	84.6332	79.3733	73.9473	Both	Both	Both	ALAS1
ALAS2	0.032628	0.0286047	0.0238377	0	0.199033	0.113957	0.0120262	0	0.0881379	0	0.0187654	0.109212	0.337451	0.106702	0.234198	0.195726	0.0145165	Both	Both	Mouse	ALAS2
ALB	52.0044	55.2561	9.46952	5.17798	0.0062198	0	0	0	0.0146897	0	0	0.018202	0	0	0	0	0	Both	Both	Both	ALB
ALCAM	24.5036	48.8977	69.1472	100.527	14.5792	7.5614	25.6157	38.7558	67.925	25.3771	17.5644	249.204	43.6662	47.7586	45.8735	56.8127	52.4918	Both	SX	Both	ALCAM
ALDH16A1	29.0203	28.241	35.5837	26.997	40.7956	44.1082	38.4476	36.2176	29.3352	24.6408	25.6992	22.4067	39.4143	40.5468	37.2447	39.3148	25.041	Both	Both	Both	ALDH16A1
ALDH18A1	50.359	59.8165	102.556	93.0422	456.639	499.636	427.999	414.343	77.2088	169.066	175.916	38.8431	221.042	173.786	161.706	157.207	117.25	Both	Both	Human	ALDH18A1
ALDH1A1	2.11616	7.66606	7.91411	38.4024	1755.33	1531.11	767.99	793.453	52.1483	132.301	160.651	17.9108	372.422	290.82	367.954	431.758	183.388	Both	PHT	Human	ALDH1A1
ALDH1A2	0.12119	0.939869	0.00595942	0.0576613	0.192814	0.053627	0	0	14.2343	4.38496	0.0844443	0.27303	0	0	0.00731868	0	0	PHT	Both	Mouse	ALDH1A2
ALDH1A3	5.50947	11.9527	0.429078	0.761129	13.9883	2.56069	2.33307	2.51932	137.069	13.5476	4.39111	174.211	6.78839	6.91053	7.84562	8.24658	6.60503	Both	SX	Mouse	ALDH1A3
ALDH1B1	43.6143	52.0402	68.8075	68.5131	117.834	150.571	47.8882	44.268	32.7726	82.3816	80.5036	18.9665	258.392	211.069	172.34	170.112	145.224	Both	Both	Human	ALDH1B1
ALDH1L1	0.0839006	0.10216	0.0536348	0.138387	1.02627	0.254728	0.733596	2.97393	0.220345	49.1999	73.4853	0.054606	92.5965	101.53	93.4961	92.3434	85.4154	Both	PHT	Both	ALDH1L1
ALDH1L2	4.7497	10.9883	27.9854	37.4106	7.68767	6.60952	6.5302	7.7095	34.8586	3.28872	2.56148	18.7663	3.77945	2.19053	1.62475	1.65714	2.0178	Both	SX	Both	ALDH1L2
ALDH2	162.427	162.99	247.078	219.805	236.29	263.268	283.817	298.947	64.3407	456.936	495.988	57.8096	236.531	203.625	235.932	237.585	158.695	Both	PHT	Both	ALDH2
ALDH3A1	9.01931	7.40454	44.3441	98.0933	5.11267	5.27555	5.89282	6.45931	0.235034	11.0442	22.7624	0.400444	50.8764	50.8278	52.4164	71.0354	36.1317	Both	PHT	Human	ALDH3A1
ALDH3A2	66.906	69.6443	106.906	120.501	45.2739	49.1826	53.2037	52.9246	34.9173	106.859	171.169	23.699	131.1	121.257	132.958	132.428	101.979	Both	Both	Both	ALDH3A2
ALDH3B1	21.8701	14.8745	11.9904	18.221	25.837	19.3593	31.2079	37.3162	36.9739	36.2086	38.0562	37.66	58.3959	67.511	74.1528	88.8856	84.5299	Both	Both	Both	ALDH3B1
ALDH3B2	0.410181	0.404552	2.94991	3.82871	0.60332	0.717261	1.37098	1.55326	0.308483	0.441768	0.731851	0.291232	16.6645	15.6413	20.163	19.8857	17.6666	Both	Both	Both	ALDH3B2
ALDH4A1	70.7701	63.478	117.985	82.3518	78.4316	102.763	78.603	60.6341	7.30076	8.40996	11.8316	1.802	22.2493	17.1414	14.5861	15.919	11.1923	Both	Both	Both	ALDH4A1
ALDH5A1	45.7864	59.9677	113.306	109.972	83.7744	94.1958	71.9044	72.17	6.15497	35.0142	35.9733	4.62331	31.8891	36.5549	31.0019	32.7775	24.3443	Both	PHT	Human	ALDH5A1
ALDH6A1	4.11113	3.8126	8.13461	5.74306	21.4459	20.6866	8.8753	7.86103	5.74366	30.1875	36.0765	4.29567	3.88631	3.10691	2.12242	3.19685	4.80498	Both	PHT	Mouse	ALDH6A1
ALDH7A1	27.9948	32.1108	52.872	49.8885	50.9152	51.3746	31.2921	31.2168	25.369	58.7224	81.911	19.3669	56.8267	52.6041	54.9706	46.8698	40.385	Both	Both	Both	ALDH7A1
ALDH8A1	0.596626	0.555749	0.339687	0.438226	0.248792	0.0938472	0.180392	0.208365	0.367241	0.0163618	0.150123	0.036404	0.0281209	0.031383	0.0512307	0.0130484	0.0145165	Both	Both	Both	ALDH8A1
ALDH9A1	34.4039	38.9964	50.0234	57.9496	94.8083	94.6717	87.1656	86.8881	66.2357	69.5703	81.9204	44.7041	76.292	66.9838	69.3737	61.1708	55.279	Both	Both	Both	ALDH9A1
ALDOA	976.099	819.746	1023.02	915.972	837.806	710.45	984.485	1205.48	549.628	1055.45	1122.87	1605.25	1267.72	1171.91	1168.02	1221.9	1620.21	Both	Both	Both	ALDOA
ALDOB	0.587304	0.48628	1.76399	1.90282	4.80168	8.84175	7.39609	2.00788	0.0587586	218.495	38.2627	0.982909	1.721	1.55659	2.38589	3.48392	2.33716	Both	PHT	Human	ALDOB
ALDOC	0.643238	1.05429	0.548267	0.126855	27.2862	21.4441	24.1966	32.5807	11.8252	8.06636	4.62567	34.6748	54.0146	34.0191	42.5947	27.1276	46.1771	Both	Both	Both	ALDOC
ALG1	14.6406	13.7875	33.7661	33.6165	23.9151	27.933	30.7389	29.4931	15.0569	20.2232	23.5037	16.2726	58.7783	56.4642	50.0378	55.0903	40.9947	Both	Both	Both	ALG1
ALG10	2.6988	3.32223	11.8354	11.6937	6.28821	6.66315	7.19164	6.51613	2.15938	3.87774	2.58963	3.89523	3.56011	3.63415	2.98602	5.15411	4.79046	Both	Both	Mouse	ALG10B
ALG10B	2.52634	2.47635	4.49936	4.30153	9.37323	10.0618	14.251	12.8997	7.31545	7.39553	6.53036	8.88258	7.28332	7.89595	7.62606	10.3865	7.08408	Both	Both	NA	NA
ALG11	5.30904	5.17337	14.4516	11.9243	6.90397	7.3603	5.72445	6.45931	3.9809	8.3936	6.77431	4.24107	13.4474	11.6933	9.4045	10.7258	12.2665	Both	Both	Both	ALG11
ALG12	25.0397	23.3741	16.2037	14.8997	16.8183	16.745	13.6858	14.434	20.257	29.2712	25.0706	15.8175	25.8544	24.146	19.7165	21.1123	19.3506	Both	Both	Both	ALG12
ALG13	24.7507	29.2994	21.9068	20.9887	11.9544	11.8784	14.5998	14.4719	17.8186	14.3329	15.8286	9.50145	14.6229	12.8168	14.0006	13.2833	12.9923	Both	Both	Both	ALG13
ALG14	5.91965	6.84879	5.78064	5.24718	7.34558	7.67536	7.98537	7.46325	4.03966	11.4205	12.0192	5.80644	7.44079	6.49	9.14835	7.21576	5.99533	Both	Both	Both	ALG14
ALG1L	0.522048	0.461762	0.548267	0.507419	1.7913	1.73617	0.998171	1.66692	0.146897	0.523577	0.769382	0.127414	4.17314	3.6467	3.48369	3.58831	2.97589	Both	Both	NA	NA
ALG1L2	0.242379	0.196147	0.387362	0.334435	0.422946	0.549677	0.46902	0.681921	0.0881379	0.0490854	0.140741	0.054606	0.337451	0.364042	0.336659	0.456693	0.362914	Both	Both	NA	NA
ALG2	41.7079	38.6736	29.9938	30.6181	31.1425	30.0512	33.7213	37.4109	24.8696	27.4387	29.837	32.7818	51.5063	43.1453	40.8529	39.0016	42.2577	Both	Both	Both	ALG2
ALG3	50.0047	50.2626	69.9934	63.0007	64.4246	81.6001	52.867	55.2735	24.3701	28.3223	32.6612	14.325	74.6948	67.0528	56.771	62.3191	46.8159	Both	Both	Human	ALG3
ALG5	63.289	70.2654	43.2296	44.157	33.3879	32.8733	42.9214	44.1733	18.1711	24.5263	23.635	24.2997	57.7379	54.9578	66.0877	49.1141	55.0177	Both	Both	Both	ALG5
ALG6	4.27427	4.58901	6.82354	7.16153	11.5191	13.5542	8.83923	8.69449	4.46566	10.6842	12.0849	3.87703	7.85698	6.10085	6.04523	5.91092	4.32593	Both	Both	Both	ALG6
ALG8	19.698	21.4535	20.4647	18.959	35.2103	41.1922	29.2837	26.5002	12.3246	15.1347	17.1985	7.77226	53.576	45.1099	41.3359	39.915	27.3347	Both	Both	Human	ALG8
ALG9	11.3126	13.2522	21.4122	21.3231	31.099	34.2609	31.6288	30.0235	12.4274	17.4744	17.6582	14.7254	25.1738	24.9055	24.7664	27.0102	19.7861	Both	Both	Both	ALG9
ALK	0.00466114	0.00408639	0.0476754	0.0230645	0.062198	0.0134067	0.0120262	0	0.323172	0.0327236	0.0281481	1.76559	0	0	0	0	0	Both	SX	Both	ALK
ALKBH1	6.63281	6.17045	7.16322	7.95725	5.08157	6.20732	4.83452	4.54614	4.4069	7.08465	7.33727	7.11699	4.38686	4.425	4.31802	3.40563	3.6001	Both	Both	Both	ALKBH1
ALKBH2	20.8446	20.7098	22.0081	26.0052	11.3511	12.4683	10.8837	10.1341	3.77524	4.22134	3.26518	4.96915	12.9187	17.2857	16.2548	15.1361	12.3536	Both	Both	Human	ALKBH2
ALKBH3	5.98025	6.79566	6.85929	5.67387	14.3366	15.5451	19.783	19.1885	10.0477	10.4225	10.2365	15.2897	15.7477	15.1454	16.0791	13.6225	14.5311	Both	Both	Both	ALKBH3
ALKBH4	12.7156	10.6696	11.603	10.5289	12.6448	13.0381	14.3111	13.4301	8.03524	5.85752	7.00888	8.37292	15.174	15.34	15.1204	15.2536	13.9794	Both	Both	Both	ALKBH4
ALKBH5	102.27	92.0663	166.965	140.751	90.2306	94.5108	75.5724	83.9521	75.9602	85.4412	73.6355	131.582	86.2131	79.2671	76.3704	96.6102	95.4028	Both	Both	Both	ALKBH5
ALKBH6	19.2738	16.6234	9.44568	8.60306	3.49553	3.55949	3.31922	3.78845	5.02386	2.43791	3.20888	3.96804	5.85477	6.59042	6.16964	5.92397	5.69049	Both	Both	Both	ALKBH6
ALKBH7	95.5488	72.6315	48.9388	45.6562	17.4652	15.6658	12.3749	12.8239	23.3712	48.0055	53.8286	20.095	33.2895	41.2811	40.0405	38.4144	56.9049	Both	Both	Human	ALKBH7
ALKBH8	4.61919	4.91592	7.84856	9.04129	6.20114	6.87766	5.7004	6.5919	6.84538	6.39746	4.86962	4.69612	10.0223	10.4442	9.8363	8.63803	7.20021	Both	Both	Both	ALKBH8
ALLC	0.713155	0.923524	0.166864	0.172984	0.0435386	0.0134067	0	0	0	0	0	0	0	0	0	0	0	Both	Both	Both	ALLC
ALMS1	7.85869	10.927	28.9211	28.9114	52.4018	63.5614	52.9512	47.0526	13.6026	19.6669	17.2642	26.6659	18.3967	17.4552	14.9374	14.0792	10.4374	Both	Both	Human	ALMS1
ALMS1P	0.144495	0.0858141	0.0119188	0.0345968	0.0746375	0.0603303	0.0120262	0	0.0881379	0.0981707	0.0093827	0	0	0.0125532	0	0	0	Both	Both	NA	NA
ALOX12	0.661882	0.527144	0.685334	0.715	0.211473	0.134067	0.324706	0.397787	0.323172	0.310874	0.459752	0.800888	0.365572	0.351489	0.468395	0.274016	0.609695	Both	Both	Both	ALOX12
ALOX12B	1.16062	0.555749	0.375444	0.242177	0.827233	0.690447	0.529151	0.435672	0	0.0327236	0.131358	0.018202	0.624284	0.677872	0.204923	0.0652419	0.450013	Both	Both	Both	ALOX12B
ALOX12P2	3.61239	3.91885	2.9082	3.03298	0.0062198	0	0.0120262	0	0.0734483	0.0163618	0	0.018202	0	0	0	0	0	Both	Both	Both	ALOX12E
ALOX15	0.181785	0.151196	0.143026	0.530484	0.982728	1.48815	0.360785	0.644037	0.279103	0.899898	0.319012	0	1.46791	1.58798	1.34664	1.22655	1.01616	Both	Both	Both	ALOX15
ALOX15B	1.128	2.1903	0	0	0.279891	0.160881	0.264575	0.246249	1.11641	0.441768	0.394074	0.163818	0.359948	0.546063	0.0805055	0.0652419	0.130649	Both	Both	Both	ALOX8
ALOX5	2.9272	5.50436	0.351606	1.74137	6.13272	4.87335	27.0468	27.9966	51.9867	9.73526	5.24493	5.84285	10.3541	19.4512	18.3479	22.2736	16.0553	Both	Both	Both	ALOX5
ALOX5AP	2.87592	4.73612	3.5101	2.96379	4.07397	2.84223	0.505099	0.113654	32.3466	4.48313	3.67802	44.5039	0.337451	0.288723	0.16833	0.234871	1.01616	Both	SX	Mouse	ALOX5AP
ALOXE3	1.35173	1.26678	0.995223	1.14169	0.0373188	0.0134067	0	0	0	0	0.0093827	0.018202	0.0393693	0.0251064	0.153692	0.0260968	0.493563	Both	Both	Both	ALOXE3
ALPI	2.54498	2.74197	5.29793	4.17468	0.149275	0.00670337	0.204445	0.473556	0	12.664	15.6691	0.054606	0.0281209	0.00627659	0.0512307	0	0.0870993	Both	Both	Human	ALPI
ALPK1	2.23735	2.64389	5.01783	6.7925	10.045	7.23964	7.13151	6.21306	23.1068	11.6496	12.7417	25.1006	14.7635	16.7585	16.811	12.8135	10.3938	Both	Both	Both	ALPK1
ALPK2	0.111867	0.809105	0.113229	0.0576613	1.11334	0.180991	0.192419	0.208365	24.0176	0.719919	0.431604	5.56981	0.320578	0.232234	0.578176	0.352306	0.537112	Both	SX	Mouse	ALPK2
ALPK3	1.03477	1.87157	0.184742	0.161452	6.72982	6.38161	6.43399	7.10334	1.52772	3.51778	0.703703	7.79046	3.79632	6.05691	5.07184	6.8243	4.384	Both	Both	Both	ALPK3
ALPL	1.40766	1.74897	0.0953507	0.115323	5.46098	2.61432	0.120262	0.435672	4.92103	3.73049	1.53876	1.40155	0.0337451	0.0878723	0.0439121	0.0130484	0.0580662	PHT	Both	Mouse	ALPL
ALPP	0.139834	0.134851	0.351606	0.219113	2.61853	1.38089	2.8983	3.03076	0.044069	0.114532	0.356543	0.018202	0.123732	0.194574	0.146374	0.0782903	0.145165	Both	Both	Human	ALPPL2
ALPPL2	0.0186446	0	0.0357565	0	10.1694	5.80512	11.5211	10.4751	0.0146897	0.572662	2.40197	0.018202	0.0562418	0.0690425	0.00731868	0.0130484	0	Both	PHT	NA	NA
ALS2	18.2763	18.1803	36.9007	41.0894	18.4044	20.0699	19.326	18.2603	17.9067	10.537	7.7032	13.7971	19.0322	18.8298	18.3406	17.0934	15.6924	Both	Both	Both	ALS2
ALS2CL	35.3874	20.3134	15.5422	11.9359	11.2392	14.191	12.1464	12.1988	2.57069	13.1712	18.7936	5.93386	25.1007	34.9606	29.1796	20.2641	20.8312	Both	Both	Both	ALS2CL
ALS2CR11	0.0466114	0.0490367	0.0953507	0.242177	0.0808573	0.00670337	0	0	0.308483	0	0.0375308	0.109212	0	0.0502127	0.0292747	0	0.0145165	Both	Both	Both	ALS2CR11
ALS2CR12	0.125851	0.14711	0.0953507	0.046129	0.062198	0.120661	0.15634	0.132596	0.161586	0.0163618	0.159506	0	0.0449935	0.0125532	0.00731868	0.0130484	0	Both	Both	Both	ALS2CR12
ALS2CR4	8.54853	11.4868	24.1118	27.8735	14.9897	15.8736	18.4	17.9573	15.0569	4.00864	3.77185	18.0382	10.2698	9.60946	9.80703	8.42926	9.05833	Both	Both	Both	ALS2CR4
ALS2CR8	2.85262	3.41213	5.20258	5.50088	4.03043	3.35169	3.69203	4.28095	4.05435	3.66504	3.48098	3.85883	4.21251	4.41244	3.91549	3.74489	3.04848	Both	Both	Both	CARF
ALX1	0	0	0	0	0.149275	0.0737371	0.432942	0.568268	0	0	0	0	0	0	0	0	0	Both	Both	Both	ALX1
ALX3	0.661882	0.514885	0.738968	0.56508	1.31238	1.44793	1.67164	2.21624	1.05766	0.294512	0.478518	1.38335	0.37682	0.59	0.504989	0.495839	0.333881	Both	Both	Both	ALX3
ALX4	0	0	0.0178783	0.0115323	0.0497584	0.0201101	0.0240523	0.075769	0.146897	0	0.0093827	0	0	0	0.00731868	0	0	Both	Both	Mouse	ALX4
AMAC1	0.00932228	0	0.0476754	0.0345968	0	0	0	0	0.0146897	0.0163618	0.0093827	0	0.00562418	0	0	0.0130484	0	Both	Both	NA	NA
AMAC1L2	0.032628	0.0286047	0	0	0	0.0201101	0	0	0	0	0.0093827	0	0.0168725	0.0125532	0.00731868	0.0130484	0.0145165	Both	Both	NA	NA
AMAC1L3	0.0186446	0.00408639	0.0297971	0.0115323	0.0124396	0	0	0	0.0293793	0	0.0187654	0.036404	0.00562418	0	0.0146374	0	0	Both	Both	NA	NA
AMACR	14.6313	14.8295	23.7662	28.4962	36.7777	36.0641	23.006	34.4181	8.88724	53.3394	46.0785	11.2852	59.6276	53.9912	55.4902	57.1911	59.8808	Both	PHT	Human	AMACR
AMBN	0	0	0.607861	1.37234	0.0062198	0.00670337	0	0.0189423	0	0	0	0	0	0	0	0	0	CX	Both	Both	AMBN
AMBP	0.261024	0.0776414	0	0.126855	2.35108	1.97749	2.35713	3.58009	0.0293793	0.114532	0.168889	0	1.33856	0.910106	0.980703	0.861193	0.972609	Both	Both	Both	AMBP
AMBRA1	15.4563	14.948	25.5063	24.0563	50.9152	55.5106	41.5865	42.2223	21.6966	40.4791	32.5205	32.1447	44.881	42.185	36.3446	40.0063	28.8879	Both	Both	Both	AMBRA1
AMD1	50.1446	48.865	101.739	106.27	113.25	128.624	112.89	106.418	50.4149	69.2922	95.9944	41.8828	94.3907	78.3821	75.5434	89.0161	73.0473	Both	Both	Human	AMD1
AMDHD1	2.23269	2.6112	1.4839	1.19935	0.522463	0.57649	0.517125	0.814517	0.602276	0	0.0281481	0.109212	0.0224967	0.0502127	0.0365934	0	0.0435496	Both	Both	Both	AMDHD1
AMDHD2	9.60661	7.80909	10.9773	10.4598	5.24951	5.51017	6.84288	7.04652	17.9948	6.39746	6.58666	12.25	6.29346	9.55297	10.4438	11.2216	11.7874	Both	Both	Mouse	AMDHD2
AMELX	0.335602	0.183887	0.137067	0.184516	0.976508	1.09265	0.829805	0.738748	0	0	0	0	0.0112484	0.0125532	0.00731868	0	0.0145165	Both	Both	Both	AMELX
AMELY	0	0	0	0	0	0	0	0	0	0	0	0	0	0	0	0	0	Neither	Neither	NA	NA
AMFR	132.996	131.402	163.646	154.532	85.2858	79.6361	94.6098	92.0593	64.2085	104.568	77.0226	107.993	76.517	88.1798	88.3584	92.1738	82.6717	Both	Both	Both	AMFR
AMH	21.8095	18.1027	4.86885	4.05935	0.435386	0.402202	0.120262	0.246249	0.146897	0.0490854	0.131358	0.163818	3.9538	5.36649	3.75448	2.75321	1.88715	Both	Both	Human	AMH
AMHR2	0	0.00408639	0	0	2.10851	0.234618	0	0	0.044069	0.0327236	0.0281481	0.018202	0	0.00627659	0	0	0	PHT	Both	Mouse	AMHR2
AMICA1	2.25599	5.15702	0.0238377	0.172984	3.06014	2.68805	2.40523	4.62191	22.7102	8.65538	7.9753	12.1771	1.19795	0.910106	1.42714	0.926435	2.16297	Both	Both	Both	AMICA1
AMIGO1	0.358908	0.290134	0.733009	0.542016	8.60198	7.81613	5.7004	8.39142	0.793241	1.42348	1.16346	0.127414	1.55227	1.56915	1.35396	1.76153	0.827443	Both	Both	Both	AMIGO1
AMIGO2	0.382214	1.38529	33.9329	33.4897	16.5882	8.62054	31.268	49.6666	12.9857	5.89024	1.49185	10.1203	30.5506	37.0319	40.2893	40.1238	48.4853	Both	Both	Human	AMIGO2
AMIGO3	7.81207	6.6649	6.15608	6.435	3.94335	4.14268	4.75033	6.0994	2.42379	1.4562	1.64197	2.47547	3.54324	2.77425	2.37125	2.41395	1.88715	Both	Both	Both	AMIGO3
AMMECR1	11.6622	12.8067	32.014	32.7401	15.9413	18.5214	11.6413	11.0623	13.0444	18.0307	18.4933	12.2318	19.0435	15.9049	15.3107	16.5193	13.3697	Both	Both	Both	AMMECR1
AMMECR1L	26.6151	26.5615	48.7183	55.2049	23.7534	26.6057	20.7932	20.5523	15.9823	24.0682	25.8118	16.1998	32.9183	35.5381	32.4071	30.5332	28.5395	Both	Both	Both	AMMECR1L
AMN	10.5761	6.10915	4.43381	6.33121	17.7451	16.2088	17.1252	20.7228	0.631655	196.701	175.991	0.782686	35.7079	54.8197	40.0332	50.2102	53.0435	Both	PHT	Human	AMN
AMN1	5.6493	6.40337	4.47553	4.82048	2.93574	2.44003	3.04262	2.65192	2.7029	2.60152	2.41135	2.09323	4.78056	5.29117	5.0938	4.30597	6.63406	Both	Both	Both	AMN1
AMOT	39.5451	50.5037	221.565	237.784	22.8142	28.0938	19.1336	19.5295	6.61035	23.3155	17.6489	7.35361	42.3107	42.9507	35.5688	39.8106	28.0315	Both	Both	Human	AMOT
AMOTL1	0.647899	2.29246	0.0238377	0.0115323	25.0907	14.0235	6.68654	7.72844	52.5302	20.125	5.45135	92.9213	0.0112484	0.00627659	0.0439121	0	0.0435496	Both	SX	Mouse	AMOTL1
AMOTL2	17.9873	11.777	9.14771	5.69693	52.8372	34.9045	62.1151	86.6419	16.9519	16.7545	6.27703	83.0922	23.2054	27.617	28.6307	30.7289	40.3705	Both	Both	Both	AMOTL2
AMPD1	0.0186446	0.0572094	0	0	0	0	0.0120262	0	0.0734483	0.785366	1.28543	0.018202	0	0	0	0	0	Both	Both	Mouse	AMPD1
AMPD2	13.2936	13.9142	23.1881	23.6296	65.6313	74.079	44.3284	46.5979	46.7425	18.5379	16.9921	31.1618	31.5404	27.5982	24.7079	25.1703	18.5812	Both	Both	Both	AMPD2
AMPD3	13.2283	15.3526	33.492	32.2903	3.33381	2.46684	2.297	2.76557	41.4248	10.0625	7.10271	47.4708	7.49141	7.4817	7.64802	7.82903	6.19857	Both	SX	Both	AMPD3
AMPH	0.0466114	0.0612958	0	0.0115323	0.30477	0.140771	0	0	0.308483	1.58709	0.197037	0.891898	0	0	0	0	0	PHT	Both	Both	AMPH
AMT	13.0885	11.6339	9.0464	6.52726	19.4617	22.3692	19.302	20.4576	3.62835	16.9017	22.1901	0.400444	23.5991	16.9154	25.0006	24.3744	21.078	Both	Both	Human	AMT
AMTN	0	0	0	0	0	0	0	0	0	0	0	0	0	0	0	0	0	Neither	Neither	Both	AMTN
AMY1A	0	0	0	0	0	0	0	0	0	0	0	0	0	0	0	0	0	Neither	Neither	Mouse	AMY1
AMY1B	0	0	0	0	0	0	0	0	0	0	0	0	0	0	0	0	0	Neither	Neither	NA	NA
AMY1C	0	0	0	0	0	0	0	0	0	0	0	0	0	0	0	0	0	Neither	Neither	NA	NA
AMY2A	0.0186446	0.0858141	0	0	0	0	0.0120262	0	0.0146897	0	0.0375308	0	0.00562418	0.031383	0	0	0.0145165	Both	Both	Both	AMY2A5
AMY2B	2.13014	2.66433	0.238377	0.230645	0.105737	0.0469236	0.0601308	0.284134	1.92434	0.27815	1.25728	0.200222	0.326203	0.815957	0.783098	0.169629	0.188715	Both	Both	Both	AMY2B
AMZ1	0.0233057	0.073555	0.280093	0.219113	0.0684177	0.0201101	0.132288	0.0189423	2.05655	0.114532	0.0281481	0.709878	0.0281209	0.0125532	0.0365934	0.0391451	0.0580662	Both	SX	Mouse	AMZ1
AMZ2	54.9269	56.5434	48.9805	48.793	27.846	26.4381	22.2724	27.5799	30.672	19.8959	17.3862	32.3632	28.2784	27.1337	30.4018	25.5357	31.2686	Both	Both	Both	AMZ2
AMZ2P1	10.3384	10.6369	5.22045	5.59314	2.79269	2.5808	3.47556	3.86422	4.43628	2.66697	1.66074	5.4788	4.12815	4.28691	4.59613	3.22295	3.96302	Both	Both	NA	NA
ANAPC1	27.5846	30.0104	87.4307	89.3058	131.076	155.833	138.096	121.117	24.091	39.0229	37.9343	33.4189	125.83	117.994	95.9039	101.817	83.3105	Both	Both	Both	ANAPC1
ANAPC10	5.25311	5.51254	5.48863	5.83532	4.9634	5.59061	6.62641	6.30777	3.81931	3.30508	2.25185	5.82464	6.07974	5.56106	6.15501	5.24545	6.15502	Both	Both	Both	ANAPC10
ANAPC11	105.095	92.0704	81.0899	74.4176	56.1274	59.3986	65.9394	65.7864	32.7726	27.9459	29.8839	41.2276	55.9381	57.7384	61.272	64.3155	65.1793	Both	Both	Both	ANAPC11
ANAPC13	61.2381	59.6041	48.9566	49.9923	33.8792	35.6284	35.1525	30.7433	28.2482	24.7881	23.5881	36.1674	35.5898	32.5002	37.113	35.4655	32.7058	Both	Both	Both	ANAPC13
ANAPC16	108.358	108.964	62.5918	61.2132	68.9651	71.2837	68.4288	75.9395	46.2724	64.1055	59.3175	47.3616	76.9051	69.62	76.6924	67.3036	86.7219	Both	Both	Both	ANAPC16
ANAPC2	27.1045	22.4302	29.8984	29.9377	28.667	31.2511	34.9119	35.8956	20.4333	18.2434	20.7264	16.6002	30.9667	30.4603	23.7857	27.5582	20.3667	Both	Both	Mouse	ANAPC2
ANAPC4	10.674	13.6444	11.1084	11.8667	18.2613	20.5525	23.427	22.4466	14.5134	8.63902	10.7807	7.15339	23.2616	24.5226	23.9687	17.811	15.8666	Both	Both	Both	ANAPC4
ANAPC5	101.026	109.899	177.805	194.226	101.041	112.302	145.986	153.091	82.6146	63.9419	74.1984	79.5246	153.518	156.011	155.061	141.953	143.699	Both	Both	Both	ANAPC5
ANAPC7	43.0829	47.1161	62.8659	59.5756	38.8799	44.3562	36.3912	32.2776	22.0492	16.0345	18.7279	9.61066	56.7593	47.6644	47.2128	43.2554	30.0928	Both	Both	Both	ANAPC7
ANG	2.34922	1.43024	0.542307	1.1071	10.2813	9.84725	11.5932	11.9715	2.01248	22.1702	20.2479	7.55383	23.8128	23.9954	21.9121	20.6556	26.9717	Both	Both	Both	ANG
ANGEL1	19.959	23.8318	78.6227	65.1918	24.8481	28.5966	16.5841	15.2864	19.0378	18.4561	20.0227	12.1225	18.9254	15.6538	11.966	12.3699	9.85674	Both	Both	Human	ANGEL1
ANGEL2	7.44384	9.00231	17.0559	19.6164	24.1639	25.2717	19.5064	17.2943	16.0117	13.4167	14.6745	17.8016	14.9997	16.0304	14.6374	14.027	10.6406	Both	Both	Both	ANGEL2
ANGPT1	0.181785	0.449503	0	0.0115323	1.28128	0.174288	0.0240523	0	7.49172	2.0125	0.910122	48.563	0.00562418	0	0.0146374	0	0.0145165	PHT	SX	Mouse	ANGPT1
ANGPT2	1.37504	1.97373	0.172823	0.126855	12.5889	5.02753	0.0721569	0.132596	0.0881379	4.10681	1.04148	0.163818	1.14733	0.960318	1.17099	0.678516	0.37743	PHT	PHT	Mouse	ANGPT2
ANGPT4	0	0.0245183	0.00595942	0	0.136835	0.0201101	0	0	0.0587586	0.0163618	0.0093827	0	0.0506176	0.00627659	0.0146374	0.0130484	0.188715	Both	Both	Mouse	ANGPT4
ANGPTL1	0.0792394	0.474021	0.0119188	0.0345968	1.21286	0.167584	0	0.0189423	15.0422	1.91433	1.98913	7.80866	0	0.00627659	0.0292747	0.0391451	0	PHT	SX	Mouse	ANGPTL1
ANGPTL2	2.33057	4.18037	1.50773	1.30314	14.7036	3.92147	0.180392	0.41673	140.712	34.5725	9.14814	241.613	0.0281209	0.00627659	0	0.0130484	0.0145165	Both	SX	Mouse	ANGPTL2
ANGPTL3	0	0	0	0	0.0186594	0	0.0240523	0.0568268	0	0.0163618	0	0	0	0	0	0	0	Both	Both	Both	ANGPTL3
ANGPTL4	0.703832	1.97781	0.220499	0.25371	7.64413	1.95068	1.5153	2.3299	11.2229	2.9124	2.59901	474.654	14.6566	10.9275	10.8536	8.37706	24.083	Both	SX	Mouse	ANGPTL4
ANGPTL5	0	0.0612958	0	0	0.149275	0	0	0	0	0	0	0.327636	0.00562418	0.00627659	0.021956	0	0.0145165	Both	Both	NA	NA
ANGPTL6	1.33309	0.992992	1.43026	0.934113	0.279891	0.127364	0.0481046	0.0189423	0.41131	0.212703	0.159506	0.928302	0.0393693	0.0502127	0.021956	0	0.130649	Both	Both	Both	ANGPTL6
ANGPTL7	0	0.0490367	0	0.0230645	0	0	0.0240523	0	0.044069	0.0490854	0.0562962	0.036404	0	0	0	0	0	Both	Both	Mouse	ANGPTL7
ANK1	0.12119	0.220665	0.113229	0.126855	0.0870771	0.134067	0.0120262	0	2.58538	0.409045	0.290864	11.6857	8.2338	6.1134	6.02327	11.2869	2.70008	Both	SX	Both	ANK1
ANK2	1.07206	1.52831	1.87722	2.81387	13.8577	1.582	0.0240523	0	7.5211	6.97012	5.89234	94.5412	0	0.0188298	0.021956	0.0260968	0.0435496	Both	Both	Mouse	ANK2
ANK3	12.4126	13.8447	16.3705	20.5851	31.721	31.9952	19.2659	25.0985	3.02607	93.5731	78.8053	11.7403	15.399	17.8569	15.6327	14.7055	14.2262	Both	PHT	Both	ANK3
ANKAR	2.26065	2.28838	2.22286	2.75621	0.951629	0.911659	1.63556	2.38672	0.984207	1.01443	0.713086	0.9101	1.9066	2.15287	2.23952	1.94421	2.17748	Both	Both	Human	ANKAR
ANKDD1A	1.15596	1.79801	0.810481	0.991774	2.99794	2.43332	6.78275	7.95575	2.67352	1.09624	0.675555	12.887	0.590539	0.470744	0.666	0.234871	0.391947	Both	Both	NA	NA
ANKFN1	0.00466114	0.00817278	0.172823	0.115323	0.0559782	0.00670337	0.0120262	0.0378845	0	0.114532	0.0093827	0	0.157477	0.200851	0.0951428	0.0391451	0.275814	Both	Both	Both	ANKFN1
ANKFY1	29.9339	27.3788	63.0805	71.9151	50.6105	49.9133	45.7234	45.3667	64.9136	56.4972	53.594	63.9801	78.4292	63.8894	56.3611	65.6986	48.5433	Both	Both	Both	ANKFY1
ANKH	132.269	124.937	158.944	131.779	170.124	239.351	155.342	164.513	45.7142	113.093	104.11	45.2502	175.716	200.443	166.185	166.093	160.495	Both	Both	Both	ANK
ANKHD1	6.52094	6.51779	3.58757	3.84024	7.66279	8.01723	8.37021	8.67555	3.70179	3.43597	4.7758	2.98513	6.2091	6.38957	7.15767	6.40676	4.70336	Both	Both	Mouse	ANKHD1
ANKHD1-EIF4EBP3	1.71996	1.54057	0.607861	0.738064	0.553562	0.315058	0.408889	0.359903	0.719793	0.867175	1.23852	0.63707	1.29919	1.51894	2.16633	1.2135	0.595178	Both	Both	NA	NA
ANKIB1	23.5807	28.3146	73.9862	68.5592	74.4261	85.5887	81.0322	79.2354	56.5699	45.6494	41.9313	60.9767	76.4495	68.8668	62.099	78.2251	70.0859	Both	Both	Both	ANKIB1
ANKK1	0.251702	0.212492	0.0536348	0.126855	0.335869	0.268135	0.0601308	0.0378845	0.044069	0.0163618	0.0469135	0.109212	0.286833	0.395425	0.263472	0.0391451	0.261298	Both	Both	Both	ANKK1
ANKLE1	1.09071	1.0502	0.357565	0.299839	1.59227	2.5942	0.517125	0.776632	0.616966	0.0981707	0.197037	0.27303	0.219343	0.225957	0.234198	0.143532	0.0725827	Both	Both	Both	ANKLE1
ANKLE2	71.2129	70.7149	93.1398	90.1707	19.0823	18.7225	15.2612	13.9226	56.0998	43.6205	42.8414	80.0888	67.0234	64.8184	62.9699	59.4484	50.2273	Both	Both	Both	ANKLE2
ANKMY1	4.18571	4.06187	7.06787	6.58492	3.83139	5.02753	6.32576	7.00863	2.77635	3.59959	4.42864	3.80422	7.69388	8.01521	7.06984	8.53364	8.46315	Both	Both	Human	ANKMY1
ANKMY2	14.4076	14.0449	19.4694	20.4697	16.9116	15.6859	19.3862	22.9391	13.7642	17.3271	19.9382	25.2462	30.1512	34.4146	40.1356	30.9116	28.6992	Both	Both	Both	ANKMY2
ANKRA2	4.00392	4.61762	6.20376	6.11209	9.87704	11.2952	13.6256	13.9604	8.07931	8.98262	8.91357	9.28302	14.2404	17.6623	19.3067	15.4884	15.9682	Both	Both	Both	ANKRA2
ANKRD1	0.00466114	0.0612958	0	0	0.0186594	0.00670337	0.0120262	0.0568268	0.0146897	0.0654471	0	0.018202	0	0	0	0	0	Both	Both	Mouse	ANKRD1
ANKRD10	63.4055	63.1633	36.4299	40.6973	17.714	18.6689	13.7098	13.4301	45.3029	31.9873	36.9772	26.3747	37.9239	39.9568	30.5774	26.3186	24.0394	Both	Both	Both	ANKRD10
ANKRD11	68.5468	59.0933	91.6023	95.4409	140.679	158.448	142.414	159.626	56.9665	75.1988	76.7693	100.967	92.6078	94.5506	76.8461	82.1787	79.1297	Both	Both	Both	ANKRD11
ANKRD12	20.2713	21.5598	30.113	33.0399	23.6725	22.2887	27.0949	30.5728	45.0532	46.6802	30.2874	77.6316	26.8667	29.1548	26.7644	22.9913	30.8767	Both	Both	Both	ANKRD12
ANKRD13A	28.0228	29.6631	50.5895	48.7584	20.9856	17.2947	29.1755	31.823	54.6602	54.3866	51.4078	93.977	28.7677	30.7176	33.4464	32.8819	30.6299	Both	Both	Mouse	ANKRD13A
ANKRD13B	14.1885	14.3637	16.7043	17.0677	16.2648	20.2241	7.92524	7.02758	3.24641	1.1126	1.06025	0.655272	7.56453	5.95021	4.99866	5.27155	3.38236	Both	Both	Both	ANKRD13B
ANKRD13C	5.07132	6.61178	10.6376	11.8782	28.6422	28.362	35.6576	39.7598	23.0628	28.7313	27.7634	26.757	13.1606	11.1786	11.0146	13.1789	13.4568	Both	Both	Both	ANKRD13C
ANKRD13D	31.1597	26.1488	16.4361	15.5685	12.1659	14.1776	15.4055	17.9951	26.4414	5.57937	4.55999	18.2748	16.5463	19.2629	18.5455	18.7375	16.0989	Both	Both	Human	ANKRD13D
ANKRD16	8.37607	7.55573	8.79015	8.99516	7.05325	6.84414	6.19347	7.74738	3.36393	3.64868	4.55061	6.06127	13.6555	13.6077	14.8203	14.4054	11.9616	Both	Both	Both	ANKRD16
ANKRD17	40.5659	45.2649	135.511	149.908	132.345	148.895	123.821	115.832	69.1148	91.217	78.3456	68.3303	128.591	115.157	98.0483	111.799	81.6411	Both	Both	Both	ANKRD17
ANKRD18A	4.72174	3.73087	3.19425	2.76774	0.0248792	0.0134067	0.0240523	0.0189423	0.044069	0.687195	1.07901	0.109212	2.63212	1.99596	2.2322	1.97031	1.52424	Both	Both	NA	NA
ANKRD19	3.15093	3.21599	1.10845	0.784193	2.15205	2.23893	1.53935	1.38278	1.83621	0.687195	0.675555	1.23774	1.69288	1.01053	2.07119	1.40923	1.45165	Both	Both	NA	NA
ANKRD2	0.0186446	0.00408639	0	0.0115323	0.0559782	0	0.0120262	0.0378845	0.044069	0	0	0.200222	0.00562418	0.00627659	0.00731868	0	0.0145165	Both	Both	Mouse	ANKRD2
ANKRD20A1	0	0	0	0	0	0	0	0	0	0	0	0	0	0	0	0	0	Neither	Neither	NA	NA
ANKRD20A2	0	0	0	0	0	0	0	0	0	0	0	0	0	0	0	0	0	Neither	Neither	NA	NA
ANKRD20A3	0	0.00817278	0.0119188	0.0115323	0	0	0	0	0	0	0	0	0	0	0	0	0	Both	Neither	NA	NA
ANKRD20A4	0.0699171	0.0367775	0.119188	0.196048	0	0	0	0	0	0.163618	0.197037	0	0.123732	0.0878723	0.0365934	0.104387	0.0145165	Both	Both	NA	NA
ANKRD20A8P	0.107206	0.0490367	0.0536348	0.092258	0.0124396	0.0335169	0.0120262	0.0378845	0.0293793	0.0654471	0.131358	0.018202	0.168725	0.119255	0.16833	0.130484	0.0870993	Both	Both	NA	NA
ANKRD22	0.643238	1.43024	11.5017	21.6576	6.37529	6.22743	32.8555	42.1844	10.7088	14.9383	20.3229	8.88258	85.7463	82.2673	100.163	83.7054	83.9492	CX	Both	Human	ANKRD22
ANKRD23	3.50984	4.31523	3.08698	3.77105	0.808573	1.24012	1.50327	1.43961	1.26331	0.343597	0.412839	1.38335	2.24405	2.45415	1.94677	1.50056	1.27746	Both	Both	Mouse	ANKRD23
ANKRD24	7.48113	5.60652	1.97853	1.01484	1.03249	1.02562	0.829805	0.909228	0.661035	0.605386	0.778764	0.400444	0.140605	0.376595	0.365934	0.195726	0.391947	Both	Both	Both	ANKRD24
ANKRD26	2.44244	3.12609	7.61614	6.25048	17.8695	20.4721	20.216	22.0298	6.49283	5.72662	5.48888	5.26038	16.0683	13.6139	11.9221	11.9001	10.1326	Both	Both	Both	ANKRD26
ANKRD26P1	0	0.00408639	0	0	0	0.00670337	0.0120262	0	0	0	0	0	0	0	0	0	0	Both	Both	NA	NA
ANKRD27	47.0076	48.297	57.717	65.1688	94.8892	103.842	88.5245	97.4011	18.2152	41.199	39.9516	19.5854	47.7887	52.2338	46.5175	41.8331	40.7044	Both	Both	Both	ANKRD27
ANKRD28	23.9583	26.7332	53.1878	51.1917	68.2312	80.8024	85.0009	75.8827	37.1061	50.3779	54.1101	80.5621	71.6633	72.8649	75.58	80.0518	67.139	Both	Both	Both	ANKRD28
ANKRD29	1.7759	1.37711	1.30511	1.29161	1.13822	0.107254	0	0	4.49503	1.81616	0.881974	4.60511	3.19454	2.5483	2.43712	2.00945	3.49849	Both	Both	Both	ANKRD29
ANKRD30A	0	0.00817278	0.00595942	0	0	0.0134067	0	0.0189423	0.0146897	0	0	0	0.0843627	0.0690425	0.0878241	0.104387	0.261298	Both	Both	NA	NA
ANKRD30B	0.00932228	0	0.00595942	0.0230645	0.0870771	0.0670337	0.15634	0.208365	0	0.196341	0.0562962	0.036404	0.742392	0.715531	0.417165	0.221823	0.493563	Both	Both	NA	NA
ANKRD30BL	0.0233057	0.00408639	0	0.0115323	0.0248792	0	0.0240523	0.0378845	0	0.0163618	0.0093827	0	0	0.00627659	0	0	0.0580662	Both	Both	NA	NA
ANKRD30BP2	0.111867	0.138937	0.196661	0.10379	0.876991	0.663634	1.47922	1.32596	0.146897	0.27815	0.215802	0.109212	0.320578	0.188298	0.153692	0.130484	0.566145	Both	Both	NA	NA
ANKRD31	0.032628	0.200233	0.232417	0.230645	0.0746375	0.0737371	0.0721569	0.075769	0.044069	0.0327236	0.0844443	0.054606	1.61976	1.12351	1.14171	0.913387	0.84196	Both	Both	NA	NA
ANKRD32	2.33989	2.84821	7.25858	8.2225	4.54045	5.68446	5.26746	5.13335	6.69848	4.30315	4.10962	3.87703	5.60731	5.4167	5.10844	4.65827	4.02108	Both	Both	Both	ANKRD32
ANKRD33	0	0	0	0	0	0.00670337	0	0.0189423	0	0	0	0.109212	0.0449935	0.0251064	0.021956	0.0130484	0.130649	Both	Both	Both	ANKRD33
ANKRD33B	0.0745783	0.253356	0	0	0.61576	0.167584	0	0.0189423	2.64414	2.09431	1.6795	32.5088	0	0.00627659	0.00731868	0	0.0145165	PHT	Both	Mouse	ANKRD33B
ANKRD34A	1.65937	1.30356	0.947548	0.622742	0.808573	0.509456	0.7817	0.700863	0.661035	0.359959	0.178271	1.49256	0.230591	0.326383	0.21956	0.221823	0.0870993	Both	Both	Both	ANKRD34A
ANKRD34B	0	0	0	0	0	0.00670337	0	0	0.0146897	0	0.0187654	0	0	0	0.0512307	0	0	Both	Both	Both	ANKRD34B
ANKRD34C	0	0	0.00595942	0	0	0	0	0	0	0.0163618	0	0	0	0	0	0	0	Both	Both	Both	ANKRD34C
ANKRD35	0.111867	0.306479	0.0893913	0.046129	0.534902	0.0201101	0.0120262	0.0189423	2.21814	0.703557	0.328395	10.6118	0.0281209	0.0502127	0.0585494	0.0391451	0.0145165	Both	SX	Mouse	ANKRD35
ANKRD36	5.37896	6.08872	16.2037	17.4022	2.53146	3.72707	4.99086	5.56902	2.86448	1.12896	1.84839	2.43907	2.60962	3.62787	3.19826	1.97031	1.87263	Both	Both	Human	ANKRD36
ANKRD36B	3.01576	3.22825	3.93322	4.32459	2.28888	2.62102	4.97883	4.65979	3.43738	1.09624	1.48247	1.8566	3.57136	4.03585	4.0765	3.52306	2.93234	Both	Both	NA	NA
ANKRD36BP1	0.647899	0.63339	24.2608	21.4269	14.9773	14.7474	18.8811	18.3172	13.015	10.5206	9.50468	19.6764	5.8379	4.98989	4.34729	14.7838	8.02765	Both	Both	NA	NA
ANKRD36BP2	0.0186446	0.568008	0.10131	0.322903	0.0124396	0.0134067	0.0481046	0	1.65993	0.523577	1.36987	0.127414	0.00562418	0.0188298	0	0.0260968	0	Both	Both	NA	NA
ANKRD37	13.48	17.9883	11.5315	5.44322	0.796134	0.408906	3.04262	5.07652	2.21814	5.67754	0.872591	6.13408	3.2564	2.2533	3.34464	2.12689	8.97123	Both	Both	Both	ANKRD37
ANKRD39	17.7776	17.0566	27.5206	27.9081	5.30549	5.62413	6.61439	6.7245	5.14138	3.86138	3.87506	7.66305	10.3935	10.4191	11.988	11.1172	11.3665	Both	Both	Both	ANKRD39
ANKRD40	23.9256	24.1669	41.8113	44.8374	39.2158	42.7742	42.9574	41.5782	33.1399	34.4088	32.1451	52.8222	38.9868	44.0742	38.123	42.4464	37.1188	Both	Both	Both	ANKRD40
ANKRD42	0.848328	0.755982	3.00355	3.00992	4.12994	4.02873	3.75216	5.00075	3.43738	3.45234	4.0158	4.85994	3.31827	2.74287	2.56154	3.13161	3.25171	Both	Both	Both	ANKRD42
ANKRD43	14.2072	15.5405	38.2476	39.152	40.2172	47.9358	61.2372	71.7532	0.117517	71.91	54.4009	1.34695	22.7948	30.6737	27.4963	29.1762	34.3897	Both	PHT	Human	ANKRD43
ANKRD44	2.25599	3.19556	4.21927	4.00169	2.00899	2.19871	0.46902	0.17048	41.8215	7.23191	5.18864	21.9334	1.16983	1.21766	0.878241	1.33094	1.26294	Both	SX	Mouse	ANKRD44
ANKRD45	0.0932228	0.134851	0.10131	0.219113	0.696617	0.0938472	0.0120262	0.075769	0.323172	0.343597	0.253333	0.982909	0.106859	0.0815957	0.153692	0.0130484	0.0290331	Both	Both	Both	ANKRD45
ANKRD46	20.4018	18.9077	18.951	19.305	31.8889	33.5571	28.8387	35.0242	5.40579	10.5534	7.62814	2.96693	17.4462	16.4447	16.6354	15.6972	13.3988	Both	Both	Both	ANKRD46
ANKRD49	10.8884	11.5154	5.36944	6.44653	6.40017	6.90447	9.36838	9.30065	7.02166	4.35223	6.46468	5.35139	6.73215	7.98382	6.7771	6.0153	5.28402	Both	Both	Both	ANKRD49
ANKRD5	10.5155	12.2387	48.4382	39.7171	8.67039	8.70768	7.84105	7.16017	1.58648	10.2261	11.9723	1.89301	17.7724	13.7395	15.3546	15.2014	12.5133	Both	Both	Human	ANKRD5
ANKRD50	0.680527	2.4314	4.40997	3.69032	29.4383	13.4269	12.1945	12.123	28.307	26.6533	15.8005	18.8937	20.3933	18.1833	16.7744	21.0862	15.3585	Both	Both	Both	ANKRD50
ANKRD52	27.4215	23.3741	119.135	109.868	72.6783	86.1517	85.2173	82.0768	57.0693	67.4596	63.9431	55.4069	74.3798	68.1763	56.2294	74.2453	52.3612	Both	Both	Both	ANKRD52
ANKRD53	0.12119	0.155283	0.0297971	0.0115323	0.230132	0.107254	0.0240523	0	0.822621	0.17998	0.131358	0.946504	0	0.0125532	0.00731868	0.0130484	0	PHT	Both	Both	ANKRD53
ANKRD54	18.3556	17.784	13.0571	16.0644	11.2267	11.4494	10.2102	11.4032	9.73924	10.8315	16.4291	6.88036	14.2461	15.4028	13.6786	12.3699	10.4664	Both	Both	Both	ANKRD54
ANKRD55	0.0466114	0.0122592	0	0	0.0373188	0	0.0120262	0	0.367241	0.163618	0.0375308	0.018202	0	0	0	0	0	Both	Both	Mouse	ANKRD55
ANKRD56	0.61061	0.498539	1.94873	1.94895	12.4023	11.3689	11.9901	17.9194	0.0293793	29.0094	29.9684	0.254828	31.3042	31.8098	30.4164	31.6293	34.2591	Both	PHT	Human	ANKRD56
ANKRD57	6.29254	7.56799	37.6516	41.5853	109.723	114.768	119.444	135.532	11.2376	59.2787	51.0138	16.0906	37.4964	41.6012	39.294	54.5683	50.9241	Both	PHT	Both	ANKRD57
ANKRD58	0.36823	0.424984	0.20262	0.380564	0.727716	0.563083	1.07033	1.07971	4.62724	1.60345	1.51062	1.61998	2.12032	2.00223	1.74185	1.70934	2.29361	Both	Both	Human	ANKRD58
ANKRD6	0.382214	0.751895	0.286052	0.426693	4.41605	1.14628	0.180392	0.151538	7.75614	2.04522	1.08839	2.40267	0.163101	0.320106	0.336659	0.0782903	0.580662	Both	Both	Both	ANKRD6
ANKRD7	0	0.0163456	0	0.0115323	0.0062198	0	0	0	0.132207	0.0163618	0.0093827	0.018202	0	0.00627659	0	0.0130484	0	Both	Both	Both	ANKRD7
ANKRD9	10.2778	7.35141	4.86885	5.06266	31.553	25.1309	44.6531	68.3436	8.63752	36.8958	35.7669	10.3933	16.3214	28.3702	23.9979	26.6709	28.0605	Both	Both	Human	ANKRD9
ANKS1A	14.9949	15.0216	58.152	62.3895	102.969	118.549	97.3758	95.6963	21.0943	45.0276	40.2706	17.6559	61.3486	57.1986	47.769	52.6111	43.0416	Both	Both	Both	ANKS1
ANKS1B	0.0139834	0.118505	0.0178783	0.046129	0.478924	0.0134067	0	0	0.293793	0.0981707	0.140741	0.382242	0	0	0	0	0	Both	Both	Mouse	ANKS1B
ANKS3	12.3008	10.4244	7.71745	9.27193	5.55428	5.63083	8.57465	7.89892	13.015	2.50335	3.60296	9.11921	9.87044	11.869	10.9121	8.27267	9.05833	Both	Both	Both	ANKS3
ANKS4B	5.57473	4.25802	19.3622	25.1864	29.5254	32.6789	27.2032	25.7425	0.176276	56.1373	65.435	0.382242	69.4924	66.1364	61.3159	63.8196	50.7789	Both	PHT	Human	ANKS4B
ANKS6	25.3706	19.774	31.865	32.4518	57.6699	67.4761	77.0155	74.6704	20.9328	19.3069	13.9802	25.774	58.6096	69.7643	62.3478	66.6903	51.9692	Both	Both	Human	ANKS6
ANKZF1	19.9357	17.5756	19.9045	21.0925	32.8156	35.8161	33.6612	38.1308	13.5879	10.5043	10.6494	6.22509	33.8238	33.5672	30.131	21.8169	21.8474	Both	Both	Human	ANKZF1
ANLN	17.181	21.3391	78.6286	61.6284	79.0349	89.4632	109.414	115.15	20.9621	14.9056	16.1945	44.2855	108.637	81.6898	90.4296	91.8476	69.5778	Both	Both	Human	ANLN
ANO1	78.5169	61.9415	197.418	144.199	2.70561	2.86234	2.297	1.91317	1.46897	28.5022	23.119	6.15228	22.2436	44.5387	42.946	61.6797	34.5639	Both	Both	Both	ANO1
ANO10	42.0388	41.8242	33.3191	21.5884	30.7444	33.2018	23.5111	23.5831	23.5769	73.0554	89.9614	17.5103	49.026	45.5429	41.3432	41.5461	33.5332	Both	Both	Both	ANO10
ANO2	0.0885617	0.392293	0.00595942	0.0230645	0.30477	0.0938472	0	0	0	0.343597	0.215802	0.072808	0.00562418	0.0251064	0.0146374	0.0130484	0.0435496	PHT	Both	Both	ANO2
ANO3	0.0419503	0.0449503	0.0238377	0.0115323	0.0062198	0	0	0.0378845	0.044069	0.114532	0.0469135	0.491454	0.0112484	0	0	0	0	Both	Both	Mouse	ANO3
ANO4	0.0279669	0	0.0655536	0.046129	0.31721	0.0670337	0.288628	0.549325	1.30738	0.0163618	0.140741	0.163818	0.123732	0.0564893	0.131736	0.117435	0.145165	Both	Both	Both	ANO4
ANO5	0	0.0326911	0	0.0115323	0.385627	0.0134067	0	0	0.852	12.4022	11.8222	2.27525	1.51853	1.59425	0.446439	0.548032	1.20487	Both	Both	Both	ANO5
ANO6	35.1404	37.1902	116.09	112.958	144.977	152.609	163.171	181.353	98.0828	24.9354	10.0864	151.586	76.4045	71.9423	70.1934	78.0946	72.365	Both	Both	Both	ANO6
ANO7	3.43992	3.76356	6.26335	4.84355	2.70561	3.31147	1.69569	2.17836	0.83731	9.98069	12.5353	1.51077	12.8231	15.2772	6.81369	6.00226	6.72116	Both	Both	Human	ANO7
ANO8	15.3771	12.0385	14.2192	11.3593	11.8674	11.0405	9.24811	12.5777	7.668	7.18282	6.8869	5.15117	9.20116	12.7101	10.2827	12.1741	10.0019	Both	Both	Both	ANO8
ANO9	17.0505	13.8855	10.5422	7.88806	67.2982	70.6669	65.4343	64.8962	4.03966	43.8659	57.3283	1.29234	51.9843	62.4584	46.2321	36.9661	29.0476	Both	PHT	Human	ANO9
ANP32A	107.905	112.343	142.806	132.183	177.569	200.303	179.851	167.544	53.3381	81.1054	90.149	54.2966	147.483	131.746	140.767	129.296	105.855	Both	Both	Both	ANP32A
ANP32B	164.529	159.071	166.322	165.165	213.165	241.026	237.505	224.504	82.9525	100.641	99.7851	131.018	201.768	207.592	212.469	162.165	155.153	Both	Both	Both	ANP32B
ANP32C	0.0186446	0.00817278	0.0119188	0.0345968	0.0186594	0.0603303	0	0.075769	0.044069	0.0163618	0	0	0.0449935	0	0.0146374	0.0130484	0.0145165	Both	Both	NA	NA
ANP32D	0	0	0	0	0	0	0	0	0	0	0	0	0	0	0	0	0	Neither	Neither	NA	NA
ANP32E	37.3078	40.1937	99.2959	88.8099	44.3969	48.2174	74.8508	81.4327	50.4296	26.6697	25.8118	71.1153	26.3662	26.5249	30.0505	31.6945	31.9364	Both	Both	Both	ANP32E
ANPEP	1.37038	3.20781	2.28842	4.23234	186.102	353.1	243.325	226.909	57.5247	1592.92	2100.33	364.695	0.759265	0.420532	0.614769	0.652419	0.75486	Both	Both	Both	ANPEP
ANTXR1	3.68696	23.9953	0.0297971	0.0345968	116.198	18.1192	0.264575	0.151538	539.58	87.0283	15.7254	138.044	0	0	0	0	0.290331	PHT	Both	Mouse	ANTXR1
ANTXR2	11.238	21.6783	21.734	19.7202	24.2385	3.79411	1.86405	4.86816	99.2433	95.6019	57.2157	250.896	50.6626	43.9048	43.1656	43.0597	41.2415	Both	Both	Mouse	ANTXR2
ANTXRL	0.0233057	0	0	0	0	0.00670337	0	0	0.0293793	0	0.0093827	0.072808	0	0	0	0	0.0145165	Both	Both	Both	ANTXRL
ANUBL1	1.65471	2.07589	5.02379	4.75129	4.26678	4.22983	4.72628	4.20518	4.06903	6.82286	6.01431	6.75295	4.20126	3.85383	4.20824	4.0189	4.16625	Both	Both	NA	NA
ANXA1	6.05016	21.6047	15.6018	40.7204	22.4846	7.91668	14.8643	28.527	278.589	23.4955	14.8153	328.91	34.9937	48.5055	72.3085	73.7234	82.6137	Both	SX	Mouse	ANXA1
ANXA10	0	0.0163456	0	0.0345968	0	0	0	0	0.044069	0.0490854	0.0562962	0	7.20458	7.17414	7.70657	16.3496	5.6179	Both	Both	Human	ANXA10
ANXA11	183.901	140.245	142.806	140.036	234.847	230.77	252.429	258.391	167.565	312.919	334.512	238.829	356.033	416.446	399.878	405.753	365.265	Both	Both	Both	ANXA11
ANXA13	25.0676	18.1109	42.8602	74.1755	13.2357	16.6378	0.733596	1.07971	0.367241	16.7708	18.0242	0.18202	90.2569	89.0209	85.5114	83.6401	75.3264	Both	PHT	Human	ANXA13
ANXA2	601.921	443.087	771.727	640.478	451.657	424.759	763.661	715.695	659.977	660.803	642.302	692.969	828.988	895.28	1076	969.195	819.837	Both	Both	Both	ANXA2
ANXA2P1	0.195768	0.175715	0.30989	0.345968	0.124396	0.207805	0.444968	0.303076	0.558207	0.359959	0.24395	0.254828	0.641157	0.772021	0.966065	0.756806	0.769377	Both	Both	NA	NA
ANXA2P2	142.389	101.637	235.725	208.238	136.282	128.53	241.642	224.977	195.681	212.212	200.978	217.332	266.277	299.306	328.462	289.217	266.582	Both	Both	NA	NA
ANXA2P3	0.0372891	0.00817278	0.041716	0.0230645	0.0124396	0	0.0120262	0.0189423	0.0146897	0	0.0562962	0.036404	0.0281209	0.0188298	0.0146374	0.0652419	0.0725827	Both	Both	NA	NA
ANXA3	34.0217	23.9176	38.6171	35.8768	38.6311	37.7266	62.5841	67.7754	1.02828	47.1547	27.6227	1.52897	91.3592	112.508	134.408	116.379	139.969	Both	PHT	Both	ANXA3
ANXA4	182.353	179.646	210.701	210.475	172.083	214.508	119.648	122.5	51.2963	289.636	256.439	48.1443	233.792	201.416	188.719	194.199	170.526	Both	PHT	Both	ANXA4
ANXA5	143.489	152.843	76.656	53.8672	183.416	156.329	151.397	134.945	407.388	108.021	70.2108	921.204	73.5024	75.0618	66.234	56.9823	73.2795	Both	SX	Mouse	ANXA5
ANXA6	131.09	95.1189	24.3562	21.45	103.361	43.277	2.14066	0.340961	228.718	48.8399	25.1081	233.623	6.62529	8.98808	8.20424	8.24658	10.1035	PHT	SX	Mouse	ANXA6
ANXA7	70.5231	72.5007	86.3759	80.818	81.0377	87.5527	104.736	94.5976	86.243	84.4432	93.3579	170.662	111.494	114.322	118.929	116.94	109.31	Both	Both	Both	ANXA7
ANXA8	0	0	0	0	0	0	0	0	0.0146897	0	0	0	0	0	0	0	0	Neither	Both	NA	NA
ANXA8L1	0	0	0	0	0	0	0	0	0	0	0	0	0	0	0	0	0	Neither	Neither	NA	NA
ANXA8L2	0	0.0449503	0.041716	0.046129	0.0186594	0.0134067	0.0721569	0.17048	0.426	0	0	0	0.0281209	0.0188298	0.0585494	0.0260968	0.0435496	Both	Both	Mouse	ANXA8
ANXA9	3.934	3.28954	4.18947	3.87484	3.57638	3.34498	3.34327	4.96287	1.63055	2.61789	3.95012	1.51077	4.34749	6.1134	8.24815	8.0378	5.42919	Both	Both	Both	ANXA9
AOAH	0.955534	3.01575	0.303931	0.288306	32.3989	38.5645	24.5093	26.254	12.0602	17.7689	16.5886	3.5858	5.0224	8.44829	10.9048	11.8088	10.3793	Both	Both	Both	AOAH
AOC2	1.50089	1.3812	0.470794	0.645806	0.211473	0.187694	0.132288	0.454614	0.117517	0.0818089	0.0750616	0.145616	0.157477	0.119255	0.146374	0.208774	0.0870993	Both	Both	Both	AOC2
AOC3	3.99926	4.46642	0.333728	0.299839	28.4742	4.82643	0.372811	0.435672	3.67241	27.7823	9.57036	13.4149	0.00562418	0.0125532	0.0146374	0.0260968	0.0290331	PHT	Both	Mouse	AOC3
AOX1	4.31156	4.39287	5.05359	6.20435	13.0802	8.88197	9.56079	12.123	17.6717	3.3378	3.71555	56.9359	1.37792	0.954042	1.61011	1.16131	2.87428	Both	Both	Both	AOX1
AOX2P	0.0466114	0.053123	0.0238377	0.0115323	0.0062198	0.0201101	0.0120262	0	0	0.0163618	0	0	0.0899869	0.0376595	0.0146374	0.0521935	0.0580662	Both	Both	Both	AOX3L1
AP1AR	15.6055	17.2895	39.9222	42.1158	23.4424	24.0651	33.9619	40.5175	15.1597	39.4155	43.1135	19.4033	29.5326	29.4874	31.0605	38.7798	42.0109	Both	Both	Both	AP1AR
AP1B1	95.7678	93.1942	147.591	158.88	108.162	116.766	124.759	127.254	161.953	137.848	151.878	72.2984	185.142	160.116	140.27	174.874	115.61	Both	Both	Both	AP1B1
AP1G1	60.2732	59.7634	142.037	134.316	97.4891	98.4055	93.792	90.7144	63.1655	97.8598	102.844	52.0031	126.117	112.709	101.21	107.714	75.2538	Both	Both	Both	AP1G1
AP1G2	63.0932	57.3443	36.4299	28.7268	27.1556	32.8733	28.1051	25.5152	23.5328	41.2971	50.1599	10.0293	99.1262	115.904	97.558	90.4644	65.7019	Both	Both	Human	AP1G2
AP1M1	45.4741	43.6508	40.5539	32.2442	60.1205	63.3402	56.3906	57.6792	51.7223	20.2723	15.6879	68.4396	23.9309	24.4159	25.7617	26.6448	24.9249	Both	Both	Both	AP1M1
AP1M2	97.2081	90.6606	118.688	104.955	137.992	157.817	145.264	133.732	1.33676	105.828	134.529	1.23774	141.426	134.237	141.207	142.045	113.127	Both	PHT	Human	AP1M2
AP1S1	95.4182	88.5357	91.9002	87.4145	74.2395	81.0639	106.444	94.2377	29.1883	64.1055	80.8695	31.1618	138.439	132.48	142.495	128.801	143.801	Both	Both	Both	AP1S1
AP1S2	17.6704	22.467	29.9699	26.824	4.34142	3.55279	1.92419	1.64798	29.3059	5.97205	3.07753	13.1783	1.40042	1.16745	1.15635	0.926435	1.72747	Both	Both	Both	AP1S2
AP1S3	15.2932	13.5545	31.5134	36.0498	6.96617	8.45295	15.9828	17.0859	2.7029	8.09908	6.98073	1.8566	18.9141	20.4805	21.4584	31.3292	28.075	Both	Both	Human	AP1S3
AP2A1	77.8318	64.945	166.226	125.402	171.194	182.137	204.036	191.336	87.565	90.3989	105.124	150.148	117.523	113.474	99.6292	124.103	88.5655	Both	Both	Both	AP2A1
AP2A2	24.6574	25.8791	24.386	21.4154	110.6	117.048	71.9044	72.3973	78.7072	70.8138	72.1248	30.0697	98.2995	92.3475	76.2679	87.0197	67.5019	Both	Both	Both	AP2A2
AP2B1	116.911	127.61	280.874	244.022	392.718	455.146	379.329	308.664	128.344	245.312	244.072	229.382	450.12	433.587	416.916	440.409	322.529	Both	Both	Both	AP2B1
AP2M1	355.277	318.505	387.297	330.411	296.69	308.643	338.428	354.201	318.619	181.894	201.691	298.549	231.913	246.664	243.339	243.77	208.269	Both	Both	Both	AP2M1
AP2S1	95.1059	90.9058	120.458	108.991	73.2194	81.8147	96.0289	89.8052	71.8765	42.5734	48.1896	53.8051	92.7147	79.4177	94.3304	96.4276	94.9673	Both	Both	Both	AP2S1
AP3B1	32.5581	37.558	77.55	81.3716	78.4005	84.6234	83.9787	83.2701	57.0987	60.4077	66.4577	56.7903	92.1522	84.6524	86.4409	76.9594	60.8969	Both	Both	Both	AP3B1
AP3B2	0.00932228	0.0245183	0	0	0.0373188	0.107254	0.0962093	0.0568268	0.279103	0.196341	0.0281481	0.127414	0.0112484	0.0502127	0.00731868	0.0260968	0.0145165	Both	Both	Both	AP3B2
AP3D1	114.785	94.7061	167.174	147.832	108.647	109.298	99.3842	109.41	101.579	130.289	127.107	112.907	268.51	237.042	188.061	232.079	194.899	Both	Both	Both	AP3D1
AP3M1	24.8719	27.5259	72.9016	66.7487	68.7412	78.2753	66.9977	61.979	36.3128	49.8216	47.9644	39.2981	69.5261	65.4272	59.8375	63.7674	54.5967	Both	Both	Both	AP3M1
AP3M2	36.0586	37.9544	43.9329	49.8309	7.93024	8.73449	6.85491	7.50113	10.1799	4.794	4.22222	7.59024	22.986	26.845	23.3905	17.524	15.6198	Both	Both	Both	AP3M2
AP3S1	44.9521	49.0203	38.3131	34.1701	29.0278	25.0505	27.576	32.145	49.3426	45.2567	37.4558	115.728	62.0066	63.9522	66.1389	66.5468	85.1686	Both	Both	Both	AP3S1
AP3S2	0.783072	0.878573	3.29556	2.95226	2.18937	2.14508	2.91033	2.36778	1.52772	1.83252	1.84839	2.58469	2.2553	2.00851	2.12242	2.0225	2.99041	Both	Both	Mouse	AP3S2
AP4B1	7.06163	8.16869	7.40756	7.73814	10.4617	12.3811	13.5775	10.5698	11.5754	10.6024	15.9318	8.75517	9.20679	8.82489	10.495	6.49809	5.03724	Both	Both	Both	AP4B1
AP4E1	6.53026	8.11965	23.5695	21.8075	14.9213	16.1819	21.2743	22.7686	13.3382	14.6438	14.637	26.9026	15.9164	12.4465	14.33	16.18	12.7746	Both	Both	Both	AP4E1
AP4M1	10.8651	9.36192	12.5327	13.0545	24.5558	25.9622	23.8118	23.8104	9.13697	9.3753	9.99258	8.80977	23.436	24.0205	24.2614	21.6603	22.2103	Both	Both	Both	AP4M1
AP4S1	0.811039	1.22592	0.572104	0.484355	2.06497	2.07805	1.15451	1.19336	2.58538	1.60345	1.57629	1.96582	2.47464	2.17798	2.06387	2.30956	2.192	Both	Both	Both	AP4S1
APAF1	11.8253	13.4442	28.2953	28.8768	21.5143	18.4142	28.1412	30.0424	21.3	44.8967	41.5091	16.3818	40.0892	36.8185	34.7857	37.0183	32.3429	Both	Both	Both	APAF1
APBA1	0.866972	1.66316	2.07388	2.27185	3.94335	3.91477	1.86405	2.21624	4.71538	9.83343	5.39505	11.0304	45.4265	45.5994	31.1629	34.6304	30.1654	Both	Both	Both	APBA1
APBA2	0.461453	0.943956	0.756847	0.934113	5.36768	6.54249	1.21464	1.07971	10.4297	2.0125	0.741234	17.0735	0.00562418	0.0376595	0.021956	0.0260968	0.0145165	Both	Both	Both	APBA2
APBA3	20.29	15.185	12.771	10.2406	7.32692	7.9435	5.96497	7.19806	12.78	7.98455	7.09332	10.1931	10.7759	12.4088	9.11175	9.76019	11.5116	Both	Both	Both	APBA3
APBB1	0.77375	1.69585	0.0119188	0.0115323	26.6891	24.159	19.7229	21.5563	15.5563	5.44847	2.95555	26.1927	1.43979	2.655	2.39321	2.47919	2.25006	Both	Both	Both	APBB1
APBB1IP	1.31444	4.29888	0	0	2.55012	2.15849	0.288628	1.64798	35.0348	5.97205	4.41925	31.18	0.0281209	0.0251064	0.0365934	0.0521935	0.0290331	Both	SX	Mouse	APBB1IP
APBB2	19.4509	21.9521	58.3725	71.5922	58.6216	57.0926	29.7768	37.4488	52.3246	39.5955	28.6266	55.4615	34.4425	39.5488	34.2807	37.8403	33.6494	Both	Both	Both	APBB2
APBB3	6.0222	6.43197	3.08102	2.94072	3.07258	3.62652	3.59582	4.14835	5.59676	2.12703	3.45284	1.43796	1.61414	1.82649	1.35396	1.65714	1.42262	Both	Both	Both	APBB3
APC	11.6622	14.0694	39.4156	40.2822	12.9247	9.95451	10.2102	11.9715	30.6132	44.3568	32.8019	31.18	25.5732	25.1566	24.0711	24.4788	23.1394	Both	Both	Mouse	APC
APC2	4.31622	3.24051	13.1167	12.6393	1.60471	1.66244	1.5634	2.42461	1.04297	1.83252	1.37926	1.60178	1.95722	1.81393	1.65402	2.11384	2.00328	Both	Both	Both	APC2
APCDD1	368.925	299.344	325.968	315.396	65.6935	46.2533	53.1556	81.1107	11.7664	6.0375	2.78666	23.4806	0.264337	0.00627659	0	0	0.0290331	Both	Both	Human	APCDD1
APCDD1L	0.00932228	0.151196	0.00595942	0.0115323	0.062198	0.053627	0.745622	5.98575	9.15166	0.0327236	0.0093827	26.1381	0	0	0	0	0	Both	SX	NA	NA
APCS	0	0	0	0	0	0	0	0	0	0	0	0	0	0	0	0	0	Neither	Neither	Both	APCS
APEH	109.052	91.3512	188.097	136.726	135.822	157.355	132.011	114.316	54.1314	105.681	122.219	45.3412	255.158	234.33	211.956	224.445	168.653	Both	Both	Human	APEH
APEX1	48.5225	57.2217	66.7336	73.0568	97.8871	110.11	65.6508	60.6341	79.6326	65.7253	72.8379	76.5212	154.783	154.812	157.739	142.267	135.512	Both	Both	Human	APEX1
APEX2	24.1401	22.7203	37.2345	34.7697	26.2724	31.0165	30.1857	29.8909	16.6287	23.0701	23.5506	14.6162	26.4955	23.1041	22.3146	23.7742	18.7844	Both	Both	Human	APEX2
APH1A	92.8639	92.7242	125.499	129.277	218.141	240.564	261.485	270.969	143.768	193.102	204.993	171.245	193.837	214.653	206.087	208.5	235.415	Both	Both	Both	APH1A
APH1B	10.7206	12.1366	4.45765	3.17137	10.5052	8.25855	4.17308	3.9021	15.7032	4.9249	3.18074	16.9643	14.1954	16.2752	14.4471	11.8088	10.5971	Both	Both	Both	APH1B
API5	49.245	56.3104	115.952	119.578	156.223	171.868	151.65	142.408	70.5691	96.5018	94.2211	93.5219	128.158	118.151	118.424	120.032	115.813	Both	Both	Both	API5
APIP	11.3732	13.5137	12.1989	13.7003	16.5509	20.4051	15.8024	14.5287	15.4388	17.7035	23.0908	5.36959	54.1384	50.6019	58.7397	54.3204	42.9545	Both	Both	Both	APIP
APITD1	3.73357	4.98131	5.52438	5.35097	3.60748	4.33708	4.35347	4.56508	2.87917	1.78343	2.66469	1.7838	2.69961	2.66755	2.99334	2.68797	2.55491	Both	Both	Both	APITD1
APITD1-CORT	0.116529	0.10216	0.10131	0.149919	0.0062198	0.0134067	0.0360785	0	0.0146897	0	0.0093827	0.054606	0	0.00627659	0	0	0	Both	Both	NA	NA
APLF	2.11616	2.4028	3.58757	2.60629	0.733936	0.623414	0.132288	0.227307	2.42379	1.22713	1.18222	4.24107	3.82444	4.4501	4.55954	4.09719	4.70336	Both	Both	Both	APLF
APLN	1.60343	1.96147	1.00714	1.08403	37.6795	10.8125	0.601308	0.833459	5.40579	1.99614	0.131358	14.3614	6.92337	6.89797	6.53558	7.55501	7.73732	PHT	Both	Mouse	APLN
APLNR	2.98779	5.58609	0.0595942	0.10379	9.99521	5.66435	0	0	0.0293793	63.1892	9.37332	0.09101	0	0	0.0146374	0	0	PHT	PHT	Mouse	APLNR
APLP1	29.7847	28.8376	9.61255	5.47782	1.01383	0.107254	0.0240523	0.0189423	5.6849	0.752642	0.431604	0.873696	0.00562418	0.00627659	0.00731868	0.0130484	0	Both	Both	Both	APLP1
APLP2	617.942	493.529	634.672	612.639	545.526	494.561	474.191	511.611	438.868	740.371	681.691	490.908	610.241	636.785	616.072	727.212	698.014	Both	Both	Both	APLP2
APOA1	0.0932228	0.159369	0.113229	0.046129	11.3636	5.41632	1.0583	1.38278	0.470069	0.392683	1.76395	0	0.0337451	0.0564893	0.124418	0.0521935	0.116132	Both	Both	Human	APOA1
APOA1BP	52.7035	48.5953	41.8411	43.6034	55.3064	64.8953	58.832	61.6191	24.6492	41.9189	52.5713	22.9527	73.913	78.2691	77.9951	77.8728	77.1845	Both	Both	Both	APOA1BP
APOA2	0.671204	0.943956	0.51251	0.369032	28.2317	57.1529	1.46719	0.966055	0	0	0	0	0.00562418	0	0	0.0130484	0	PHT	PHT	Human	APOA2
APOA4	0	0	0	0	0.186594	0.147474	0.120262	0.246249	0	0.719919	2.12987	0	0	0	0	0	0	Both	PHT	Both	APOA4
APOA5	0	0	0	0	0.149275	0.180991	0	0.0189423	0	0	0	0	0	0	0	0	0.0145165	Both	Both	Both	APOA5
APOB	0.00466114	0.159369	0	0	0.864552	0.0201101	0.252549	0.075769	0.279103	0.359959	0.478518	0.018202	0	0	0	0	0.0145165	Both	Both	Both	APOB
APOB48R	2.25133	3.29772	0.196661	0.530484	17.4216	17.65	17.1734	14.2446	18.1711	101.983	121.787	13.5605	53.5028	46.2396	43.9194	33.5082	27.1169	Both	Both	NA	NA
APOBEC1	0.0605948	0.0939869	0.435038	1.17629	1.02005	0.55638	2.40523	4.07258	0.0293793	6.65925	8.11604	0	20.3483	18.2147	18.6919	15.6581	19.8877	Both	PHT	Mouse	APOBEC1
APOBEC2	0.158479	0.10216	0.125148	0.196048	0.348309	0.764184	0.637386	0.776632	0.0734483	0.0818089	0.0844443	0.18202	0.185598	0.225957	0.292747	0.300113	0.174199	Both	Both	Mouse	APOBEC2
APOBEC3A	1.02079	1.15236	0.303931	0.403629	0.255012	0.294948	0.108235	0.322018	0.264414	0.376321	1.23852	0.218424	0.41619	0.244787	0.739186	0.443645	0.246781	Both	Both	NA	NA
APOBEC3B	6.07813	3.85755	4.77946	6.4004	0.541122	0.167584	0.15634	0.208365	2.73228	10.3079	9.08246	13.8517	5.163	6.82265	8.98002	7.2549	7.94055	Both	Both	Both	APOBEC3
APOBEC3C	18.8543	18.1272	14.4278	11.8667	14.7036	8.86856	27.4196	59.2135	25.1781	3.87774	3.36839	51.9849	18.273	16.7899	17.6453	18.0981	14.7778	Both	SX	NA	NA
APOBEC3D	4.89886	4.82194	2.2467	1.87976	1.05115	0.529566	1.99634	4.8871	8.19683	3.30508	2.82419	11.6311	1.82786	2.065	1.97604	1.44837	1.52424	Both	Both	NA	NA
APOBEC3F	12.9253	13.1827	6.89505	5.005	6.44993	3.69356	5.68837	7.82315	12.2659	3.97591	2.89926	21.8242	2.46902	2.20308	3.0153	2.70102	2.5404	Both	Both	NA	NA
APOBEC3G	19.3018	24.0811	7.41352	5.03959	1.71666	0.750778	0.324706	0.284134	30.7601	2.63425	1.86716	43.0842	0.326203	0.389149	0.417165	0.182677	0.79841	Both	SX	NA	NA
APOBEC3H	0.139834	0.351429	0.00595942	0.0115323	0	0	0.0120262	0	2.24752	0	0	1.67458	0	0	0.00731868	0	0.0145165	Both	SX	NA	NA
APOBEC4	0.0279669	0	0	0.0230645	0.0124396	0.0201101	0	0	0.0146897	0.0163618	0.234568	0	0.359948	0.389149	0.783098	1.29179	0.537112	Both	Both	Both	APOBEC4
APOC1	35.462	47.9006	4.87481	4.26693	22.6587	26.6593	8.45439	9.35747	58.3767	7.3628	1.1916	0.618868	1.42854	1.15489	2.10778	1.34398	1.14681	PHT	Both	Both	APOC1
APOC1P1	0.223735	0.277874	0.0655536	0.0345968	0.149275	0.214508	0.180392	0.151538	0.646345	0.0981707	0.0469135	0.018202	0.0787386	0.0627659	0.0512307	0.0391451	0.0145165	Both	Both	NA	NA
APOC2	171.744	195.697	98.7715	69.6317	40.1985	43.6524	39.085	37.2026	3.71648	0.359959	0.187654	0.018202	0	0	0	0	0	Both	Both	Human	APOC2
APOC3	0	0	0	0	0.60332	0.589897	0.120262	0.075769	0	0.114532	0.337777	0	0	0	0	0	0	Both	PHT	Both	APOC3
APOC4	0.167801	0.118505	0.113229	0.0230645	0.0124396	0	0.0120262	0	0.323172	0.0163618	0.0375308	0.018202	0.00562418	0.00627659	0.021956	0	0	Both	Both	Mouse	APOC4
APOD	12.352	14.4413	2.22286	1.43	18.5661	7.52789	12.7357	32.0882	0.705103	4.45041	2.88987	5.38779	39.9936	57.7258	56.5002	64.8113	55.6129	Both	Both	Mouse	APOD
APOE	65.6196	138.61	0.333728	0.380564	127.487	108.91	14.4795	18.4876	595.475	89.6953	37.7279	3.84062	0.0731144	0.106702	0.0878241	0.0130484	0.304848	PHT	Both	Mouse	APOE
APOF	0.0233057	0.0490367	0.00595942	0.0576613	0	0.00670337	0.0240523	0.075769	0	0	0	0	0.00562418	0	0.021956	0	0	Both	Both	Both	APOF
APOH	13.3402	7.96437	2.26458	3.07911	1.28128	1.64233	0.577256	0.208365	0.0146897	0.17998	0.24395	0	0.196846	0.144362	0.0805055	0.0782903	0.101616	Both	PHT	Both	APOH
APOL1	15.0835	22.1441	3.62929	5.48935	45.0873	34.9916	231.311	176.655	290.135	31.4146	16.1945	737.873	10.4497	11.5364	9.34595	8.4423	8.11475	Both	SX	NA	NA
APOL2	38.226	35.7559	16.2931	16.0644	10.6048	8.04405	31.9415	26.8601	79.7208	17.049	16.9452	309.307	9.20116	9.13872	10.2974	8.12914	7.44699	Both	SX	Human	APOL8
APOL3	4.9781	7.95211	0.387362	0.369032	2.16449	0.911659	1.21464	0.0189423	66.4854	9.11351	4.64444	371.212	0.972984	0.997978	0.841648	0.691564	0.609695	Both	SX	Human	APOL7B
APOL4	1.9437	3.05662	0.780684	1.17629	1.45543	0.837922	1.46719	1.4775	20.1983	4.45041	3.18074	42.8475	14.381	14.2541	13.2175	11.339	9.56641	Both	SX	NA	NA
APOL5	0	0	0	0	0	0	0	0	0	0	0	0.018202	0	0	0	0	0	Neither	Both	Mouse	APOL7A
APOL6	31.1551	37.4681	35.4466	34.0778	49.6029	51.9511	83.7622	37.3162	139.846	115.629	97.5614	390.233	38.4525	37.9734	32.5242	35.2176	37.1478	Both	Both	Human	APOL6
APOLD1	6.16669	13.0601	3.96302	4.42839	4.47825	4.12257	2.75399	3.23912	2.982	27.4878	8.07851	10.9758	9.85357	5.91255	8.03591	6.64163	5.85017	Both	Both	Mouse	APOLD1
APOM	2.26998	2.3415	2.32417	2.5025	2.74293	2.55398	2.00837	2.84134	0.807931	1.4562	1.82963	2.85772	0.714271	0.947765	1.16367	0.456693	1.08874	Both	Both	Human	APOM
APOO	45.4415	44.8971	23.6351	22.2803	12.8874	15.4714	9.21204	8.16411	4.4069	7.8373	9.75801	3.22176	12.5251	10.984	12.7272	9.6819	9.94384	Both	Both	Human	APOO
APOOL	11.4524	12.8272	59.3022	57.7305	36.2427	40.8436	36.7279	41.8245	11.1641	20.3868	24.4419	11.6675	25.067	23.4745	20.7777	29.6329	28.2202	Both	Both	Human	APOOL
APP	1365.64	1291.84	1739.28	1304.12	768.313	735.796	506.674	484.297	458.068	1038.68	976.89	812.174	1575.16	1623.83	1475.11	1772.36	1390.15	Both	Both	Both	APP
APPBP2	11.5736	13.5259	28.2894	29.4072	32.0382	25.5197	16.9689	17.5974	34.4619	31.9382	31.9293	39.2253	30.3762	28.2447	29.2015	27.1276	28.525	Both	Both	Both	APPBP2
APPL1	31.3602	34.4564	108.891	104.125	120.645	132.204	97.8448	81.3001	41.6746	59.1479	46.0878	47.5801	46.6582	50.8467	40.6992	56.369	54.7709	Both	Both	Both	APPL1
APPL2	15.4144	17.5919	26.0665	32.4056	42.5994	46.756	51.8688	62.642	32.6551	140.76	134.576	32.5088	43.9755	56.232	57.6712	54.3335	49.9079	Both	Both	Both	APPL2
APRT	144.337	137.066	106.435	95.0142	83.961	96.428	76.9794	69.3286	44.5684	55.2537	69.6384	37.751	133.029	131.338	135.417	132.089	123.957	Both	Both	Both	APRT
APTX	23.3244	25.2907	25.5302	26.7779	21.1349	23.6629	24.846	23.943	12.8975	15.4619	16.8795	13.8881	34.06	28.4141	31.4484	25.079	28.1766	Both	Both	Both	APTX
AQP1	9.0799	26.3163	0.268174	1.14169	94.9701	84.7105	66.9015	83.2323	28.7917	133.545	50.2444	47.7803	39.1556	28.1505	26.8888	16.0626	31.617	Both	Both	Mouse	AQP1
AQP10	0	0.00408639	0.0119188	0	0.0435386	0	0	0	0.0293793	0	0.0093827	0.109212	0.00562418	0.00627659	0.00731868	0.0130484	0.261298	Both	Both	NA	NA
AQP11	1.26783	1.05429	2.0858	2.27185	6.40639	4.88676	4.78641	6.7245	0.499448	3.91047	3.63111	0.400444	2.80647	2.15915	2.30538	2.08774	2.5404	Both	PHT	Human	AQP11
AQP12A	0	0	0	0	0.0062198	0.0134067	0.0601308	0.0378845	0	0.0163618	0	0	0.0112484	0.0125532	0.021956	0	0.0145165	Both	Both	Both	AQP12
AQP12B	0	0	0.00595942	0	0.0062198	0.0469236	0.0240523	0.0189423	0	0.0654471	0.0562962	0	0.0449935	0.00627659	0.0658681	0.0652419	0.0435496	Both	Both	NA	NA
AQP2	0.107206	0.0245183	0.0238377	0.0115323	0.0435386	0.00670337	0.0120262	0.0189423	0.146897	0	0	0	0.129356	0.326383	0.461077	0.221823	0.130649	Both	Both	Both	AQP2
AQP3	16.9899	13.8569	13.0213	9.72169	4.72704	3.14388	1.25072	5.13335	19.405	13.5803	5.31999	6.44351	28.5765	29.2238	18.2528	24.4396	22.9507	Both	Both	Both	AQP3
AQP4	0.00932228	0.110332	0.0536348	0.0115323	0.0062198	0	0	0	0	0	0	0	0.0224967	0.0125532	0.00731868	0.0391451	0.0145165	Both	Both	Mouse	AQP4
AQP5	0.177123	0.126678	0.0715131	0.092258	0.161715	0.160881	0.240523	0.0947113	0.763862	0.589024	0.0093827	0.018202	53.1204	59.1067	69.6958	60.4401	49.6901	Both	Both	Human	AQP5
AQP6	1.00681	0.621131	0.20262	0.472822	0.429166	0.442423	0.396863	0.549325	0.264414	0.0981707	0.140741	0.27303	1.19233	1.48755	1.28809	1.04387	0.75486	Both	Both	Human	AQP6
AQP7	4.4747	4.03326	0.792603	0.518951	0.61576	0.308355	1.13046	2.23519	0.0293793	4.05772	4.97283	0.018202	1.0011	1.26159	0.99534	0.782903	0.987125	Both	PHT	Both	AQP7
AQP7P1	4.60521	3.6614	0.554226	0.611209	0.366968	0.355279	0.649412	1.45855	0.044069	0.572662	1.18222	0.09101	0.433062	0.772021	0.636725	0.534984	0.609695	Both	Both	NA	NA
AQP7P3	3.71493	3.122	0.4112	0.334435	0.136835	0.201101	0.180392	0.303076	0.0146897	0.0490854	0.0562962	0.109212	0	0.0439361	0	0	0.0435496	Both	Both	NA	NA
AQP8	0.0419503	0.053123	0.0357565	0.680403	0.0248792	0.100551	0.0120262	0.0189423	0.0146897	660.214	797.53	1.47436	0.0168725	0.0125532	0	0	0.0435496	Both	Both	Both	AQP8
AQP9	0.0512726	0.175715	0.00595942	0	1.96546	2.48025	0.0360785	0	30.5104	0.899898	0.178271	3.34917	0.0337451	0.0251064	0.00731868	0.0260968	0	PHT	Both	Mouse	AQP9
AQPEP	0.209751	0.187974	0.20858	0.288306	0.273671	0.0804405	0.0721569	0.0189423	0.220345	0.0327236	0.168889	21.2417	0.00562418	0.0125532	0.00731868	0.0260968	0.0725827	Both	SX	Mouse	4833403I15RIK
AQR	29.3745	32.2253	76.3223	76.4358	84.9437	96.2001	100.659	94.2945	22.6074	38.0902	36.3955	22.9345	78.3786	72.8838	65.9413	67.7994	53.3628	Both	Both	Both	AQR
AR	0	0.00408639	0	0	3.40845	0.449126	0.0120262	0.0189423	0.822621	0.310874	0.131358	8.91898	0	0	0.00731868	0	0	PHT	Both	Mouse	AR
ARAF	52.0417	48.3379	95.8931	84.566	60.6617	63.796	61.5258	63.8733	42.174	71.4192	72.5002	36.5314	68.2213	65.8791	58.1323	60.4401	56.5565	Both	Both	Both	ARAF
ARAP1	50.7272	48.5831	26.3406	19.1666	119.551	112.697	120.43	144.529	200.94	65.9707	56.193	155.482	94.1713	97.5822	82.9206	88.0374	80.0442	Both	Both	Both	ARAP1
ARAP2	0.801716	2.32515	34.8507	44.6875	17.2662	18.8097	18.3639	19.018	27.5578	29.5167	20.3323	14.9985	27.5697	28.2384	29.1796	35.7265	31.138	Both	Both	Both	ARAP2
ARAP3	53.976	54.917	40.5837	25.7631	21.1784	20.6129	9.13988	6.25094	7.80021	9.09715	3.94074	8.97359	28.4302	25.7403	20.4996	21.1514	12.1358	Both	Both	Mouse	ARAP3
ARC	18.6586	17.3712	2.48508	0.715	0.130616	0.147474	0.0841831	0.189423	0.602276	0.0327236	0.497283	0	0.0393693	0.0564893	0.0512307	0.0130484	0.174199	Both	Both	Both	ARC
ARCN1	83.7001	84.8171	124.623	110.156	188.385	199.874	210.758	229.163	146.412	165.598	169.17	156.683	223.263	200.317	186.86	194.369	188.715	Both	Both	Both	ARCN1
AREG	53.6404	57.8919	42.741	35.4155	54.6596	64.6875	31.7009	26.4434	0.0587586	17.3108	3.92197	0.582464	3.39701	6.09457	7.64802	9.49922	10.2632	Both	PHT	Human	AREG
ARF1	469.489	404.794	433.268	421.458	413.187	415.448	465.713	491.836	305.339	443.977	464.763	356.213	575.292	550.375	534.183	591.431	601.827	Both	Both	Both	ARF1
ARF3	174.052	175.629	333.912	346.463	241.079	251.872	239.2	206.224	155.093	319.12	365.353	189.301	286.501	268.224	264.343	285.094	217.342	Both	Both	Both	ARF3
ARF4	130.302	137.503	124.188	108.069	170.702	152.153	215.629	218.688	235.328	177.558	152.929	152.496	155.627	144.544	152.353	158.016	192.475	Both	Both	Both	ARF4
ARF5	178.247	165.495	133.551	122.98	115.346	121.559	140.983	140.419	76.2246	97.6962	112.743	85.5676	190.975	209.318	222.415	202.928	212.943	Both	Both	Both	ARF5
ARF6	113.135	121.897	212.138	192.116	100.96	105.712	94.1408	104.163	134.939	182.581	237.776	145.379	78.373	79.7629	81.574	96.3754	89.7268	Both	Both	Both	ARF6
ARFGAP1	59.2618	47.4348	64.6478	73.5296	46.9532	48.2308	52.398	54.9515	94.3517	33.3453	33.9654	63.7434	59.6895	58.7991	49.6719	49.9101	45.7562	Both	Both	Both	ARFGAP1
ARFGAP2	59.5694	55.9549	80.0529	69.378	81.7965	89.1616	102.511	102.686	45.4498	58.5916	63.0705	53.3137	101.905	106.872	97.3311	96.7929	79.1587	Both	Both	Both	ARFGAP2
ARFGAP3	59.4063	52.4692	58.4381	51.5146	13.9137	10.8662	13.8902	14.9265	50.1064	30.9565	23.6819	40.9545	22.0187	23.2234	24.1809	24.805	38.3818	Both	Both	Both	ARFGAP3
ARFGEF1	38.5476	42.6496	163.086	156.873	273.348	317.854	328.506	319.082	47.477	102.376	110.725	63.9437	213.82	198.635	181.796	182.442	172.471	Both	Both	Both	ARFGEF1
ARFGEF2	44.8868	50.2626	200.523	180.388	77.5919	88.27	89.2581	86.7934	45.4645	132.972	129.453	47.5983	120.149	112.64	101.722	132.506	111.023	Both	Both	Both	ARFGEF2
ARFIP1	19.5162	20.7834	42.5264	38.5523	45.6222	49.7658	46.0482	43.4156	24.4583	71.2719	78.674	21.0233	71.4721	69.7267	71.9206	82.7659	78.3023	Both	Both	Both	ARFIP1
ARFIP2	21.1802	18.9649	16.6447	20.4121	41.1937	48.1704	60.0947	62.3579	32.141	29.7457	40.4301	39.9352	54.0315	54.4683	52.3944	46.1782	53.3773	Both	Both	Both	ARFIP2
ARFRP1	28.3677	24.1342	32.1332	24.6098	12.4396	13.4336	13.5535	12.7481	23.4006	26.0643	28.6829	17.1827	22.373	21.422	20.6899	20.3555	18.3054	Both	Both	Both	ARFRP1
ARG1	0.0419503	0.0245183	0.0297971	0.0230645	0.0062198	0	0.0360785	0.189423	0	0.0163618	0.0281481	0	0.0337451	0.0564893	0.0439121	0.0260968	0.0290331	Both	Both	Mouse	ARG1
ARG2	9.31296	8.38118	7.05596	5.33943	10.5799	10.1891	10.8356	15.9304	6.94821	7.82093	7.52493	7.66305	4.16752	3.82244	4.03991	3.53611	11.1923	Both	Both	Both	ARG2
ARGFX	0.396197	0.29422	0.214539	0.219113	0.223913	0.254728	0.31268	0.359903	0.220345	0.196341	0.234568	0.145616	0.382444	0.376595	0.307384	0.260968	0.130649	Both	Both	NA	NA
ARGFXP2	0.065256	0.00817278	0.0774725	0.0115323	0.031099	0.0268135	0.0240523	0.227307	0.0146897	0	0.0469135	0	0.0731144	0.0564893	0.0512307	0	0	Both	Both	NA	NA
ARGLU1	78.1394	74.172	32.5086	33.8702	24.705	29.7496	32.3504	30.5917	34.3738	13.3349	22.0118	21.9334	42.5751	45.6748	44.4171	30.1809	25.4765	Both	Both	Both	ARGLU1
ARHGAP1	112.688	104.832	222.245	183.617	125.951	113.207	112.517	110.414	138.994	109.002	89.2483	197.237	143.124	144.048	132.527	155.145	113.156	Both	Both	Both	ARHGAP1
ARHGAP10	0.722477	1.11558	0.00595942	0.0115323	12.8563	10.9265	8.5506	11.5358	16.4524	4.05772	1.7921	14.9256	0.0731144	0.0627659	0.0731868	0.156581	0.217748	Both	Both	Mouse	ARHGAP10
ARHGAP11A	21.4086	26.9293	116.584	98.52	68.4115	93.0964	106.973	101.379	19.3169	17.3435	23.241	37.4051	48.7167	38.6199	39.6819	37.0444	28.4234	Both	Both	Human	ARHGAP11A
ARHGAP11B	0.8157	1.15236	6.609	5.82379	3.27783	3.81422	5.26746	5.90998	1.24862	0.63811	1.11654	2.43907	2.46339	2.33489	1.89554	1.68324	1.33552	Both	Both	NA	NA
ARHGAP12	20.6675	19.3368	35.6612	34.4122	54.9084	56.972	58.411	59.8196	17.6863	45.9275	42.9071	79.5428	81.6519	82.0915	77.3877	83.1704	85.9089	Both	Both	Both	ARHGAP12
ARHGAP15	0.983501	3.33858	0	0	0.404287	0.348575	0.0120262	0	15.7032	4.13953	2.31753	10.3023	0.0224967	0.00627659	0.0439121	0	0	PHT	Both	Mouse	ARHGAP15
ARHGAP17	35.5785	36.2217	53.8672	56.8309	41.4612	40.7967	47.4312	55.1598	37.8993	57.4953	63.8118	64.3623	59.8244	52.4095	51.8455	48.3573	36.6543	Both	Both	Both	ARHGAP17
ARHGAP18	8.59515	12.2101	21.1619	25.913	50.0258	45.5829	39.3015	45.1204	89.6657	55.6301	46.5382	50.0009	67.1134	63.2869	56.6319	61.21	72.4376	Both	Both	Both	ARHGAP18
ARHGAP19	6.72603	8.00115	25.1428	22.5571	24.5744	25.2851	38.8806	42.9042	14.6456	11.6823	11.4094	24.2815	24.2121	23.4996	23.1709	21.4254	20.6716	Both	Both	Both	ARHGAP19
ARHGAP20	0.00932228	0.10216	0	0.0230645	1.87216	0.221211	0	0	5.33235	4.27043	2.44889	46.5061	0.202471	0.0188298	0.021956	0	0.0145165	PHT	Both	Mouse	ARHGAP20
ARHGAP21	35.9561	36.3116	91.0957	86.9993	62.8324	56.61	79.096	89.0475	65.5893	106.303	98.3026	150.931	160.368	164.466	154.739	157.416	149.216	Both	Both	Both	ARHGAP21
ARHGAP22	0.503403	1.12784	0.321809	0.46129	3.78164	0.690447	0.0120262	0	9.98897	1.47256	0.619258	35.4939	2.99207	3.78478	2.45176	3.09247	3.09202	Both	SX	Mouse	ARHGAP22
ARHGAP23	53.5006	49.2042	46.4775	34.7121	102.987	98.1106	110.893	138.335	39.6327	17.049	5.25431	146.126	0.877372	1.01053	1.2149	1.2135	2.58395	Both	Both	Both	ARHGAP23
ARHGAP24	0.298313	1.17688	0	0.0115323	3.01038	0.911659	0	0.0189423	7.0951	6.8065	3.30271	28.6682	10.0167	7.51308	4.08382	5.67605	6.95343	PHT	Both	Mouse	ARHGAP24
ARHGAP25	3.64035	7.24925	1.97257	1.69524	10.7229	2.91597	0.853857	0.947113	37.3411	7.98455	4.2316	17.2373	0.371196	0.53351	0.636725	0.443645	0.275814	Both	Both	Mouse	ARHGAP25
ARHGAP26	23.8697	23.8686	61.0304	57.6151	71.0674	77.4374	71.1828	58.6642	22.7249	69.2431	60.5841	10.7574	106.618	108.334	94.733	101.086	78.8103	Both	Both	Human	ARHGAP26
ARHGAP27	78.9504	55.8078	57.7289	63.1852	64.6175	71.4714	81.0322	90.9228	20.257	100.216	105.189	11.2488	109.497	124.666	109.912	101.895	95.0253	Both	PHT	Both	ARHGAP27
ARHGAP28	0.0372891	0.547576	0.0476754	0.046129	3.99933	1.60211	0.444968	0.681921	21.5057	4.00864	1.62321	19.0211	0.0224967	0.0941489	0.0512307	0.0391451	0.0145165	Both	SX	Mouse	ARHGAP28
ARHGAP29	2.08819	3.50612	0.0595942	0.0115323	11.6248	4.82643	1.70771	1.96999	7.03635	13.3676	3.85629	26.5749	2.13157	1.6884	2.21756	1.01777	3.16461	Both	Both	Mouse	ARHGAP29
ARHGAP30	2.44244	5.33274	1.0131	1.63758	4.80168	3.55279	1.69569	2.5572	126.199	12.8604	9.6548	95.5059	1.25982	1.72606	1.77844	1.12216	0.914543	Both	SX	Mouse	ARHGAP30
ARHGAP31	2.74541	5.913	0.500591	0.196048	10.8535	4.88005	2.27294	5.00075	39.7061	25.4589	12.9387	40.3903	15.4609	14.6935	9.15567	9.42093	11.7584	Both	Both	Mouse	ARHGAP31
ARHGAP32	34.9306	33.2877	89.2543	97.4245	76.1116	88.4309	109.089	138.525	15.101	115.481	100.564	15.4353	114.632	108.729	96.4089	109.659	87.9848	Both	PHT	Human	ARHGAP32
ARHGAP33	15.0089	16.1085	9.33841	7.865	6.35663	6.33469	9.71713	12.7481	4.61255	1.25986	2.7679	4.15006	2.31716	2.03362	1.77112	1.2135	1.4952	Both	Both	Both	ARHGAP33
ARHGAP36	0	0	0	0	0	0	0	0	0	0.147256	0.0750616	0	0	0	0	0	0	Neither	Both	Both	ARHGAP36
ARHGAP39	13.9881	9.99939	20.0594	25.2095	84.6576	103.909	90.2202	85.0318	2.65883	9.47347	10.4523	2.25705	25.8319	29.8577	23.6247	28.328	18.9151	Both	PHT	Both	ARHGAP39
ARHGAP4	130.568	115.408	116.215	112.047	41.4363	46.1393	44.3525	47.5451	68.4832	27.8968	45.9377	21.351	94.3569	106.834	84.9625	89.5902	76.7635	Both	Both	Human	ARHGAP4
ARHGAP40	13.1398	11.3438	1.71631	0.81879	0.0062198	0.0201101	0.0841831	0.0189423	0.0146897	0	0	0	0.146229	0.163191	0.190286	0.117435	0.232265	Both	Both	Both	ARHGAP40
ARHGAP42	3.30941	4.27845	11.7043	14.7382	9.19286	10.9533	14.5396	16.5934	13.3676	24.0027	18.1368	10.5754	9.45425	10.733	9.72652	12.7744	12.9633	Both	Both	Both	ARHGAP42
ARHGAP44	0.713155	1.04203	1.00714	0.668871	18.1929	18.5348	3.18693	1.91317	6.816	62.682	103.257	3.13075	11.3777	8.1784	5.45241	8.36401	8.97123	Both	PHT	Both	ARHGAP44
ARHGAP5	46.6767	45.0483	143.7	144.73	78.8546	75.9425	73.5399	83.0049	56.9812	110.328	95.8912	56.4444	116.421	114.127	103.135	134.816	146.08	Both	Both	Both	ARHGAP5
ARHGAP6	0.452131	0.939869	0.0119188	0.092258	49.9014	36.406	14.7801	9.54689	3.43738	2.69969	1.54815	10.2295	0.79301	1.01681	0.834329	0.56108	0.551629	Both	Both	Both	ARHGAP6
ARHGAP8	0.251702	0.228838	0.852197	0.761129	0.528683	0.589897	0.46902	0.625094	0	0.376321	0.55358	0.036404	0.804258	0.979148	0.695274	1.04387	0.711311	Both	PHT	Both	ARHGAP8
ARHGAP9	1.92971	4.27436	0.0119188	0.0230645	1.81618	1.49485	0.986145	0.833459	38.5016	4.09045	3.62172	21.3874	0.0506176	0.0627659	0.0585494	0.0521935	0.0145165	Both	SX	Mouse	ARHGAP9
ARHGDIA	390.058	313.602	383.31	322.315	253.855	248.548	308.411	314.877	223.665	332.341	371.227	344.236	307.367	311.608	288.414	347.335	276.047	Both	Both	Both	ARHGDIA
ARHGDIB	22.2476	54.1978	3.98089	3.67879	13.9323	9.7467	2.05647	1.68586	283.995	51.8505	32.3985	144.615	92.7259	93.2701	107.585	97.4584	89.959	PHT	Both	Mouse	ARHGDIB
ARHGDIG	1.35173	0.997079	0.834319	1.09556	0.721496	0.650227	0.7817	0.41673	0.323172	0.130894	0.225185	0	13.4643	18.6917	16.3719	17.8371	15.1408	Both	Both	Both	ARHGDIG
ARHGEF1	99.9442	96.6799	108.33	94.749	134.447	160.754	163.784	147.314	99.8897	43.686	37.6528	91.8109	77.7881	94.7891	81.2227	88.8203	64.3519	Both	Both	Both	ARHGEF1
ARHGEF10	23.604	21.5434	12.4373	16.6526	11.3449	8.87526	2.40523	2.29201	20.7859	8.83536	4.55061	22.4067	30.4606	27.8367	22.9367	21.7386	16.7956	Both	Both	Both	ARHGEF10
ARHGEF10L	31.9242	26.157	54.7432	73.645	115.415	145.215	119.263	127.103	50.9731	79.2892	89.8582	44.0853	75.7184	81.6898	68.0783	72.4185	53.2467	Both	Both	Both	ARHGEF10L
ARHGEF11	42.0761	40.4593	82.2996	85.4886	70.7999	70.8412	79.4328	93.5558	75.0788	77.3585	78.9648	63.161	75.2966	71.9486	63.8701	74.2323	63.0599	Both	Both	Both	ARHGEF11
ARHGEF12	85.7837	87.322	240.731	228.731	166.946	186.381	157.615	168.302	73.6099	212.589	172.135	223.612	144.018	127.747	119.485	138.665	122.055	Both	Both	Both	ARHGEF12
ARHGEF15	1.61276	3.50612	0.0238377	0	4.3352	2.7752	0	0	0.0293793	6.95376	1.92345	4.5687	0	0.00627659	0	0	0	PHT	Both	Mouse	ARHGEF15
ARHGEF16	88.7994	67.6338	106.06	112.578	51.2325	57.9775	74.8027	79.9742	0.499448	59.6714	74.7802	1.03751	49.6559	51.0601	45.0611	47.5483	44.4932	Both	PHT	Human	ARHGEF16
ARHGEF17	2.54964	5.73729	0.0476754	0.0115323	42.1764	32.6119	15.4536	19.3969	44.113	18.7506	5.56394	46.8156	0.196846	0.251064	0.300066	0.117435	0.391947	Both	Both	Mouse	ARHGEF17
ARHGEF18	56.3579	44.3251	86.4355	67.579	35.8322	34.4553	39.7705	41.0479	38.2959	132.645	99.4754	35.7305	48.1599	52.2652	41.6945	47.6005	42.4319	Both	Both	Both	ARHGEF18
ARHGEF19	15.7826	18.2498	28.7363	29.0382	37.6795	39.3622	26.2411	27.9966	13.823	3.09238	3.59358	7.2444	14.3642	17.9636	13.4883	13.1136	12.3391	Both	Both	Human	ARHGEF19
ARHGEF2	82.4416	91.9478	64.5703	75.271	68.9838	72.383	39.4819	39.4946	67.499	39.8573	48.396	56.9541	60.6231	64.5924	57.8761	47.6135	45.1029	Both	Both	Both	ARHGEF2
ARHGEF25	0.894939	2.13718	0.00595942	0.0115323	9.96411	1.97749	0.0120262	0	31.9353	4.35223	1.94222	9.22842	0.0168725	0.0125532	0.021956	0.0260968	0.0290331	PHT	Both	Mouse	ARHGEF25
ARHGEF26	2.22336	2.55808	2.34801	2.22572	1.13822	0.563083	0.132288	0.113654	3.24641	3.27236	2.33629	1.14673	3.31827	2.4667	2.0785	2.66187	1.90167	Both	Both	Both	ARHGEF26
ARHGEF3	26.6944	26.4961	33.8078	25.567	15.1017	14.2983	18.2437	16.3472	46.3606	13.7439	5.57333	34.6566	25.4326	20.9701	22.5635	23.0304	24.0249	Both	Both	Both	ARHGEF3
ARHGEF33	0.0186446	0.0245183	0.0119188	0	0.161715	0.160881	0.0962093	0.132596	0.308483	0.0654471	0.0281481	0.218424	0.112484	0.175745	0.117099	0.0130484	0.0725827	Both	Both	Both	ARHGEF33
ARHGEF35	6.04084	5.345	12.038	12.4087	18.902	21.2899	26.5297	25.1743	3.01138	30.0402	32.3609	3.09434	33.9194	38.35	41.8336	41.7157	41.677	Both	PHT	NA	NA
ARHGEF37	4.07384	4.08639	3.77231	4.84355	3.82517	2.30596	5.73648	12.8618	0.352552	32.8381	37.8311	3.44018	28.7002	28.433	30.6799	27.8974	23.8071	Both	Both	Both	ARHGEF37
ARHGEF38	2.4471	2.87682	7.05596	8.04951	0.876991	1.37419	1.07033	1.11759	0	1.6689	0.863209	0	2.96957	3.40191	3.24949	2.8054	3.06299	Both	PHT	Human	ARHGEF38
ARHGEF4	27.6079	24.882	36.4359	23.1106	2.89842	0.449126	0.0601308	0	4.14248	0.196341	0.131358	0.236626	0.00562418	0.0439361	0.0658681	0.0130484	0.0435496	Both	Both	Both	ARHGEF4
ARHGEF40	30.2135	23.5703	15.5243	25.7515	61.9865	63.4809	46.878	48.7005	43.026	70.1593	83.6937	145.106	59.875	56.8345	42.2946	42.4333	38.9624	Both	Both	Both	ARHGEF40
ARHGEF5	16.9106	14.0817	31.3466	32.8554	28.0824	30.0713	37.9305	37.2784	4.48035	28.4695	34.2656	3.25816	31.3154	35.2744	34.5002	33.0516	29.5267	Both	PHT	Both	ARHGEF5
ARHGEF6	1.42165	4.61762	0.0119188	0.0230645	6.15138	2.22552	0.228497	0	46.3752	13.8912	8.35061	57.2817	0.0393693	0.0439361	0.0439121	0.0391451	0.0435496	PHT	SX	Mouse	ARHGEF6
ARHGEF7	40.1278	42.7354	76.0899	79.2612	50.2808	50.6574	51.3397	52.7731	33.8743	37.9921	38.5723	37.2049	74.9704	70.1535	72.089	65.5942	60.4614	Both	Both	Both	ARHGEF7
ARHGEF9	21.8934	22.7857	33.4979	27.3199	12.253	10.598	11.028	12.805	17.466	27.3242	33.759	16.5638	32.5528	28.8347	29.443	26.5404	24.562	Both	Both	Human	ARHGEF9
ARID1A	50.1912	51.1779	145.422	170.781	109.804	116.598	87.2257	86.604	64.2966	99.7578	82.9619	84.6029	65.5442	64.3476	53.6532	58.522	43.1577	Both	Both	Both	ARID1A
ARID1B	27.2863	28.8295	83.3961	76.4588	127.245	136.548	102.246	116.059	47.3595	75.935	57.8068	94.8871	87.7822	92.9626	77.2999	88.729	68.9391	Both	Both	Both	ARID1B
ARID2	15.3491	17.3753	61.5966	64.8459	45.0127	46.5348	38.0628	34.2665	18.2152	30.5802	27.2474	21.4056	30.4437	36.1845	27.8549	28.6021	20.5409	Both	Both	Both	ARID2
ARID3A	4.65182	6.05194	28.2119	31.3447	38.5068	42.0771	66.8053	125.814	10.65	8.9499	3.35901	7.02598	12.4744	14.7751	14.3739	17.1064	17.8408	Both	Both	Both	ARID3A
ARID3B	8.81422	8.68766	22.8246	19.2819	22.3788	24.6014	24.4011	29.0764	6.00807	12.2877	11.2592	7.75406	10.6803	9.94212	9.50696	9.99506	11.41	Both	Both	Both	ARID3B
ARID3C	0.344925	0.273788	0.864116	0.715	0.286111	0.422312	0.288628	0.322018	0.0587586	0	0.0093827	0.072808	0.303706	0.451915	0.263472	0.365355	0.46453	Both	Both	Human	ARID3C
ARID4A	9.23838	9.5458	16.1858	15.7877	18.9953	19.5805	21.4066	22.2761	17.9801	21.7775	20.154	18.3112	10.9672	13.6328	11.988	11.4956	11.6132	Both	Both	Both	ARID4A
ARID4B	14.1466	15.2545	23.0153	25.1634	46.5738	48.6263	35.2847	33.2815	28.5714	31.071	24.4232	35.7305	28.4415	34.0756	27.5329	25.627	23.4442	Both	Both	Both	ARID4B
ARID5A	14.0394	17.2405	15.3753	14.0809	10.3186	11.5298	11.3286	12.9944	49.2985	11.4042	11.0247	68.7126	12.9694	14.2541	14.2568	14.9274	18.015	Both	SX	Both	ARID5A
ARID5B	11.1355	15.2667	16.6923	18.2325	214.023	228.94	136.786	120.283	48.5787	44.3895	32.9239	144.105	70.3248	76.7815	60.5474	54.5683	42.0109	Both	Both	Both	ARID5B
ARIH1	62.3987	64.3075	118.64	117.537	86.6044	90.4687	71.5196	74.8219	41.8802	51.8996	44.5866	55.1339	65.7636	66.921	64.5434	65.6334	67.6907	Both	Both	Both	ARIH1
ARIH2	42.4444	43.659	71.5131	70.6235	58.0618	70.6334	81.0563	81.4517	47.2713	32.7399	31.7605	55.4797	74.5204	70.4673	69.3006	68.504	63.118	Both	Both	Both	ARIH2
ARL1	67.0226	74.5357	71.382	76.0667	56.3638	51.9176	56.559	56.2774	64.1057	65.6926	71.393	63.707	85.1951	76.7439	81.4422	79.7517	89.8429	Both	Both	Both	ARL1
ARL10	0.0233057	0.122592	0.00595942	0	5.17487	4.39741	2.5736	2.44355	3.27579	0.605386	0.150123	4.18646	0.798634	0.947765	0.753824	1.48752	0.508079	Both	Both	Both	ARL10
ARL11	0.382214	0.833623	0.0834319	0.126855	7.66279	7.99712	9.58485	10.835	10.7822	1.61982	1.69827	1.94762	1.2317	1.21766	0.585494	0.96558	0.580662	Both	Both	Mouse	ARL11
ARL13A	0.0139834	0.0408639	0.0536348	0.046129	0.0124396	0.0201101	0.0240523	0.0947113	0	0.0490854	0.0093827	0.018202	0.0224967	0.031383	0.0585494	0.0130484	0.0145165	Both	Both	Both	ARL13A
ARL13B	4.24164	6.575	9.84496	10.0446	8.53356	8.3591	9.82537	7.9368	8.99007	3.64868	2.18617	8.24551	4.23501	3.45213	3.30804	3.27514	3.89043	Both	Both	Both	ARL13B
ARL14	0.0279669	0.0449503	0.113229	0.149919	0.404287	0.382092	1.47922	1.53432	0.0146897	23.2665	41.3496	0.218424	6.74339	6.12595	8.79705	7.37234	6.45986	Both	Both	Human	ARL14
ARL15	3.16958	3.96788	7.19302	7.19613	9.16176	8.76801	4.6902	4.05364	9.31324	21.8757	17.5738	4.64151	10.641	9.75382	9.98268	12.7874	12.3826	Both	Both	Both	ARL15
ARL16	18.6772	17.4652	13.7186	15.6262	11.6186	13.6816	18.2196	17.37	12.1924	8.01727	6.84937	23.3532	16.3664	16.2124	18.6846	14.7969	16.6214	Both	Both	Both	ARL16
ARL17A	4.42342	5.13659	4.81521	4.16314	2.63719	2.92267	2.0685	2.29201	2.08593	2.11067	2.51456	1.91121	4.94928	4.28064	3.77644	3.71879	3.04848	Both	Both	NA	NA
ARL17B	0	0	0	0	0	0	0	0	0	0	0	0	0	0	0	0	0	Neither	Neither	NA	NA
ARL2	15.0881	12.7659	9.22518	11.1056	39.5952	47.8554	36.8241	38.1686	20.4627	16.9344	21.0173	27.6124	26.1637	29.7824	26.1643	28.6282	26.3766	Both	Both	Both	ARL2
ARL2BP	33.4204	36.5732	40.5598	41.9889	32.8343	29.401	31.4123	30.2129	76.3128	32.6418	30.8597	64.0165	33.4976	35.1866	34.8369	34.9697	35.7978	Both	Both	Both	ARL2BP
ARL2-SNX15	0.0139834	0	0	0	0	0.0134067	0	0	0	0	0	0	0	0	0	0	0	Both	Both	NA	NA
ARL3	13.536	13.0724	12.05	10.725	23.5357	23.5624	30.8832	30.4213	18.3327	7.55914	5.49826	22.7889	16.8838	17.8318	20.2361	16.1408	21.3393	Both	Both	Both	ARL3
ARL4A	107.132	128.027	142.901	104.079	16.8308	17.0668	20.0356	30.7433	8.57876	43.8169	52.8903	22.0972	51.8381	51.4116	57.5541	50.1319	46.8739	Both	Both	Human	ARL4A
ARL4C	155.16	111.003	164.087	186.823	28.5737	23.7098	38.6881	82.5314	133.25	21.4339	9.88937	109.467	2.24405	1.22394	2.01264	1.82677	5.00821	Both	SX	Both	ARL4C
ARL4D	3.94333	4.00466	1.32895	1.31468	13.7333	8.84175	3.10275	2.78451	8.74035	1.37439	0.928888	4.91454	0.472431	0.558617	0.365934	0.117435	0.609695	Both	Both	Both	ARL4D
ARL5A	19.684	23.6275	55.2498	55.1703	30.6636	33.9124	29.9331	29.7204	37.6202	41.4608	37.1837	28.8138	44.4479	39.2977	36.1104	52.9373	53.3338	Both	Both	Both	ARL5A
ARL5B	2.40981	3.4816	21.1083	20.8849	33.9041	37.1032	43.7271	42.0518	7.9471	29.0585	15.6128	9.0282	27.6429	25.916	23.3685	37.5924	39.9641	Both	PHT	Human	ARL5B
ARL5C	0	0	0	0	0	0	0	0	0	0	0	0	0	0	0	0	0	Neither	Neither	Mouse	ARL5C
ARL6	0.223735	0.237011	0.792603	0.957177	2.18937	2.61432	2.45334	2.63297	1.5571	1.34167	1.09778	1.56537	1.59164	1.50638	1.09048	1.42227	1.32101	Both	Both	Both	ARL6
ARL6IP1	299.18	329.481	448.25	347.409	202.33	212.108	244.083	263.903	151.641	210.069	229.567	159.65	262.497	236.734	249.113	246.862	284.815	Both	Both	Both	ARL6IP1
ARL6IP4	189.583	161.837	122.77	122.473	66.1973	69.6681	90.4367	91.5479	77.5173	68.1959	68.1184	112.634	94.1488	102.045	103.815	97.1713	111.719	Both	Both	Human	ARL6IP4
ARL6IP5	42.3232	50.1849	56.99	46.3366	59.5545	53.5532	68.6333	74.6325	165.523	98.7107	108.914	222.647	140.481	136.051	147.062	157.846	153.251	Both	Both	Both	ARL6IP5
ARL6IP6	18.5513	23.5417	37.3358	45.8407	16.3456	17.9516	28.8387	28.3565	13.1766	14.7583	14.759	17.2009	16.2933	21.5978	19.453	19.6117	24.1846	Both	Both	Both	ARL6IP6
ARL8A	50.8484	46.6216	41.0425	39.3711	37.3001	35.8764	40.5041	42.9989	39.3536	21.8757	20.4168	32.7818	38.3569	44.2751	48.3691	47.5875	49.1675	Both	Both	Both	ARL8A
ARL8B	58.1804	55.203	86.9182	74.1985	78.3134	80.8695	85.4819	92.3624	72.7579	58.3625	53.9787	72.6078	69.8411	66.739	67.9246	75.1326	94.8802	Both	Both	Both	ARL8B
ARL9	0.0932228	0.143024	0.0119188	0.0230645	0.0435386	0	0.0360785	0.0189423	0.190966	0	0.0093827	2.6757	0.0393693	0.00627659	0	0	0	Both	SX	Both	ARL9
ARMC1	18.7238	20.6853	47.2821	51.0994	64.039	74.9236	78.8675	75.7311	22.387	23.2665	24.6577	24.4453	33.9757	33.04	32.6486	42.2507	36.0591	Both	Both	Both	ARMC1
ARMC10	61.5504	66.2281	56.3106	48.7122	69.9727	74.4476	56.3305	55.2356	22.4752	30.7765	27.1348	17.5831	115.554	106.633	106.589	106.109	102.647	Both	Both	Human	ARMC10
ARMC2	0.344925	0.657908	3.18829	4.45145	2.74293	3.86114	2.70589	2.89816	1.9831	1.09624	0.79753	1.36515	4.04941	3.835	4.98402	5.6891	4.4711	Both	Both	Both	ARMC2
ARMC3	0	0	0	0	0	0	0	0	0	0	0	0	0.0562418	0.0439361	0.0292747	0.0521935	0.0435496	Neither	Neither	Both	ARMC3
ARMC4	0.0186446	0.073555	0.214539	0.149919	0.149275	0.0335169	0.0120262	0	0.0146897	0.130894	0.0375308	2.11143	0.0168725	0.00627659	0	0	0	Both	Both	Both	ARMC4
ARMC5	24.7693	19.9661	29.7018	27.8389	13.9261	13.3062	11.8458	13.7331	11.9574	7.26463	7.00888	13.8153	12.0189	10.8271	10.312	10.2299	7.50506	Both	Both	Both	ARMC5
ARMC6	39.4566	41.5054	38.4979	32.2326	89.6832	113.629	95.6681	89.5021	19.3316	17.4417	18.1274	11.9223	44.3973	35.9021	31.1044	37.9969	25.7088	Both	Both	Human	ARMC6
ARMC7	35.0891	23.7256	33.5873	35.2656	10.7105	11.2013	13.325	13.1649	8.59345	15.5764	24.0948	8.06349	9.14492	8.82489	7.56019	8.15524	5.85017	Both	Both	Both	ARMC7
ARMC8	18.1458	21.8213	32.0915	29.7763	30.0541	30.5003	35.4772	31.3115	17.3926	21.6303	22.3402	22.3521	24.4821	23.5623	23.3173	22.117	19.0312	Both	Both	Both	ARMC8
ARMC9	3.22551	3.8412	5.9773	4.60137	7.12789	7.29997	4.25726	2.8224	14.9834	4.67947	2.4395	7.40822	4.82555	5.18446	5.10844	4.68437	2.72911	Both	Both	Both	ARMC9
ARMCX1	1.00215	1.3812	0.0655536	0.046129	4.10506	0.931769	0.0962093	0.208365	15.8061	4.13953	1.9516	16.9643	0.0112484	0.0564893	0	0	0	PHT	SX	Mouse	ARMCX1
ARMCX2	1.24452	2.41506	0.274133	0.242177	7.62547	1.94398	0.0360785	0.0189423	38.0756	4.3686	2.25185	14.6344	0.191222	0.282447	0.256154	0	0.130649	PHT	SX	Mouse	ARMCX2
ARMCX3	51.6734	50.1645	29.0105	17.8173	29.7804	24.8427	13.5174	10.3235	58.5089	27.8641	20.7545	34.511	17.5025	21.9681	16.9281	14.4054	17.2892	Both	Both	Both	ARMCX3
ARMCX4	3.5984	3.2732	1.8355	1.47613	0.634419	0.395499	0.204445	0.0947113	1.32207	0.850813	0.572345	1.96582	1.43417	1.43106	1.16367	0.534984	1.00164	Both	Both	Mouse	ARMCX4
ARMCX5	13.1724	13.9101	21.6685	21.4846	9.01248	9.55901	14.6238	16.3282	6.34593	10.0134	9.99258	7.35361	17.778	17.6937	20.8509	18.346	22.3845	Both	Both	Both	ARMCX5
ARMCX6	36.0353	38.1628	20.1309	15.1649	15.5122	15.2032	11.966	10.816	21.726	9.96433	6.99011	16.8369	10.4441	15.3274	12.9101	9.36874	9.63899	Both	Both	Both	ARMCX6
ARMS2	0.00466114	0.0490367	0.00595942	0.0230645	0	0	0	0	0.0146897	0	0	0.018202	0	0	0	0	0	Both	Both	NA	NA
ARNT	20.5323	23.7501	46.555	44.8605	55.7542	50.4831	49.4997	53.5119	56.4083	50.6397	40.5051	57.4455	40.8259	41.5134	35.2833	34.8653	30.1073	Both	Both	Both	ARNT
ARNT2	11.3266	15.6958	13.1286	5.84685	10.6421	1.29375	0.0120262	0	9.10759	3.6814	3.96888	9.73808	0.48368	0.150638	0.10978	0.117435	0.348397	Both	Both	Both	ARNT2
ARNTL	6.07347	5.34091	7.63402	6.80403	3.52662	3.66674	2.63373	2.57615	13.6026	6.41382	5.85481	18.6571	7.19895	6.62808	6.05986	4.27987	5.85017	Both	Both	Both	ARNTL
ARNTL2	4.90352	5.81902	19.8747	17.7251	5.16243	6.38831	6.5302	3.01182	11.6195	4.76128	3.80938	65.5818	11.8277	12.7603	10.2096	15.632	13.152	Both	SX	Human	ARNTL2
ARPC1A	36.6086	34.0355	46.5788	46.0252	137.849	145.865	175.197	182.376	54.6602	85.9157	104.946	76.3028	155.88	145.943	149.938	142.214	143.496	Both	Both	Both	ARPC1A
ARPC1B	167.964	151.09	192.853	140.809	129.216	140.422	132.925	107.8	326.551	136.817	122.988	277.162	178.41	175.198	171.923	202.707	173.749	Both	Both	Mouse	ARPC1B
ARPC2	161.35	175.621	278.949	271.631	167.132	161.504	198.227	210.448	352.199	239.373	286.876	353.21	301.344	302.927	329.267	275.269	302.017	Both	Both	Both	ARPC2
ARPC3	289.718	351.425	207.894	184.908	142.004	141.736	159.286	152.182	164.877	166.138	201.165	128.106	220.474	226.874	279.61	209.596	230.203	Both	Both	Both	ARPC3
ARPC4	130.712	115.449	109.224	94.8182	101.886	109.211	129.822	123.466	115.196	110.115	126.141	91.7017	146.116	129.963	142.604	137.347	135.135	Both	Both	Both	ARPC4
ARPC4-TTLL3	0	0.00817278	0.00595942	0	0	0	0	0	0	0	0.0187654	0	0	0	0	0	0	Both	Neither	NA	NA
ARPC5	101.147	112.752	176.828	167.402	113.598	105.35	135.619	132.861	213.588	147.223	174.753	123.446	176.774	172.594	201.637	199.81	182.967	Both	Both	Both	ARPC5
ARPC5L	63.9369	61.8761	70.8635	66.2759	44.0299	50.9255	58.387	59.2135	23.2978	26.8006	36.9491	32.1994	61.3767	50.8718	55.9074	50.6408	45.2771	Both	Both	Both	ARPC5L
ARPM1	0.559337	0.490367	0.631699	0.495887	3.7381	3.72037	2.87425	3.82633	2.43848	1.21077	1.41679	0.9101	1.88973	1.6884	1.67598	1.93116	1.71295	Both	Both	NA	NA
ARPP19	104.116	106.156	290.981	254.113	142.191	143.13	134.813	127.368	97.8037	111.047	95.8068	113.144	116.572	125.375	126.379	175.944	158.898	Both	Both	Human	ARPP19
ARPP21	0	0.0163456	0	0	0	0.00670337	0	0	0	0.0818089	0	0	0.00562418	0	0.00731868	0	0	Both	Both	Mouse	ARPP21
ARR3	0.0699171	0.0612958	0	0	0.0124396	0	0	0.113654	0.0146897	0.0327236	0.0469135	0.036404	0.0281209	0.0125532	0.0146374	0	0	Both	Both	Both	ARR3
ARRB1	2.50769	2.59894	13.4385	12.4433	26.515	26.2571	47.3229	56.4669	24.943	40.1518	35.2508	24.955	32.6934	38.532	37.6839	40.6066	31.8929	Both	Both	Mouse	ARRB1
ARRB2	43.1062	48.9917	31.7756	23.3874	30.1411	32.6052	24.1966	25.7046	93.5878	17.7525	15.8755	34.1834	17.1538	16.8903	16.8769	15.2536	18.9731	Both	Both	Mouse	ARRB2
ARRDC1	78.9504	59.4733	51.0186	39.2789	53.5835	64.5535	69.7637	69.9916	18.3914	43.8823	43.5264	15.1987	71.8152	84.2946	74.4675	80.1171	75.1957	Both	Both	Human	ARRDC1
ARRDC2	78.5263	60.0781	27.8782	27.8273	26.4777	28.6301	25.4233	23.9051	23.5181	25.1481	19.5629	47.2888	12.8288	16.3191	16.1962	15.6189	16.3166	Both	Both	Both	ARRDC2
ARRDC3	19.2971	26.2877	32.4312	27.4122	27.224	21.4307	29.4521	35.9713	26.8821	58.9679	14.318	102.75	73.21	54.0101	58.0078	57.9348	78.3458	Both	Both	Both	ARRDC3
ARRDC4	14.3517	11.5522	21.448	23.1337	31.0865	27.6179	45.6032	61.8275	54.5427	73.1863	89.0419	23.1712	87.906	86.8743	80.242	88.9769	66.5729	Both	Both	Both	ARRDC4
ARRDC5	0.0419503	0.0980733	0	0	0	0	0	0	0.249724	0.0490854	0.0187654	0.072808	0	0	0.00731868	0	0	Both	Both	Both	ARRDC5
ARSA	31.1737	29.2218	19.8389	16.0183	13.9448	12.1197	6.77073	6.89498	44.8622	56.0555	52.8528	26.9026	23.7903	27.3094	23.0904	26.71	19.4377	Both	Both	Both	ARSA
ARSB	3.92934	6.12141	5.44095	5.61621	11.6186	12.2001	6.93909	11.9147	35.9162	16.2145	8.30369	24.6455	16.3945	12.3147	7.49433	10.9084	10.9019	Both	Both	Mouse	ARSB
ARSD	66.0204	67.7441	82.1149	88.9944	104.741	103.42	82.2589	88.9339	41.2779	98.5307	91.4157	19.3123	65.0718	86.3533	75.1335	70.5004	71.6972	Both	Both	NA	NA
ARSE	7.46715	6.93051	10.3575	15.3264	119.283	122.182	86.2756	109.051	1.20455	26.4079	31.6197	0.145616	64.1888	59.3577	48.779	50.1058	43.84	Both	PHT	NA	NA
ARSF	0	0.0122592	0	0	0	0	0	0	0	0	0	0	0	0	0	0	0	Both	Neither	NA	NA
ARSG	9.61594	8.67949	11.3467	12.6855	1.06359	0.214508	0.180392	0.189423	2.36503	0.998069	0.478518	2.03863	3.74571	3.36425	2.61277	3.05332	3.70172	Both	Both	Both	ARSG
ARSH	0	0	0.041716	0.092258	0.0746375	0.0201101	0.0240523	0.113654	0.0293793	0.163618	0.0093827	0	0.0393693	0.0564893	0.0512307	0.0782903	0.0145165	Both	Both	NA	NA
ARSI	0.624593	0.952128	2.23478	0.726532	1.45543	0.335169	0.0240523	0.0568268	22.9306	1.16169	0.403456	3.33097	0.0112484	0.00627659	0	0.0130484	0	Both	SX	Both	ARSI
ARSJ	0.0699171	0.253356	0.041716	0.0230645	0.789914	0.0871438	0	0.0378845	6.86007	6.54471	2.75851	22.9345	26.1468	22.3698	18.2747	18.0459	14.8359	PHT	Both	Both	ARSJ
ARSK	2.45642	2.89316	3.99281	3.35589	4.21702	3.81422	3.27111	4.09153	4.26	2.69969	2.02666	3.69501	2.96957	2.30351	2.29075	2.49224	2.81621	Both	Both	Both	ARSK
ART1	0	0.00817278	0	0	0	0.00670337	0	0	0	0	0	0	0	0	0	0	0	Both	Both	Mouse	ART1
ART3	0	0	0	0.0115323	0.161715	0.361982	0.15634	0.0568268	0.0587586	0.45813	0.093827	0.800888	8.23943	3.18223	3.28609	1.78763	3.57107	Both	Both	Mouse	ART3
ART4	0.00466114	0.00408639	0	0	0.522463	0.683744	0	0	0	0.0654471	0.0469135	0.09101	0.281209	0.131808	0.139055	0.0782903	0.174199	PHT	Both	Both	ART4
ART5	0.0419503	0.0817278	0.178783	0.149919	1.47409	0.978692	0.817779	0.890286	0.455379	0	0.0093827	0	0	0.0251064	0.00731868	0	0	Both	Both	Both	ART5
ARTN	4.23232	3.9025	2.34205	2.41024	0.528683	0.348575	0.276602	0.41673	0.0587586	0.130894	0.750616	0.127414	0.517425	0.596276	0.424483	0.274016	0.0290331	Both	Both	Both	ARTN
ARV1	14.925	16.3251	10.0774	9.86008	8.37806	8.80153	12.0021	12.2367	7.84428	14.2184	22.6968	10.903	18.3517	18.3653	22.139	16.6106	17.2021	Both	Both	Human	ARV1
ARVCF	20.9938	15.892	11.0607	9.38725	14.7845	16.0009	14.6719	12.9186	3.18766	4.85945	3.75308	2.03863	20.2471	23.6565	20.5216	18.9984	18.1457	Both	Both	Both	ARVCF
ARX	0.00932228	0.00408639	0.0238377	0.0230645	8.38428	1.21331	0.0120262	0	0.0146897	0	0.0750616	0	0.832379	1.35574	0.848967	1.68324	1.74199	PHT	Both	Both	ARX
AS3MT	0	0.0122592	0.00595942	0	0.186594	0.261432	0.144314	0.189423	0.0587586	0.0327236	0.0469135	0.018202	0.101235	0.138085	0.0731868	0.0130484	0.0435496	Both	Both	Mouse	AS3MT
ASAH1	88.5011	100.599	142.722	152.872	42.2759	38.8259	26.2772	31.8988	234.05	136.555	106.888	82.4733	196.087	197.236	207.485	212.702	227.866	Both	Both	Both	ASAH1
ASAH2	0.177123	0.367775	0.661496	0.588145	0.323429	0.51616	0.529151	0.530383	0.161586	0.572662	0.375308	0.109212	0.663654	0.59	0.526945	0.391451	0.391947	Both	Both	Mouse	ASAH2
ASAH2B	0.139834	0.245183	0.816441	0.634274	0.491364	0.49605	0.709543	1.00394	0.190966	0.17998	0.356543	0.309434	0.579291	0.546063	0.534263	0.900338	0.740344	Both	Both	NA	NA
ASAM	0.293652	0.73555	0.0476754	0.046129	9.24262	0.723964	0.0721569	0.208365	40.47	7.33008	3.34963	184.132	0.0337451	0.0188298	0	0	0.0580662	PHT	SX	NA	NA
ASAP1	28.652	25.3356	31.6147	33.259	44.1668	43.1697	45.7475	52.0533	58.8615	23.561	12.7042	121.062	27.7103	28.2698	26.4058	28.0801	26.4201	Both	Both	Mouse	ASAP1
ASAP1-IT	0	0.00408639	0	0	0	0	0	0	0	0	0	0.018202	0	0	0	0	0	Both	Both	NA	NA
ASAP2	70.5184	57.8673	99.9395	72.4225	45.7342	53.6069	75.8971	76.7919	12.0014	93.5731	96.4636	50.274	81.0726	82.7757	80.0663	98.2804	81.5975	Both	Both	Human	ASAP2
ASAP3	0.344925	1.75306	0.0536348	0.0691935	17.3719	6.61623	6.63844	8.44824	33.4043	50.2307	72.0123	38.6975	11.732	13.388	10.7072	10.2038	9.04381	Both	Both	Both	ASAP3
ASB1	28.0088	22.2953	50.7564	45.3909	19.7043	20.3447	30.8591	34.0771	31.1421	9.24441	11.3625	26.8662	26.7205	30.9499	26.4643	26.8666	25.7233	Both	Both	Both	ASB1
ASB10	0.0186446	0	0	0	0	0	0	0	0	0	0	0	0	0	0	0	0	Both	Neither	Mouse	ASB10
ASB11	0	0	0	0	0	0	0	0	0	0.0490854	0.0375308	0.018202	0	0	0	0	0	Neither	Both	Mouse	ASB11
ASB12	0.00466114	0.0163456	0	0.0115323	0.29233	0.221211	0.180392	0.511441	0.0293793	0.294512	0.487901	0.163818	0.163101	0.263617	0.226879	0.169629	0.203232	Both	Both	Both	ASB12
ASB13	25.7994	27.0682	58.7957	64.3154	40.7148	48.3045	54.274	60.9183	19.831	44.6513	43.9861	19.8584	66.8322	72.6264	67.91	70.4743	63.4083	Both	Both	Human	ASB13
ASB14	0.536031	0.621131	0.435038	0.380564	0.590881	0.53627	0.529151	0.454614	0.308483	0.229065	0.24395	0.200222	0.449935	0.395425	0.431802	0.247919	0.348397	Both	Both	Both	ASB14
ASB15	0.00466114	0	0	0	0	0	0	0	0	0	0	0	0	0	0	0	0	Both	Neither	Mouse	ASB15
ASB16	0.77375	0.637477	0.852197	0.645806	0.335869	0.308355	0.324706	0.359903	0.352552	0.229065	0.375308	0.400444	0.674902	0.841063	0.592813	0.795951	0.551629	Both	Both	Both	ASB16
ASB17	0	0	0	0	0	0	0	0	0	0	0	0	0	0	0	0	0	Neither	Neither	Both	ASB17
ASB18	0	0.00408639	0	0.0230645	0	0	0	0	0	0	0	0	0	0	0	0	0	Both	Neither	Mouse	ASB18
ASB2	0.186446	0.666081	0	0	0.323429	0.0737371	0.168366	0.189423	6.69848	3.61595	3.12444	3.67681	0.0112484	0	0.00731868	0.0130484	0.0145165	Both	Both	Mouse	ASB2
ASB3	0.922906	1.13602	0.727049	1.1071	1.03871	1.07924	1.31085	1.23125	1.16048	1.16169	0.806913	0.691676	0.354324	0.451915	0.600132	0.548032	0.551629	Both	Both	Both	ASB3
ASB4	0.167801	0.621131	13.4862	16.4796	0.30477	0.174288	0.384837	0.871344	0.102828	0.343597	0.121975	0.036404	0.00562418	0.0251064	0.00731868	0	0.130649	CX	Both	Both	ASB4
ASB5	0	0	0	0	0	0.00670337	0	0	0.0146897	0	0.0093827	0.018202	0	0	0	0	0	Both	Both	Mouse	ASB5
ASB6	40.8176	30.5907	38.8376	38.783	34.0098	40.6023	42.3802	44.8742	18.0683	17.1144	19.9852	21.9698	25.1907	27.4287	26.9035	25.8228	24.4604	Both	Both	Both	ASB6
ASB7	13.0885	14.5639	27.5862	24.483	25.5758	28.496	26.9506	23.7536	13.9405	24.9517	33.1209	18.2202	15.759	16.0241	17.6673	16.7802	14.3133	Both	Both	Both	ASB7
ASB8	18.0013	18.683	27.8007	28.058	18.4915	18.4343	21.5388	21.1396	20.0514	30.6293	31.4414	26.3383	24.2515	26.6881	26.4351	22.2214	25.9701	Both	Both	Both	ASB8
ASB9	0.470775	0.539403	0.190701	0.3575	2.73671	3.43883	2.04445	1.43961	0.807931	1.57073	1.0321	0.054606	11.8164	10.0488	10.2827	8.63803	7.11311	Both	Both	Human	ASB9
ASB9P1	0.0419503	0.0408639	0.119188	0.0576613	0.118176	0.0335169	0.0841831	0.0378845	0.0146897	0	0.0562962	0	0.0562418	0.0376595	0.0658681	0.169629	0.0580662	Both	Both	NA	NA
ASCC1	16.7428	18.8955	31.9187	30.6066	28.6173	27.9195	25.748	31.9556	13.8377	12.3859	10.0207	24.2269	22.6992	20.3487	25.4324	19.6639	26.9717	Both	Both	Both	ASCC1
ASCC2	64.5335	63.6782	65.0054	69.7701	40.8205	43.8602	39.4698	44.1923	39.2801	58.837	70.7362	40.5905	75.3078	70.2162	66.256	68.8955	59.8662	Both	Both	Both	ASCC2
ASCC3	13.2516	17.8085	55.7861	49.7386	91.798	112.369	110.039	113.218	40.7197	47.0238	39.0039	59.375	105.268	88.3619	77.4755	94.8748	65.5132	Both	Both	Both	ASCC3
ASCL1	0	0	0.00595942	0	0.0373188	0.0737371	0	0	0.117517	0.17998	0.0281481	0.018202	0.0337451	0.0125532	0	0	0	Both	Both	Both	ASCL1
ASCL2	66.5425	67.6134	58.6169	57.7881	129.988	132.794	135.354	153.697	3.59897	5.23577	2.46765	8.20911	63.7895	80.0265	75.5068	67.1861	57.0645	Both	Both	Human	ASCL2
ASCL3	0.0186446	0	0	0	0	0	0	0	0	0	0	0	0	0	0.00731868	0	0	Both	Neither	Mouse	ASCL3
ASCL4	0	0.00408639	0.0476754	0.207581	0	0	0	0	0	0.0163618	0.0469135	0	0	0	0	0	0	Both	Both	Both	ASCL4
ASF1A	12.8135	15.1891	17.2704	17.4598	18.6594	19.6074	19.2539	17.7678	14.484	12.435	12.5634	16.8005	19.0322	17.9134	19.9361	17.8632	15.2569	Both	Both	Both	ASF1A
ASF1B	28.3724	29.7489	48.2713	34.9197	24.6304	28.3553	35.0081	37.8277	12.8094	13.4657	20.3417	18.4022	48.3736	42.3168	44.6732	39.3148	34.2445	Both	Both	Human	ASF1B
ASGR1	6.67942	5.94569	10.2442	11.094	14.7658	10.6181	10.5349	14.756	1.83621	0.17998	0.197037	0.473252	1.10234	1.82021	1.4491	1.52666	1.90167	Both	Both	Human	ASGR1
ASGR2	0.214413	0.457675	0.709171	0.622742	0.789914	0.415609	0.408889	0.909228	1.07234	0.147256	0.150123	0.018202	0.0956111	0.0376595	0.0512307	0.0521935	0.0725827	Both	Both	Mouse	ASGR2
ASH1L	14.9296	14.8949	36.7994	49.9923	126.921	137.151	135.715	134.736	49.7392	72.8918	63.0236	73.6271	88.3559	76.769	67.5514	70.7614	59.4162	Both	Both	Both	ASH1L
ASH2L	40.3049	43.2217	76.9957	73.7718	21.62	15.954	16.2834	15.8357	33.0517	35.1124	34.9037	40.3539	62.0854	64.5108	64.3531	68.7519	56.9629	Both	Both	Both	ASH2L
ASIP	0.00932228	0.0326911	0.0119188	0.0691935	0.329649	0.274838	0.228497	0.265192	0.146897	0	0.0093827	0.072808	0	0.00627659	0	0	0	Both	Both	Both	A
ASL	21.9819	15.6754	30.3037	32.175	36.6968	38.2964	44.7854	41.3888	15.8208	119.703	147.937	18.7299	170.542	201.818	196.755	195.752	201.315	Both	Both	Human	ASL
ASMT	0.097884	0.0899005	0.0476754	0.0345968	0.0373188	0.0402202	0.0962093	0.075769	0.044069	0.0654471	0.0093827	0.054606	0.0899869	0.0941489	0.0878241	0.0391451	0.0145165	Both	Both	NA	NA
ASMTL	0.111867	0.0204319	0.137067	0	0.031099	0.0402202	0	0.151538	0	0	0.0750616	0.036404	0.0224967	0.150638	0.16833	0.0521935	0.101616	Both	Both	NA	NA
ASMTL-AS	0.00466114	0.0245183	0	0.0115323	0.0124396	0	0	0.0189423	0.0146897	0.0327236	0	0	0.00562418	0	0.00731868	0	0	Both	Both	NA	NA
ASMTL-AS1	0.0932228	0.0490367	0.0536348	0.046129	0.0684177	0.0402202	0.0120262	0.0568268	0.044069	0.0490854	0.0281481	0.072808	0.0449935	0.031383	0.021956	0.0391451	0.0145165	Both	Both	NA	NA
ASNA1	46.7233	46.0046	78.3783	70.7388	29.0402	26.3778	31.9054	32.6564	47.7708	40.3645	41.8656	65.9641	58.2722	60.2929	61.3232	62.9715	62.697	Both	Both	Both	ASNA1
ASNS	57.4952	70.3267	27.5504	30.3644	66.4025	78.597	43.5347	51.8071	5.12669	7.52642	8.86666	11.6493	33.0927	37.7788	28.8795	20.7991	35.493	Both	Both	Both	ASNS
ASNSD1	28.433	31.4734	37.0199	38.2064	35.7141	38.8125	39.9629	39.3241	21.3588	19.0288	17.8271	25.3918	32.9633	30.4415	32.5608	26.8275	29.6863	Both	Both	Both	ASNSD1
ASPA	0.107206	0.257442	0.00595942	0.0115323	0.0248792	0.0268135	0.0120262	0	0.264414	1.30894	2.53333	1.76559	0.00562418	0.0125532	0	0.0130484	0	PHT	Both	Mouse	ASPA
ASPDH	0.298313	0.159369	0.274133	0.299839	0.0124396	0.00670337	0	0.132596	0.0146897	0.0163618	0.0281481	0.054606	0.0224967	0.112979	0.175648	0.0913387	0.159682	Both	Both	Both	ASPDH
ASPG	0.638576	0.649736	7.76513	4.00169	0.60332	0.227915	0.0240523	0.0378845	0.0293793	8.09908	12.479	0.036404	0.13498	0.0878723	0.0512307	0.4045	0.130649	Both	PHT	Both	ASPG
ASPH	78.3398	84.1796	251.69	240.724	248.885	298.689	276.217	275.913	159.544	146.945	114	235.334	295.388	287.43	275.936	318.159	338.207	Both	Both	Human	ASPH
ASPHD1	45.9216	34.3584	5.36944	4.41685	1.82862	1.54848	0.998171	1.04182	6.37531	1.09624	0.516049	1.20133	3.80757	5.47319	4.64004	3.88842	5.18241	Both	Both	Human	ASPHD1
ASPHD2	10.1147	6.8161	4.61855	2.69855	0.982728	1.22001	0.769674	0.151538	7.47703	7.01921	4.40987	22.5159	7.18771	8.00893	7.20158	7.09832	6.03888	Both	Both	Both	ASPHD2
ASPM	6.96375	10.3426	38.2357	37.3299	50.7287	62.0464	69.908	60.1416	17.4072	12.5168	13.4642	39.5348	34.375	30.5168	28.4184	26.2012	15.344	Both	Both	Human	ASPM
ASPN	0.713155	5.08755	0.00595942	0	1.99033	0.348575	0.0240523	0.0378845	3.31986	9.40803	0.609876	0.746282	0	0	0.00731868	0	0	PHT	Both	Mouse	ASPN
ASPRV1	10.5901	16.6479	40.3393	21.3231	0.422946	0.670337	0.950066	1.66692	0.616966	0.441768	0.45037	1.92941	0.719895	0.59	0.900197	0.626322	0.740344	Both	Both	Both	ASPRV1
ASPSCR1	287.923	224.073	117.287	109.949	38.9546	41.7151	51.2194	63.8354	13.7495	13.3676	15.0405	15.9632	23.2279	23.2799	20.8875	24.3091	20.4393	Both	Both	Both	ASPSCR1
ASRGL1	12.7995	14.3923	12.4731	7.23072	17.4341	21.5513	18.6766	17.389	4.46566	28.0114	30.3624	0.691676	52.2205	46.202	40.7577	36.9661	41.0383	Both	Both	Both	ASRGL1
ASS1	289.69	313.806	289.151	269.797	538.429	594.113	403.538	347.401	69.4821	539.53	286.116	280.329	111.426	207.862	237.184	197.709	275.553	Both	Both	Human	ASS1
ASTE1	3.75688	4.67074	6.75798	6.46959	10.3684	12.1465	13.6497	12.7103	4.37752	6.43018	9.41085	5.15117	6.92899	7.34361	7.12107	5.6891	5.05176	Both	Both	Both	ASTE1
ASTL	0.251702	0.241097	0.637658	0.841854	0.143055	0.134067	0.0601308	0.189423	0.0146897	0.147256	0.469135	0.509656	0.298082	0.295	0.234198	0.430597	0.101616	Both	Both	Human	ASTL
ASTN1	0	0.00408639	0.00595942	0	1.62337	0.308355	0	0	2.02717	0.17998	0.197037	0.891898	0	0	0	0	0	PHT	Both	Mouse	ASTN1
ASTN2	4.09714	4.38469	7.06191	6.42346	5.47964	5.10127	5.01491	6.19412	3.76055	8.68811	8.15357	2.54828	9.04369	7.71393	7.57483	7.26795	6.27115	Both	Both	Human	ASTN2
ASXL1	44.9008	46.3764	90.607	90.5858	316.27	362.109	299.896	283.944	54.102	36.405	26.4592	63.0882	55.3138	63.4438	53.2141	50.0275	37.3075	Both	Both	Both	ASXL1
ASXL2	9.55534	11.3234	93.2054	93.688	68.4675	81.0103	79.1441	84.1225	33.3602	43.1788	29.396	72.2984	48.3061	43.3461	32.7291	39.5496	38.9914	Both	Both	Both	ASXL2
ASXL3	0	0.0572094	0.154945	0.184516	0.62198	0.107254	0	0	0.264414	4.84309	2.09234	2.47547	0.168725	0.169468	0.102461	0.247919	0.391947	Both	Both	Both	ASXL3
ASZ1	0	0	0.0119188	0	0.0062198	0.00670337	0	0	0	0	0	0	0.00562418	0.00627659	0	0	0	Both	Both	Both	ASZ1
ATAD1	37.4942	46.9771	62.8957	65.7338	61.3396	70.5999	61.0448	58.0012	19.9632	42.0498	39.5106	31.1072	45.3197	47.1498	50.3452	52.3893	50.5176	Both	Both	Both	ATAD1
ATAD2	36.0539	43.4342	121.161	108.369	137.078	173.336	195.762	180.861	23.665	18.767	19.7881	25.8104	75.0716	71.9235	68.3418	68.0734	44.5223	Both	Both	Human	ATAD2
ATAD2B	9.11719	10.5837	26.0665	27.712	15.6739	16.8322	18.0873	20.0788	12.0749	13.6621	13.0232	7.08058	11.7658	10.8271	10.0925	9.23826	7.66474	Both	Both	Both	ATAD2B
ATAD3A	31.2716	27.579	65.792	73.8641	65.5815	79.7433	81.2247	79.7469	23.6357	23.1847	29.6118	22.5341	38.8462	35.0673	30.4896	37.0966	24.4604	Both	Both	Human	ATAD3A
ATAD3B	17.2882	16.2802	10.9653	13.5619	26.2849	34.1604	28.0089	27.1253	11.7077	6.62652	10.9402	3.31277	18.0593	13.1495	11.7684	11.587	8.53573	Both	Both	NA	NA
ATAD3C	13.2423	13.5423	11.7222	14.2885	5.16865	6.17381	4.22118	4.79239	2.07124	1.04715	2.03605	0.928302	1.70413	1.58798	1.63938	1.618	0.900026	Both	Both	NA	NA
ATAD5	2.33989	2.4927	13.3074	14.1847	11.432	13.9698	16.1151	15.1538	3.1289	3.04329	5.11357	4.47769	8.2788	8.83116	7.6407	8.22048	6.41631	Both	Both	Both	ATAD5
ATAT1	7.01968	7.43723	6.01306	6.14669	12.9807	15.3239	15.5739	17.0291	3.29048	2.76514	4.2316	1.29234	6.25972	5.86234	5.90617	3.94061	3.6001	Both	Both	Both	ATAT1
ATCAY	0.536031	0.67834	0.446957	0.311371	0.422946	0.442423	0.505099	0.511441	0.381931	0.539939	0.412839	0.582464	0.534297	0.546063	0.600132	0.378403	0.46453	Both	Both	Both	ATCAY
ATE1	4.11113	5.18971	28.8913	31.8521	42.6305	46.4477	63.6063	68.4952	8.06462	23.0701	17.9022	13.0872	26.1749	23.8824	21.129	28.5238	30.0638	Both	Both	Both	ATE1
ATF1	17.4187	20.0887	36.4717	33.7664	24.3629	25.9152	21.1901	24.606	16.0264	21.2049	19.3096	18.9847	15.1122	14.0909	14.0006	13.0092	17.8554	Both	Both	Both	ATF1
ATF2	9.31762	10.8248	22.2584	21.4961	18.6221	18.5952	12.6154	13.2785	17.6129	21.5157	17.5457	15.0895	19.4934	18.7168	15.9254	17.524	19.4086	Both	Both	Both	ATF2
ATF3	20.9472	55.9753	4.20139	5.75459	11.0401	10.9399	18.3038	18.1088	8.54938	94.702	21.355	25.0096	7.06397	8.14702	9.32399	14.9534	31.7332	Both	Both	Mouse	ATF3
ATF4	366.473	379.789	165.976	232.755	128.569	138.25	157.47	166.692	176.731	109.755	150.489	221.336	156.763	197.405	190.264	151.139	217.85	Both	Both	Both	ATF4
ATF5	270.565	256.899	165.654	194.595	32.4362	35.3134	35.5493	37.6951	75.2257	20.485	19.4691	98.9097	33.1658	24.5101	23.8589	29.0196	19.307	Both	SX	Both	ATF5
ATF6	9.60195	10.8412	39.0461	37.0185	51.9353	55.5173	50.9909	51.3714	27.1906	36.4704	30.6908	29.014	39.628	35.4816	31.8362	36.6529	45.3207	Both	Both	Both	ATF6
ATF6B	51.5755	53.4214	88.1577	65.7108	171.878	183.679	168.787	173.208	56.5258	81.5962	91.7816	50.3468	103.17	115.627	106.794	96.7016	78.0119	Both	Both	Both	ATF6B
ATF7	30.069	30.0268	40.1427	42.6001	48.3465	47.7682	26.6379	27.4663	31.5387	41.8534	26.8252	42.4107	52.0012	48.2795	43.8608	43.5555	36.9446	Both	Both	Both	ATF7
ATF7IP	11.9232	15.6509	97.0373	85.1426	67.3479	69.7352	56.6191	59.1756	35.3286	39.1538	27.5007	40.0444	37.294	39.1785	28.0891	52.5458	31.8348	Both	Both	Both	ATF7IP
ATF7IP2	2.05556	2.46409	2.66982	2.62935	2.70561	3.00311	1.50327	2.23519	5.00917	3.51778	4.87901	1.56537	6.06849	5.15308	5.51096	5.27155	4.68884	Both	Both	Human	ATF7IP2
ATG10	1.81318	2.26795	3.04526	2.74468	1.66691	1.33397	1.50327	1.51538	3.33455	3.28872	4.35357	3.44018	5.58481	5.42925	5.73784	4.68437	5.44371	Both	Both	Both	ATG10
ATG12	29.3232	29.9491	29.219	28.254	14.6912	13.9162	15.7182	17.3511	32.185	21.7939	22.7155	57.5548	37.0127	34.7284	40.7211	41.2981	53.5515	Both	Both	Both	ATG12
ATG13	42.8266	41.3502	68.0626	62.1588	81.3798	87.0634	99.3962	101.398	60.1982	65.1526	53.472	94.4684	52.6536	60.2427	59.274	54.8554	57.5	Both	Both	Both	ATG13
ATG14	9.59729	8.83886	14.2967	16.2143	12.7817	12.8168	13.5174	13.6952	15.6151	16.1818	12.995	31.9991	7.15958	10.1869	9.02393	9.51227	8.30347	Both	Both	Both	ATG14
ATG16L1	39.1862	38.1097	82.824	88.0488	25.5198	29.6758	35.7057	34.6643	15.2626	23.4137	21.1205	18.202	42.1589	43.5344	41.2993	39.8237	41.8077	Both	Both	Both	ATG16L1
ATG16L2	9.1405	9.44773	1.79975	1.61452	4.03043	5.84534	4.38955	4.31883	9.06352	2.63425	4.88839	4.64151	4.14502	6.79755	6.11841	4.0711	4.2098	Both	Both	Both	ATG16L2
ATG2A	21.4413	17.1628	42.6635	42.3118	79.8497	87.4053	89.5468	87.4185	22.8571	43.9478	43.7046	41.537	53.5141	62.2324	50.0232	70.5004	50.2563	Both	Both	Both	ATG2A
ATG2B	8.71634	11.8669	22.5802	30.8257	30.8315	31.6265	28.526	27.9019	31.7297	35.2433	33.7684	38.8795	30.5393	29.9644	30.4457	30.2722	19.9603	Both	Both	Both	ATG2B
ATG3	37.8858	39.7606	49.8386	48.5162	31.8827	35.9569	38.4356	40.9342	37.2236	34.3107	38.4879	39.6258	45.5784	43.1076	47.6153	42.5247	44.9868	Both	Both	Both	ATG3
ATG4A	9.79306	12.1938	14.4099	13.9886	4.1175	3.89466	4.44968	6.00469	9.0929	17.1144	19.8819	6.51632	9.96605	7.57585	7.34063	7.39843	7.08408	Both	Both	Both	ATG4A
ATG4B	65.6382	54.9456	70.5238	67.579	34.6443	37.4316	40.6484	40.1007	23.6063	21.9902	28.5703	29.6875	46.2983	47.6017	45.1636	44.0513	42.4754	Both	Both	Both	ATG4B
ATG4C	2.23735	2.90134	2.85456	2.29492	6.48725	7.53459	4.94275	5.85316	8.29966	5.53028	6.26765	5.53341	3.19454	2.92489	2.41516	3.01418	2.42426	Both	Both	Both	ATG4C
ATG4D	33.6954	24.9065	22.6041	22.7301	11.687	12.7833	17.5582	18.5823	6.49283	21.2212	26.9096	4.82353	17.5193	16.8526	16.1962	15.632	19.0747	Both	Both	Both	ATG4D
ATG5	22.1311	22.8756	28.6589	31.4023	38.1584	41.5006	48.0325	54.0801	24.2526	43.7841	42.0627	28.7592	46.0114	45.0283	43.5169	41.6896	49.0804	Both	Both	Both	ATG5
ATG7	13.4148	15.0706	18.945	17.2984	21.1473	22.0206	19.9634	21.3858	32.6257	17.8834	15.1155	25.0096	16.7657	18.7545	17.3526	17.0542	15.0972	Both	Both	Both	ATG7
ATG9A	60.166	48.5218	84.7132	81.2563	86.2561	92.9825	98.0733	104.088	47.0216	69.554	68.9347	67.5659	58.0416	59.3577	51.5894	61.8885	46.0465	Both	Both	Both	ATG9A
ATG9B	8.22225	6.37885	2.70558	1.96048	0.833453	0.790998	1.11843	1.13654	0.675724	0.0163618	0.0562962	2.20244	3.63322	4.03585	4.12773	4.22768	3.29526	Both	Both	Both	ATG9B
ATHL1	36.6039	18.1599	0.983305	0.738064	5.31793	7.81613	6.09726	4.45143	13.1326	2.30701	2.59901	2.00222	8.22818	16.0618	10.4511	6.74601	8.56476	Both	Both	Both	ATHL1
ATIC	109.938	113.544	221.261	209.045	128.339	152.254	103.305	102.44	28.6595	45.813	52.3555	40.4449	160.239	147.023	160.374	135.194	93.0511	Both	Both	Human	ATIC
ATL1	5.48616	4.80151	3.61737	3.30976	2.92952	1.81661	2.22484	2.38672	6.52221	9.70254	8.47258	11.9587	6.42844	6.38329	6.96006	7.24185	8.14378	Both	Both	Both	ATL1
ATL2	28.0508	25.9118	61.1198	66.3566	42.8606	46.4141	49.211	50.3674	11.9868	30.4493	28.4577	10.2659	53.6097	52.6857	55.6512	51.6977	54.4516	Both	Both	Both	ATL2
ATL3	10.7905	12.345	59.4274	54.1439	30.6138	25.4728	30.342	34.2097	31.5975	34.6543	26.9659	70.369	20.7476	22.6522	23.7198	32.8428	32.7203	Both	Both	Mouse	ATL3
ATM	19.5022	27.7793	29.9819	28.3924	40.7023	41.6883	23.7396	22.3519	87.1537	24.3954	20.9891	43.066	28.4809	25.3951	18.9481	23.1087	15.7214	Both	Both	Both	ATM
ATMIN	14.058	19.0017	26.6267	28.231	50.71	50.7311	41.4662	45.1015	42.9966	54.9756	49.3155	72.5896	53.5141	49.4093	46.6273	43.151	43.6077	Both	Both	Both	ATMIN
ATN1	149.823	129.408	149.087	109.487	120.073	97.467	90.6171	96.2835	106.118	119.637	113.606	156.956	153.793	152.766	131.722	162.635	109.208	Both	Both	Both	ATN1
ATOH1	0	0	0	0.046129	5.75953	8.96241	0.493072	0.0568268	0.044069	26.8824	16.6824	0.054606	33.1321	32.8893	19.4677	26.3969	19.3215	Both	PHT	Human	ATOH1
ATOH7	0.00466114	0.0245183	0.0238377	0.0691935	0.155495	0.207805	0.0240523	0.0947113	0.0587586	0.0490854	0.112592	0	0.157477	0.156915	0.153692	0.0913387	0.116132	Both	Both	Both	ATOH7
ATOH8	1.09537	0.968474	0.488673	1.15323	10.8162	9.26406	18.3279	28.0156	0.367241	2.9124	1.39802	5.62442	0.641157	1.83904	0.761142	0.795951	1.05971	Both	Both	Both	ATOH8
ATOX1	27.7851	25.2784	20.8341	17.8173	10.698	9.84055	8.73099	7.27382	42.3209	11.2405	12.5259	24.8457	20.6689	18.7419	21.8609	19.4812	18.465	Both	Both	Mouse	ATOX1
ATP10A	2.68016	6.67307	16.9128	8.03798	1.8846	0.563083	0.481046	1.3449	20.3599	2.63425	1.05086	23.4078	0	0	0.00731868	0	0.0145165	Both	SX	Both	ATP10A
ATP10B	2.23735	1.83887	10.3873	18.7399	173.134	221.506	194.21	122.196	0.41131	292.778	243.744	2.00222	195.407	217.189	197.509	172.46	148.606	Both	PHT	Human	ATP10B
ATP10D	5.80778	6.19905	5.13702	6.16976	6.28821	2.07134	0.216471	0.0568268	27.5872	15.5601	10.3679	31.2346	4.58933	4.37478	2.59081	3.95366	3.97753	Both	Both	Mouse	ATP10D
ATP11A	92.4304	83.8036	202.287	205.067	117.579	147.896	88.3321	66.8851	43.2023	32.02	17.4612	34.6566	70.0436	77.3841	66.8927	84.6188	67.2261	Both	Both	Both	ATP11A
ATP11B	20.4298	25.356	74.2425	53.7172	55.3686	56.3754	71.712	76.9813	43.4814	103.946	88.507	66.4191	104.93	102.98	94.4988	102.064	107.466	Both	Both	Both	ATP11B
ATP11C	6.06415	7.95211	31.6684	39.2327	9.65312	5.89897	5.43582	3.27701	22.6368	14.971	15.9787	40.5177	22.1087	19.0243	19.5555	23.461	16.4618	Both	Both	Both	ATP11C
ATP12A	0.871634	2.27612	81.209	62.4817	0.0124396	0.00670337	0.0240523	0	0	0.0490854	0	0.036404	0.663654	0.859893	0.600132	0.391451	0.624212	Both	Both	Human	ATP12A
ATP13A1	78.8292	71.5935	99.6713	89.4211	110.582	129.509	117.953	111.684	44.6712	54.5338	54.1851	21.624	161.302	136.372	108.653	137.934	75.1957	Both	Both	Both	ATP13A1
ATP13A2	37.7925	32.5031	119.868	116.164	108.865	131.513	113.599	98.9164	42.8057	71.3374	58.8296	31.8899	68.3282	78.0431	59.3472	82.7659	61.4921	Both	Both	Both	ATP13A2
ATP13A3	57.4066	66.5877	218.836	197.19	206.553	245.927	201.619	198.723	130.444	90.7752	96.4636	79.925	145.379	134.363	105.543	166.223	103.866	Both	Both	Both	ATP13A3
ATP13A4	0.032628	0.0286047	0.00595942	0	0.0124396	0.00670337	0	0.0189423	0.0293793	5.12124	4.9916	0	1.34418	1.51894	1.15635	0.704613	0.900026	Both	Both	Both	ATP13A4
ATP13A5	0	0	0	0	0	0	0	0	0	0	0	0	0	0	0.00731868	0.0260968	0	Neither	Neither	Mouse	ATP13A5
ATP1A1	1929.59	1695.61	1897.55	1652.69	1188.42	1490.64	988.454	888.467	270.774	1218.64	1471.29	249.877	1357.9	1111.61	932.436	942.263	723.476	Both	Both	Both	ATP1A1
ATP1A1OS	1.7992	1.97373	1.09057	0.899516	3.5204	3.84774	2.44131	3.01182	1.54241	2.69969	2.57086	1.43796	1.79974	1.90808	1.58815	1.13521	0.725827	Both	Both	NA	NA
ATP1A2	0.233057	0.318738	0.166864	0.172984	0.379408	0.288245	0.228497	0.265192	0.205655	1.89797	1.53876	1.11032	0.157477	0.182021	0.197604	0.182677	0.130649	Both	Both	Mouse	ATP1A2
ATP1A3	103.338	100.472	4.36826	2.145	2.575	3.28465	7.25177	8.0694	0.954828	0.785366	0.544197	2.94873	0.0393693	0.0564893	0.0146374	0.0391451	0.0145165	PHT	Both	Mouse	ATP1A3
ATP1A4	0.0139834	0.0286047	0.00595942	0	0	0	0	0	0.132207	0.0163618	0.0375308	0.491454	0	0	0.00731868	0.0130484	0	Both	SX	Mouse	ATP1A4
ATP1B1	207.892	211.495	148.562	181.437	78.9852	72.9327	144.374	252.443	95.2037	616.97	654.04	60.0484	787.009	694.787	779.454	860.75	888.369	Both	Both	Human	ATP1B1
ATP1B2	0.559337	1.17279	0.137067	0.161452	1.49275	0.643524	0.132288	0.151538	0.176276	1.43984	0.741234	0.254828	0.13498	0.194574	0.182967	0.156581	0.116132	PHT	Both	Mouse	ATP1B2
ATP1B3	53.2675	61.541	103.199	99.2812	151.172	205.592	232.514	220.791	74.2121	242.482	175.888	53.0589	159.952	162.244	162.226	140.453	120.792	Both	Both	Both	ATP1B3
ATP1B4	0.256363	0.371861	0.196661	0.172984	0.143055	0.187694	0.252549	0.227307	0.205655	0.0818089	0.121975	0.291232	0.163101	0.138085	0.161011	0.169629	0.0580662	Both	Both	Both	ATP1B4
ATP2A1	3.54247	2.64798	3.08102	2.37564	0.821013	0.831218	0.889936	0.795575	0.176276	0.147256	0.178271	2.76671	0.584915	0.80968	0.695274	0.756806	0.391947	Both	Both	Mouse	ATP2A1
ATP2A2	150.41	143.257	370.318	399.731	367.702	375.999	411.451	433.986	202.1	340.865	312.294	228.563	512.83	450.276	409.429	499.114	362.928	Both	Both	Both	ATP2A2
ATP2A3	30.2275	29.3403	16.2752	32.2326	54.8213	57.2267	67.2743	67.1882	72.6257	296.623	342.806	63.1974	345.477	323.546	243.141	327.306	264.695	Both	Both	Human	ATP2A3
ATP2B1	10.5621	12.3654	18.9092	23.3067	31.1239	29.8434	25.2549	26.4055	55.3359	121.486	111.119	73.1175	56.18	47.1435	39.4989	45.6954	41.6625	Both	Both	Mouse	ATP2B1
ATP2B2	0.0745783	0.0572094	0.280093	0.530484	0.0062198	0.0134067	0.0360785	0.0378845	0.102828	0.0327236	0.0281481	0.036404	0.0281209	0	0	0	0.0145165	Both	Both	Both	ATP2B2
ATP2B3	0.00466114	0.00408639	0.00595942	0	0.0746375	0.0134067	0.0481046	0	0.0146897	0.0327236	0.0093827	0	0	0	0	0	0	Both	Both	Mouse	ATP2B3
ATP2B4	3.54247	8.08696	5.61973	4.45145	112.56	71.7998	119.167	128.883	111.832	43.9968	27.8572	137.534	23.2054	26.9642	29.5748	23.5784	22.9652	Both	Both	Both	ATP2B4
ATP2C1	43.5164	50.1768	66.966	56.6003	91.5492	102.153	76.2098	78.0231	90.3267	85.4903	70.3984	50.911	150.914	138.236	125.574	130.249	101.572	Both	Both	Both	ATP2C1
ATP2C2	9.29898	7.80909	9.20731	7.00008	28.5115	43.1697	24.6416	24.928	0.146897	53.1431	74.7426	0.291232	79.7959	68.7224	52.8921	51.1758	51.2579	Both	PHT	Human	ATP2C2
ATP4A	0.130512	0.00408639	0.0238377	0	0.0248792	0.0134067	0.0240523	0.0189423	0	0	0	0	0	0	0.0292747	0	0	Both	Both	Both	ATP4A
ATP4B	0	0	0	0	0	0	0	0	0	0	0	0	0.0112484	0	0	0	0	Neither	Neither	Both	ATP4B
ATP5A1	273.362	270.253	269.533	263.685	244.102	261.68	243.999	232.724	227.513	542.197	738.644	234.496	466.914	419.578	441.089	382.722	336.29	Both	Both	Both	ATP5A1
ATP5B	661.062	661.443	678.79	695.96	488.795	535.767	526.168	493.332	246.639	1003.65	1292.1	259.998	770.648	730.005	739.662	652.445	667.892	Both	Both	Both	ATP5B
ATP5C1	180.06	188.771	97.8716	106.143	129.341	142.044	134.428	126.837	69.9668	176.298	252.46	86.0773	350.403	320.307	398.077	286.738	320.903	Both	Both	Both	ATP5C1
ATP5D	180.563	135.525	73.8015	76.6203	34.128	36.3189	34.7917	35.6304	30.5986	79.9928	111.786	45.596	101.719	106.715	104.752	113.925	99.1625	Both	Both	Both	ATP5D
ATP5E	333.351	357.306	214.7	182.855	529.746	606.3	533.156	507.444	128.843	108.135	146.042	108.812	149.418	133.44	184.416	136.369	128.428	Both	Both	Human	ATP5E
ATP5EP2	2.11616	2.41506	1.17997	1.16476	2.68073	3.43213	4.00471	3.52326	1.30738	0.981707	1.28543	0.709878	1.15858	1.07957	1.4125	0.88729	1.00164	Both	Both	NA	NA
ATP5F1	46.989	52.6368	49.0282	50.961	148.591	164.528	169.449	165.726	78.5015	206.142	296.475	80.4347	110.532	95.8687	112.752	94.3007	98.5383	Both	Both	Both	ATP5F1
ATP5G1	154.88	152.406	86.203	87.0916	60.2387	74.0387	65.747	58.2095	20.2423	70.1266	118.185	18.8027	33.8407	28.1254	31.7338	25.7967	32.038	Both	Both	Both	ATP5G1
ATP5G2	458.568	418.225	245.719	244.069	179.329	186.468	171.084	175.614	86.9187	150.103	156.466	120.825	152.511	187.727	183.179	150.265	170.628	Both	Both	Both	ATP5G2
ATP5G3	251.911	248.26	204.021	209.253	133.632	148.795	152.407	137.862	78.2812	249.828	373.601	70.7876	186.397	163.737	190.366	172.173	185.42	Both	Both	Both	ATP5G3
ATP5H	242.58	239.176	106.852	109.222	63.9333	67.9789	61.8746	59.5544	48.3143	87.6174	122.857	49.6915	112.489	99.597	125.713	93.1002	97.4351	Both	Both	Both	ATP5H
ATP5I	116.165	110.762	60.0591	54.6744	48.6077	52.4606	47.2147	42.317	31.4212	61.0949	84.9041	28.3769	65.7636	51.2735	72.2134	55.7818	55.671	Both	Both	Both	ATP5K
ATP5J	126.764	135.938	67.8957	67.4752	61.265	64.0842	65.0254	56.7131	37.0032	70.8793	98.3214	34.2562	69.5936	58.9623	79.0124	57.0867	67.1681	Both	Both	Both	ATP5J
ATP5J2	130.447	137.728	88.2173	93.6996	62.3783	68.8369	73.5399	64.3279	37.8993	51.4251	67.2552	30.6522	120.661	100.557	131.773	110.037	120.183	Both	Both	Both	ATP5J2
ATP5J2-PTCD1	0.0466114	0.0572094	0.0297971	0.0230645	0.062198	0.0603303	0.0120262	0	0	0.0163618	0.0281481	0	0.061866	0.0188298	0.10978	0.0521935	0.0145165	Both	Both	Mouse	PTCD1
ATP5L	153.459	154.249	84.9694	84.2892	93.017	99.2166	114.73	109.069	65.4277	105.795	137.644	80.6895	123.665	108.767	133.097	111.903	117.758	Both	Both	Both	ATP5L
ATP5L2	0.0139834	0.0163456	0.0178783	0	0	0	0.0120262	0	0.0587586	0	0.0281481	0	0.0112484	0.00627659	0.0146374	0.0130484	0.0870993	Both	Both	NA	NA
ATP5O	274.77	271.684	149.015	154.186	114.289	123.516	105.698	102.137	60.8299	129.651	177.483	67.3474	128.243	118.138	139.194	104.426	118.861	Both	Both	Both	ATP5O
ATP5S	9.28033	10.0525	11.9367	12.6163	4.32276	4.27005	4.42563	4.96287	4.31876	10.3243	8.94172	9.62886	4.49935	4.86436	4.7791	5.37593	5.85017	Both	Both	Both	ATP5S
ATP5SL	46.6534	41.1213	41.3763	37.7681	43.7438	48.1503	44.2563	49.0983	20.2717	33.3453	30.1185	20.7139	35.0499	35.0924	33.1756	33.978	34.3897	Both	Both	Human	ATP5SL
ATP6AP1	221.786	203.249	197.585	171.104	146.7	139.893	129.197	147.541	132.648	111.227	106.831	58.5013	189.512	187.25	181.825	199.001	150.319	Both	Both	Both	ATP6AP1
ATP6AP1L	1.75725	1.41798	0.738968	0.738064	0.205253	0.0670337	0.240523	0.17048	0.705103	0.343597	0.281481	0.200222	0.314954	0.320106	0.351297	0.4045	0.508079	Both	Both	Human	ATP6AP1L
ATP6AP2	122.448	123.029	166.703	155.858	191.756	192.393	195.81	206.357	173.588	99.1197	95.0186	164.746	83.491	76.882	78.5953	88.1418	90.83	Both	Both	Both	ATP6AP2
ATP6V0A1	117.018	92.5485	117.514	107.331	59.5297	62.4218	52.4942	57.1677	50.077	57.8062	63.2019	33.0913	48.8123	43.6098	39.0232	43.2815	24.8088	Both	Both	Both	ATP6V0A1
ATP6V0A2	17.2928	18.5972	36.7398	43.5919	22.4721	25.8415	27.2994	27.5989	22.3283	23.1847	25.9244	26.7934	36.4672	30.8432	30.5921	28.6803	26.1008	Both	Both	Both	ATP6V0A2
ATP6V0A4	72.4155	137.907	211.357	178	0.031099	0.0268135	0.0120262	0.0189423	0.190966	0.245427	0.0844443	0.163818	0.0843627	0.00627659	0.0951428	0	0.130649	Both	Both	Human	ATP6V0A4
ATP6V0B	184.591	186.977	141.34	146.875	112.696	130.052	121.308	126.913	87.4035	64.7272	70.2295	36.9137	55.9944	48.4239	49.3352	48.7749	50.9241	Both	Both	Both	ATP6V0B
ATP6V0C	331.962	311.15	302.5	248.439	140.057	143.492	139.876	138.43	140.183	145.963	155.912	89.3901	157.466	141.631	149.704	185.13	142.32	Both	Both	Human	ATP6V0C
ATP6V0D1	47.2593	44.8971	121.435	109.822	46.5178	42.6133	57.1964	66.601	96.4376	138.453	181.386	64.0165	96.6628	78.7587	83.4476	85.7801	86.0686	Both	Both	Both	ATP6V0D1
ATP6V0D2	0.53137	0.641563	0.00595942	0.0807258	0.379408	0.422312	0.0481046	0.0189423	1.11641	2.25793	0.722468	0.18202	0.0224967	0.00627659	0.0292747	0.0260968	0.0145165	PHT	Both	Mouse	ATP6V0D2
ATP6V0E1	58.8236	71.3892	66.0542	51.3877	79.7067	73.5427	72.0126	75.6932	131.223	85.1795	77.9984	93.6311	110.971	106.388	116.499	107.91	115.871	Both	Both	Both	ATP6V0E
ATP6V0E2	99.9722	117.316	60.2498	52.7024	13.4161	15.8267	9.18798	10.7213	13.5879	20.7304	19.0657	37.1867	17.0863	16.0367	13.803	14.7447	17.6521	Both	Both	Both	ATP6V0E2
ATP6V1A	47.8932	48.1458	110.047	100.008	63.3113	66.6583	59.6497	61.0888	111.377	72.1391	71.4305	72.3894	93.2377	79.5181	77.1755	98.2543	69.6794	Both	Both	Both	ATP6V1A
ATP6V1B1	0.139834	0.310565	0.0834319	0.0345968	2.01521	1.65573	0.769674	2.34884	0.0881379	0.0654471	0	0.072808	0.00562418	0.0125532	0	0.0130484	0.0145165	Both	Both	Both	ATP6V1B1
ATP6V1B2	173.427	174.758	216.607	188.944	40.5904	39.0404	39.3616	40.1197	167.198	63.3528	61.4286	99.1281	148.462	132.361	133.449	132.285	121.504	Both	Both	Both	ATP6V1B2
ATP6V1C1	42.999	45.9392	69.5762	70.4505	97.8312	103.004	126.527	123.731	57.9213	41.199	33.074	39.8624	76.877	70.6305	77.4462	79.5429	72.3069	Both	Both	Both	ATP6V1C1
ATP6V1C2	2.70346	2.98715	0.977345	0.749596	8.11061	7.9435	4.37752	5.22806	0.734483	1.07988	0.844443	0.54606	3.45887	4.39989	5.14503	4.21463	3.48397	Both	Both	Both	ATP6V1C2
ATP6V1D	29.808	34.1949	35.8221	29.1766	17.7575	16.068	21.6711	21.9162	31.8325	46.5166	52.4212	11.8677	25.0951	22.125	24.3712	22.0648	22.7474	Both	Both	Both	ATP6V1D
ATP6V1E1	124.084	122.784	106.793	106.996	46.8973	42.9552	53.8171	59.1756	61.8141	66.7888	72.2844	72.5168	111.663	106.966	125.603	109.398	113.998	Both	Both	Both	ATP6V1E1
ATP6V1E2	2.76406	2.99532	1.01906	0.576613	1.7291	1.80321	0.637386	0.833459	1.04297	0.409045	0.487901	1.12852	1.01235	1.20511	0.988021	0.717661	0.812927	Both	Both	Human	ATP6V1E2
ATP6V1F	119.05	122.914	91.793	74.2216	60.6928	63.4474	62.993	58.9672	90.121	30.6947	24.001	46.2877	95.2062	94.5255	103.669	111.342	105.71	Both	Both	Both	ATP6V1F
ATP6V1G1	142.803	139.035	116.578	125.298	57.4398	58.3394	60.0346	62.983	57.1134	46.5002	47.5422	45.141	79.1829	78.9281	92.8594	88.3637	105.129	Both	Both	Both	ATP6V1G1
ATP6V1G2	0.48942	0.33917	0.119188	0.0691935	0.261231	0.113957	0.0240523	0.0378845	0.235034	0.0818089	0.131358	0.400444	0.0112484	0.00627659	0	0.0130484	0.0145165	Both	Both	Mouse	ATP6V1G2
ATP6V1G3	0	0	0	0	0	0	0	0	0.0587586	0	0	0	0	0	0	0	0	Neither	Both	Both	ATP6V1G3
ATP6V1H	44.5419	47.21	60.6908	54.1901	58.8704	61.5437	73.7083	75.0303	31.4065	28.7149	27.1066	24.2269	63.7557	63.4626	67.4562	60.0878	51.6499	Both	Both	Both	ATP6V1H
ATP7A	6.97773	7.62929	29.5349	32.0827	11.5937	9.23725	10.0058	14.5855	15.4682	19.6505	16.7012	18.0928	17.4406	16.0932	14.5934	18.059	14.0375	Both	Both	Mouse	ATP7A
ATP7B	14.9949	15.3771	19.1476	19.5587	21.8999	26.2236	29.1274	29.8151	3.834	24.1173	28.0918	0.309434	110.307	102.208	94.3817	105.327	64.4535	Both	Both	Human	ATP7B
ATP8A1	1.03943	1.62638	2.10368	3.74798	1.59849	1.13287	2.97046	8.39142	11.2817	126.624	122.031	7.46282	43.3118	47.6958	44.7903	58.4829	36.0446	Both	Both	Both	ATP8A1
ATP8A2	0.0233057	0.053123	0.119188	0.046129	0.559782	0.113957	0	0	0.426	0.212703	0.0656789	0.327636	0	0	0	0	0	Both	Both	Both	ATP8A2
ATP8B1	34.5764	41.5136	123.396	126.59	144.511	158.736	119.215	138.866	4.06903	733.319	667.429	16.7641	192.606	182.686	160.242	200.397	184.636	Both	PHT	Human	ATP8B1
ATP8B2	10.1193	13.4933	5.17278	5.96217	12.2095	3.44553	0.481046	0.359903	90.8261	17.818	7.06518	149.293	0.303706	0.25734	0.226879	0.234871	0.246781	Both	SX	Mouse	ATP8B2
ATP8B3	0.386875	0.429071	0.530389	0.172984	0.30477	0.120661	0.0481046	0.0378845	2.48255	0.27815	0.112592	2.22065	0	0.0125532	0.00731868	0	0.0145165	Both	SX	Both	ATP8B3
ATP8B4	0.619932	1.22183	0.137067	0.230645	2.71183	1.90376	1.14248	1.45855	17.5541	3.63232	2.10173	7.15339	0.500552	0.25734	0.270791	0.430597	0.275814	Both	Both	Mouse	ATP8B4
ATP8B5P	4.67046	4.81377	4.7437	5.18951	0.939189	1.09265	1.22667	1.06077	1.60117	0.818089	1.31358	0.782686	0.708647	1.07957	0.519626	1.17435	0.711311	Both	Both	Human	ATP8B5
ATP9A	157.043	132.35	87.4009	92.5348	128.619	136.97	157.038	154.872	22.8571	219.559	141.36	102.678	183.883	205.533	182.008	227.407	154.253	Both	Both	Both	ATP9A
ATP9B	11.6622	11.9976	33.3132	28.8191	8.96894	8.98252	12.4471	16.7071	19.1406	20.0595	20.7545	12.0679	27.806	26.0981	24.2395	28.9413	22.4861	Both	Both	Both	ATP9B
ATPAF1	19.134	21.7804	15.6792	15.2572	92.0281	98.2312	99.9013	99.0301	22.1814	43.0969	44.4928	25.9561	23.2729	22.897	21.6194	15.9451	16.9989	Both	Both	Human	ATPAF1
ATPAF2	20.8819	19.1406	19.7257	20.1814	8.47136	8.29207	8.80315	9.0544	7.71207	10.2261	11.6533	5.77004	9.52174	9.14499	9.30204	9.19911	9.18897	Both	Both	Both	ATPAF2
ATPBD4	7.1735	8.60185	9.24306	9.74475	9.77752	11.7577	16.7765	15.1917	3.15828	3.97591	4.18469	3.07614	10.3597	11.7121	13.5908	11.2608	12.0052	Both	Both	Both	ATPBD4
ATPIF1	97.0869	98.012	79.1411	86.515	37.4991	41.2995	43.4505	39.1726	29.2471	89.6626	125.447	35.3665	70.381	59.3452	76.7144	67.0687	62.4647	Both	Both	Both	ATPIF1
ATR	12.8181	14.5884	32.4431	31.5984	37.014	46.7426	41.4181	31.8609	19.9045	15.5601	16.9452	16.2908	46.3376	40.007	36.5202	38.1796	23.2845	Both	Both	Both	ATR
ATRIP	7.97521	7.84587	13.3372	11.9705	11.3262	12.8906	13.6617	12.464	6.06683	3.61595	4.83209	5.00555	10.9728	10.2811	10.634	10.2169	7.11311	Both	Both	Both	ATRIP
ATRN	17.4793	20.7262	91.5069	100.25	34.2711	30.3998	25.3511	28.7354	63.5034	62.1257	57.9851	84.4937	40.6516	39.6681	37.3106	44.3123	39.3689	Both	Both	Both	ATRN
ATRNL1	0.00466114	0.0694686	0	0	12.707	1.3943	0.0240523	0.0189423	0.631655	0.474492	0.121975	0.491454	0.0168725	0.0439361	0.117099	0.0391451	0.0290331	PHT	Both	Mouse	ATRNL1
ATRX	33.4111	33.1038	90.4104	90.3898	107.192	116.283	73.3235	71.9995	54.4399	51.016	41.312	57.5001	64.4869	60.3431	54.7657	63.9501	46.0755	Both	Both	Both	ATRX
ATXN1	19.2412	20.15	52.0794	46.498	10.5177	17.221	10.3425	9.9068	74.7263	31.9382	18.8592	70.2052	11.299	14.2228	11.6587	13.7791	16.3021	Both	Both	Both	ATXN1
ATXN10	53.3235	60.2129	86.5606	94.2877	65.7681	66.7388	56.0178	52.47	49.5188	45.8621	47.0636	50.2557	94.0082	85.2863	88.0803	80.7434	69.8101	Both	Both	Both	ATXN10
ATXN1L	27.5986	27.2971	71.6501	65.4455	61.6879	67.1879	67.3104	72.7572	39.4711	53.9121	45.797	59.6298	45.4603	51.8133	44.8708	50.3929	50.7644	Both	Both	Both	ATXN1L
ATXN2	17.5539	18.7075	23.5695	28.2079	25.75	28.3352	23.3187	26.8791	15.4535	19.3724	17.6113	15.1805	24.8645	22.0246	20.7631	19.9118	16.0118	Both	Both	Both	ATXN2
ATXN2L	149.385	133.698	171.637	163.331	124.11	139.477	111.098	123.939	69.8346	61.8475	61.9352	77.0127	113.71	114.906	91.0443	99.4939	75.5296	Both	Both	Both	ATXN2L
ATXN3	10.9444	11.8873	21.6089	19.2127	22.2358	22.7311	13.4212	13.8468	15.0716	21.7121	19.7975	9.57426	14.6229	15.1768	15.9108	20.7208	16.8682	Both	Both	Both	ATXN3
ATXN3L	0	0	0	0	0	0	0	0	0	0	0	0	0	0	0	0	0	Neither	Neither	NA	NA
ATXN7	14.6686	16.4518	29.5647	29.8109	29.3077	33.3292	32.8074	33.5846	18.2005	31.1038	23.0439	31.8171	21.1863	20.3173	18.1503	20.9296	17.0569	Both	Both	Both	ATXN7
ATXN7L1	6.94044	6.71394	7.8426	6.71177	7.79962	7.97031	6.67452	8.20199	5.80241	8.03364	5.60147	10.4115	13.4474	12.1766	10.8609	11.7435	8.5938	Both	Both	Both	ATXN7L1
ATXN7L2	2.96915	3.26911	1.88914	1.98355	5.04425	5.75149	4.38955	5.39854	2.90855	1.42348	1.17284	1.92941	1.65913	1.56287	1.19294	1.56581	0.725827	Both	Both	Both	ATXN7L2
ATXN7L3	80.4979	79.0348	108.622	99.4196	75.216	77.9736	76.4623	90.4682	56.041	56.1373	61.1658	62.2509	68.975	75.997	65.8461	70.1742	65.1067	Both	Both	Both	ATXN7L3
ATXN7L3B	66.0297	72.28	130.708	119.324	136.089	146.341	110.653	106.986	58.0388	99.6596	92.8888	64.1075	137.365	131.965	123.986	126.713	104.563	Both	Both	Both	ATXN7L3B
ATXN8OS	0	0	0	0	0.0062198	0	0	0	0	0.0163618	0	0	0	0.00627659	0	0	0	Both	Both	NA	NA
AUH	11.4711	10.4203	7.53867	9.32959	17.0049	18.6823	16.4037	14.0741	6.31655	22.7429	26.8064	5.38779	10.4947	11.8816	12.2295	10.2691	11.0616	Both	Both	Both	AUH
AUP1	168.663	150.641	99.5283	87.945	108.523	125.38	124.35	127.235	52.5743	82.1689	97.5426	46.3787	109.857	91.5755	82.5254	73.4233	78.1135	Both	Both	Both	AUP1
AURKA	14.4915	16.4273	48.7183	43.6611	29.2704	34.0934	40.8408	40.1197	8.54938	18.9469	18.6434	14.1066	32.5359	25.9851	29.9993	22.378	18.0586	Both	Both	Human	AURKA
AURKAIP1	95.1013	82.2426	67.1806	68.813	61.01	67.0538	70.9303	73.155	28.1454	54.4684	73.5041	40.2446	36.4784	36.9566	34.7491	36.7834	34.9849	Both	Both	Both	AURKAIP1
AURKAPS1	0.997484	1.00117	0.363525	0.484355	0.5971	0.677041	0.505099	0.795575	0.190966	0.114532	0.168889	0.036404	0.253088	0.320106	0.343978	0.156581	0.101616	Both	Both	NA	NA
AURKB	20.8726	24.5428	38.6886	26.8356	23.0754	29.0792	24.365	22.6549	6.59566	7.55914	9.56098	11.085	25.6575	23.5498	25.9301	21.1384	18.2473	Both	Both	Both	AURKB
AURKC	0.0745783	0.19206	0.0238377	0.0230645	0.0746375	0.0469236	0.324706	0.359903	0.661035	0.425406	0.262716	1.7838	0.253088	0.583723	0.548901	0.495839	0.696794	Both	Both	Human	AURKC
AUTS2	0.666543	2.13309	12.5505	17.7135	74.6251	65.0428	92.866	110.036	13.4704	36.3722	29.1051	65.9459	98.1195	95.718	74.5846	79.5299	75.5731	Both	Both	Human	AUTS2
AVEN	19.6281	22.5977	26.9187	20.8618	14.6538	14.5932	7.82903	5.70162	13.4851	9.27713	6.2395	10.6664	14.8535	15.0011	16.2328	14.6664	13.0794	Both	Both	Both	AVEN
AVIL	2.17209	2.37828	1.53753	1.25702	1.73532	1.7965	1.61151	1.3449	3.92214	1.57073	3.62172	0.291232	0.933614	1.11096	0.673318	0.730709	0.958092	Both	Both	Both	AVIL
AVL9	6.39509	6.64038	40.4049	38.4139	56.8303	66.1221	69.0903	63.8733	11.4579	37.4194	36.3017	19.8402	81.5675	71.7163	64.0384	81.0174	94.3866	Both	Both	Both	AVL9
AVP	0.00466114	0	0	0	0.0062198	0	0.0120262	0	0	0	0	0	0	0	0	0	0	Both	Both	Both	AVP
AVPI1	20.2527	18.4337	16.9009	16.9755	9.33591	9.04955	15.622	17.3511	7.87366	65.7089	45.1308	11.6857	17.6093	19.8152	21.0412	27.7931	21.9781	Both	Both	Both	AVPI1
AVPR1A	0.0186446	0.0286047	0.00595942	0	0.478924	0.227915	0	0	0.0146897	0.834451	0.234568	0.054606	0.0393693	0.0627659	0.021956	0.0913387	0	PHT	Both	Mouse	AVPR1A
AVPR1B	0	0	0	0	0.0124396	0	0	0	0	0	0.0281481	0	0	0	0	0	0	Both	Both	Mouse	AVPR1B
AVPR2	0.372891	0.322825	0.172823	0.25371	0.230132	0.207805	0.15634	0.265192	0.0881379	1.09624	0.262716	0.018202	0.13498	0.0564893	0.10978	0.0391451	0.0145165	Both	Both	Both	AVPR2
AWAT1	0	0	0	0.0115323	0	0	0	0	0	0	0	0	0	0	0	0	0.0290331	Both	Neither	Mouse	AWAT1
AWAT2	0	0.0163456	0.00595942	0	0	0	0	0	0.0293793	0.0163618	0	0	0	0	0	0	0	Both	Both	Mouse	AWAT2
AXIN1	85.9282	71.2952	89.6714	101.311	71.31	84.8379	88.296	92.8928	20.683	50.4597	54.2414	35.0389	75.1953	86.1148	80.6152	84.5013	85.4734	Both	Both	Both	AXIN1
AXIN2	128.512	105.989	478.029	522.549	283.76	227.325	568.897	620.283	7.80021	30.5802	24.5639	3.20355	161.048	178.45	147.347	153.619	129.618	CX	PHT	Human	AXIN2
AXL	5.96626	8.14008	3.08698	2.49097	29.5751	13.7084	27.2994	39.7977	63.9588	21.9902	8.28493	226.833	0.956111	1.80766	1.31736	2.32261	2.52588	Both	SX	Mouse	AXL
AZGP1	533.962	445.502	202.883	183.974	45.504	42.5195	37.1488	37.6004	0.426	6.00478	6.70863	0.054606	164.108	160.988	208.912	169.538	220.826	Both	PHT	Human	AZGP1
AZGP1P1	2.09751	1.75306	0.858157	0.749596	0.223913	0.187694	0.180392	0.208365	0	0	0	0	0.489304	0.395425	0.483033	0.274016	0.116132	Both	Both	NA	NA
AZI1	24.2519	20.9999	46.1438	35.6808	21.4707	23.8171	23.5953	23.3747	8.16745	5.4812	5.57333	10.6846	14.4035	13.3127	12.9248	13.7269	8.89864	Both	Both	Both	AZI1
AZI2	24.2846	27.3706	34.1892	33.1898	19.8163	18.0455	18.3639	19.4537	42.2181	24.6572	25.2958	24.6273	23.914	22.9849	23.2661	22.104	27.8427	Both	Both	Both	AZI2
AZIN1	133.77	143.612	265.808	226.009	345.261	382.045	330.551	340.639	94.6895	105.337	103.641	95.5605	261.558	247.819	231.226	244.67	236.867	Both	Both	Both	AZIN1
AZU1	0.214413	0.220665	0.0834319	0.25371	0	0	0.0120262	0	0.0293793	0.0327236	0	0	0.0562418	0.0439361	0.0439121	0	0	Both	Both	NA	NA
B2M	1251.2	1754	402.762	374.66	368.778	289.09	863.743	276.746	5097.4	2633.45	2159.34	9947.98	476.863	498.424	581.498	566.143	850.67	Both	Both	Both	B2M
B3GALNT1	3.78485	5.80676	9.45164	10.379	4.63375	1.50156	0.0962093	0.113654	13.2501	2.38882	0.59111	9.26482	3.1158	4.18021	4.09846	4.27987	4.73239	Both	Both	Mouse	B3GALNT1
B3GALNT2	17.8056	18.8995	41.2571	46.6595	28.524	30.9696	23.4751	22.4087	12.7506	15.8546	15.0968	8.80977	36.664	33.4856	31.9387	32.5818	26.8992	Both	Both	Both	B3GALNT2
B3GALT1	0.209751	0.241097	0.0476754	0.0576613	0	0.00670337	0	0	0	12.9749	4.43802	0.09101	0.0112484	0	0.00731868	0	0.0145165	Both	Both	Mouse	B3GALT1
B3GALT2	9.24771	9.52128	0.578064	0.345968	0.416726	0.0268135	0.0240523	0.0568268	2.89386	1.01443	0.609876	1.00111	0.44431	0.244787	0.27811	0.169629	0.304848	Both	Both	Both	B3GALT2
B3GALT4	9.03329	6.91825	10.2919	7.55363	8.18525	6.74359	10.3425	13.8278	10.6059	23.381	23.5694	21.4784	9.2574	11.687	12.2076	13.2311	12.0342	Both	Both	Both	B3GALT4
B3GALT5	0.0372891	0.110332	1.52561	3.49427	0.29855	0.361982	0.553203	0.322018	0.0293793	27.3569	10.5555	0.163818	7.75012	7.08	6.21356	9.19911	7.08408	Both	PHT	Both	B3GALT5
B3GALT6	12.9766	13.8488	22.2346	24.6098	56.7432	61.4632	42.1878	45.5561	24.7814	10.8151	9.89875	20.2588	13.3237	14.75	14.0079	14.8882	12.76	Both	Both	Both	B3GALT6
B3GALTL	3.59374	3.47752	9.24306	6.7233	6.87909	4.5717	5.977	5.75844	15.4094	7.19919	4.48493	7.04418	7.26082	7.33734	7.0552	7.18966	8.97123	Both	Both	Mouse	B3GALTL
B3GAT1	0.00932228	0.138937	0.0119188	0.0115323	0.0559782	0.134067	0.0120262	0.113654	0.572897	0.130894	0.0562962	0.145616	0.0956111	0.0878723	0.10978	0.208774	0.0145165	Both	Both	Both	B3GAT1
B3GAT2	0	0	0	0	0	0	0	0	0	0	0	0	0	0.00627659	0	0	0	Neither	Neither	Mouse	B3GAT2
B3GAT3	52.5777	43.3402	22.7888	20.6658	24.195	25.6806	21.2502	26.1024	21.065	18.4561	17.7427	23.2986	22.8117	24.0645	21.2168	20.3033	21.8619	Both	Both	Both	B3GAT3
B3GNT1	9.39686	11.3602	9.61255	11.9705	25.949	25.0237	16.7404	17.9004	12.2512	12.2713	11.3906	22.5523	23.5597	23.0979	20.5069	21.8038	14.7053	Both	Both	Both	B3GNT1
B3GNT2	18.7238	19.3041	50.8756	52.7024	12.0291	11.4829	11.4489	13.2217	25.1193	42.148	30.8503	22.4977	23.9871	23.7067	23.5954	28.2889	28.5395	Both	Both	Mouse	B3GNT2
B3GNT3	173.688	149.035	210.934	157.127	134.173	145.423	132.204	131.308	0.352552	177.313	185.046	2.94873	147.5	145.918	139.15	155.928	160.64	Both	PHT	Human	B3GNT3
B3GNT4	0.591965	0.404552	1.47198	1.57992	0.118176	0.0670337	0.204445	0.359903	0.0881379	0.245427	0.281481	0.054606	0.68615	0.539787	0.724549	0.56108	0.783894	Both	Both	Both	B3GNT4
B3GNT5	16.0903	17.6328	66.4654	43.7534	24.3816	25.694	35.2968	44.931	9.13697	89.0245	102.647	12.7778	49.3353	44.1935	46.1955	63.7153	62.3195	Both	Both	Human	B3GNT5
B3GNT6	0.177123	0.220665	0.10727	0.172984	0.174154	0.160881	0.192419	0.41673	0.176276	111.751	58.9328	0.218424	86.23	77.7168	35.5395	53.7332	62.5373	Both	PHT	Human	B3GNT6
B3GNT7	34.6136	28.7477	37.1749	24.2062	7.30826	5.66435	3.95661	2.99288	6.12559	103.717	60.6123	2.7303	1.43979	2.42904	2.96406	4.37121	4.96466	Both	Both	Both	B3GNT7
B3GNT8	3.39797	3.07705	4.05241	3.02145	25.5447	30.4936	22.1161	21.5942	2.556	61.4876	38.0562	2.14784	12.0076	13.3252	11.8929	13.3224	10.6261	Both	PHT	Both	B3GNT8
B3GNT9	3.8268	3.46526	2.61023	1.61452	9.46653	3.47905	2.02039	4.11047	30.5986	4.69583	2.57086	38.0058	2.81772	2.11521	1.94677	2.23127	1.6694	Both	SX	Mouse	B3GNT9-PS
B3GNTL1	31.1224	31.3753	17.1333	13.4235	5.85905	7.1525	3.00654	3.39066	3.58428	1.91433	1.50123	0.600666	3.80195	4.22415	3.53492	3.30124	3.00493	Both	Both	Both	B3GNTL1
B4GALNT1	0.0419503	0.122592	0	0	0.478924	0.107254	0.120262	0.189423	1.26331	0.245427	0.300247	1.67458	0	0.0125532	0.0146374	0.0391451	0.0145165	Both	Both	Mouse	B4GALNT1
B4GALNT2	0.536031	0.657908	1.84742	1.0725	1.63581	1.20661	0.0721569	0	0	117.429	174.725	0.36404	2.08095	1.76372	0.651362	0.952532	3.07751	Both	Both	Both	B4GALNT2
B4GALNT3	5.70058	3.08931	33.5217	36.9724	17.2599	18.4544	16.1151	16.5176	4.31876	94.2766	69.4039	1.31054	24.0265	30.5356	25.9228	27.0754	30.2815	Both	PHT	Human	B4GALNT3
B4GALNT4	1.11867	1.06246	0.10727	0.0576613	8.75747	3.88125	0.601308	0.189423	3.78993	0.196341	0.234568	0.054606	9.89856	10.5258	10.6048	9.47313	9.13091	PHT	Both	Human	B4GALNT4
B4GALT1	57.4299	50.9736	109.749	109.51	132.177	96.4749	130.58	154.796	233.962	254.622	271.188	290.741	146.544	143.539	144.449	165.962	162.353	Both	Both	Both	B4GALT1
B4GALT2	31.472	29.7693	41.2809	49.4388	67.3231	72.3361	67.9959	71.1471	56.4083	24.0355	24.3387	45.323	45.8708	50.1876	46.4516	53.929	50.8805	Both	Both	Both	B4GALT2
B4GALT3	22.7371	24.1342	30.0832	29.7417	41.7286	48.3715	45.1101	43.9839	23.5769	24.919	26.4686	15.4171	40.4098	38.419	36.4177	36.0266	38.9043	Both	Both	Both	B4GALT3
B4GALT4	27.0067	29.6958	31.281	32.1404	28.8039	26.6392	39.6743	55.4629	34.3444	59.8678	54.4103	20.6229	41.5346	47.8276	45.3612	40.985	40.327	Both	Both	Human	B4GALT4
B4GALT5	69.9917	62.6934	138.014	108.622	110.339	99.0155	84.9768	91.0933	58.7439	155.306	134.98	87.9339	62.479	70.4234	64.1116	75.6806	68.8665	Both	Both	Both	B4GALT5
B4GALT6	4.95479	5.85988	30.3871	23.9871	4.49069	4.7728	1.80392	1.19336	3.95152	5.28486	5.52641	2.98513	9.06056	10.2308	10.2461	12.5134	9.9148	Both	Both	Mouse	B4GALT6
B4GALT7	8.83286	7.91533	6.1978	6.52726	28.9842	30.9428	35.1765	33.8498	25.9713	15.8055	13.68	18.6025	23.8465	24.4975	20.5655	21.9865	23.5458	Both	Both	Both	B4GALT7
B9D1	9.99349	10.8003	7.18706	7.00008	3.28405	2.34618	3.04262	3.27701	3.56959	2.9124	2.10173	3.87703	4.76368	5.28489	5.8403	5.50642	5.90824	Both	Both	Both	B9D1
B9D2	4.24164	4.36835	4.64835	4.24387	6.13894	6.33469	3.82432	3.76951	3.86338	3.8123	3.78123	4.15006	1.94034	1.59425	1.35396	1.40923	1.52424	Both	Both	Both	B9D2
BAALC	0.130512	0.38412	0.0357565	0.0691935	0.61576	0.395499	0	0.0189423	1.05766	1.70163	0.638024	8.46393	0.0281209	0	0	0	0.0580662	PHT	Both	Mouse	BAALC
BAAT	0.0279669	0.143024	0.0595942	0.0807258	0.0497584	0.113957	0.108235	0.189423	0.0293793	0.0163618	0.0093827	0.018202	0.0449935	0.106702	0.0439121	0	0	Both	Both	Both	BAAT
BACE1	14.3237	16.7665	9.29074	7.28838	72.2865	65.6059	66.7572	72.1321	59.3903	41.428	20.0602	135.223	25.95	21.7986	23.2148	20.1206	20.5554	Both	Both	Both	BACE1
BACE2	129.02	107.484	104.856	127.651	41.175	49.5781	73.3355	33.8119	33.4337	95.8964	89.9426	33.0002	171.228	171.539	166.156	164.331	198.049	Both	Both	Human	BACE2
BACH1	10.7859	12.5779	40.1605	35.6462	50.8966	46.6354	62.4398	81.8116	58.7292	42.3443	33.1772	99.656	34.8643	32.1613	32.129	38.297	54.3064	Both	Both	Both	BACH1
BACH2	0.177123	0.551662	1.93085	2.97532	0.789914	0.227915	0.0240523	0.0378845	8.06462	2.53608	2.78666	6.91676	0.0674902	0.031383	0.0512307	0.130484	0.159682	Both	Both	Both	BACH2
BAD	26.4147	21.9235	20.715	22.0035	28.1508	28.8044	32.182	33.5657	24.7668	31.1528	43.7703	37.4233	31.6192	35.3937	33.9953	36.5746	38.0914	Both	Both	Both	BAD
BAG1	83.7281	77.0693	92.1982	106.466	67.4848	72.6444	80.6835	81.5843	33.4337	91.7896	115.754	30.2153	159.946	159.35	168.022	172.682	166.882	Both	Both	Both	BAG1
BAG2	6.40907	7.96028	17.1989	18.5669	4.82656	0.992099	0.204445	0.17048	4.95041	3.71413	1.37926	12.1953	0.140605	0.182021	0.226879	0.143532	0.145165	Both	Both	Both	BAG2
BAG3	39.2049	25.7361	24.8508	27.2276	50.6602	49.4843	44.136	39.9492	31.1568	22.3338	25.5022	44.5949	41.9452	39.7371	36.6227	33.2212	36.5672	Both	Both	Both	BAG3
BAG4	6.47899	7.23699	22.2644	19.1205	9.1431	8.78142	6.51818	5.66373	6.94821	7.16646	5.83604	10.539	11.7602	11.5678	9.76312	13.3615	11.2068	Both	Both	Both	BAG4
BAG5	40.9248	39.6094	50.0591	43.9725	52.918	56.5362	60.8283	60.1227	29.8641	50.2634	57.6567	45.4504	80.9039	75.7396	76.0118	80.5346	69.4181	Both	Both	Both	BAG5
BAG6	134.824	127.573	283.627	259.856	325.102	356.673	325.416	341.15	100.257	162.816	162.508	135.077	235.715	250.907	213.815	233.592	176.42	Both	Both	Both	BAG6
BAGE	0.0139834	0.00817278	0.00595942	0	0.0062198	0	0	0	0	0	0	0	0	0	0	0	0.0145165	Both	Both	NA	NA
BAGE2	0	0	0	0	0	0	0	0	0	0	0	0	0	0	0	0	0	Neither	Neither	NA	NA
BAGE3	0	0	0	0	0	0	0	0	0	0	0	0	0	0	0	0	0	Neither	Neither	NA	NA
BAGE4	0	0	0	0	0.0062198	0	0	0	0	0	0	0	0	0	0	0	0	Both	Both	NA	NA
BAGE5	0	0	0	0	0	0	0	0	0	0	0	0	0	0	0	0	0	Neither	Neither	NA	NA
BAHCC1	5.05734	5.00991	45.1367	29.7763	68.8283	69.0715	64.4602	79.8795	11.5608	22.1048	18.8123	34.2198	13.9311	13.9717	10.9707	10.9345	8.63735	Both	Both	Both	BAHCC1
BAHD1	48.7789	45.7921	106.584	90.9549	89.7765	89.2286	101.537	114.26	21.7701	45.0276	53.716	22.8435	55.8875	61.8684	53.3605	57.7	51.795	Both	Both	Both	BAHD1
BAI1	0.419503	0.355516	0.184742	0.0230645	0.460265	0.274838	0	0.0568268	0.896069	0.376321	0.337777	0.054606	0.371196	0.439361	0.204923	0.195726	0.406463	Both	Both	Both	BAI1
BAI2	1.31444	2.00642	2.07388	2.15653	6.51835	4.08235	3.76419	5.66373	15.4682	0.539939	0.431604	4.64151	0.13498	0.100425	0.16833	0.221823	0.261298	Both	Both	Both	BAI2
BAI3	0.00466114	0.0163456	0.00595942	0	0.0684177	0.0469236	0	0	0.0881379	0.539939	0.319012	0.564262	0	0	0	0	0	Both	Both	Both	BAI3
BAIAP2	148.285	96.0506	93.3484	63.5197	35.2973	39.4024	27.4918	34.437	14.0139	12.075	10.715	15.5627	13.9705	15.7103	17.5136	16.2452	11.6423	Both	Both	Both	BAIAP2
BAIAP2L1	44.4207	38.2568	66.7038	63.289	58.5407	62.1134	81.9583	93.5179	4.01028	85.6049	79.2838	4.42309	134.851	147.883	144.354	133.981	148.925	Both	PHT	Human	BAIAP2L1
BAIAP2L2	161.681	116.25	83.8789	90.5858	9.69666	9.20373	11.1122	16.8775	2.04186	44.5204	67.0863	1.41976	70.4373	80.0642	69.3737	66.2597	54.3935	Both	PHT	Human	BAIAP2L2
BAIAP3	14.9856	10.6164	6.85334	5.17798	1.32482	1.17309	2.35713	3.10653	0.484759	3.59959	5.55456	0.18202	2.08095	2.8433	2.35661	4.0189	2.93234	Both	Both	Human	BAIAP3
BAK1	20.0196	18.683	47.5562	43.7188	37.5676	44.745	49.4516	39.3052	39.4564	93.3931	112.039	25.0642	41.034	36.4858	36.3519	38.3231	40.9947	Both	Both	Both	BAK1
BAMBI	210.94	202.186	315.778	253.571	70.01	42.7943	100.13	188.324	2.87917	15.7073	3.34024	0.72808	5.15175	4.69489	4.4278	4.14939	4.45658	Both	PHT	Human	BAMBI
BANF1	209.406	221.143	97.4187	78.3732	144.592	172.746	138.096	117.934	59.5666	49.249	55.4518	47.6711	107.039	94.6384	102.681	88.7942	81.0169	Both	Both	Both	BANF1
BANF2	0	0	0.0238377	0.0115323	0	0	0	0	0	0	0	0	0	0	0	0	0	Both	Neither	Both	BANF2
BANK1	1.00215	1.42206	1.47794	1.43	0.0559782	0.0201101	0.0601308	0.0568268	5.97869	2.37246	3.93135	4.38668	6.82776	5.57989	6.00863	5.67605	6.83729	Both	Both	Both	BANK1
BANP	9.75111	7.04902	11.5196	13.0776	12.1037	14.1776	10.6672	12.0283	7.62393	6.57744	6.53036	7.53563	9.94918	9.84797	8.79705	9.19911	9.88577	Both	Both	Both	BANP
BAP1	77.5101	68.4388	116.215	98.52	99.7531	112.811	116.545	112.858	57.0546	61.2912	63.4646	62.5967	79.5878	86.1964	78.9539	78.6557	78.7958	Both	Both	Both	BAP1
BARD1	1.25851	1.72037	14.9999	16.1682	8.07329	9.41824	11.052	10.6645	2.82041	3.63232	3.95012	6.58913	7.2102	7.46287	5.82567	6.38066	5.7921	Both	Both	Both	BARD1
BARHL1	0	0	0	0.0345968	0	0	0	0.0189423	0	0	0	0	0	0	0.00731868	0	0.0145165	Both	Neither	Both	BARHL1
BARHL2	0	0	0	0	0	0	0	0	0	0	0	0	0	0	0	0	0	Neither	Neither	Mouse	BARHL2
BARX1	0	0.0694686	0.00595942	0.0345968	0.0435386	0.0201101	0.0120262	0.113654	2.14469	0.294512	0.262716	2.34806	0.421814	0.53351	0.117099	0.0130484	0.406463	Both	Both	Both	BARX1
BARX2	7.71885	9.20255	2.47316	3.9671	0.118176	0.201101	0.216471	0.0568268	0.984207	21.1885	17.6113	6.57093	4.21251	4.05468	3.26413	3.02722	4.65981	Both	Both	Both	BARX2
BASE	0	0	0.00595942	0	0	0	0	0	0	0	0	0	0	0	0	0	0	Both	Neither	NA	NA
BASP1	1.6314	5.02217	0.0178783	0.046129	12.6822	3.00311	0.120262	0.075769	65.3837	13.5966	10.3022	48.9088	0.0168725	0.0502127	0.021956	0.0260968	0.101616	PHT	SX	Mouse	BASP1
BASP1P1	0	0	0	0	0	0	0	0	0	0	0	0	0	0	0	0	0	Neither	Neither	NA	NA
BAT1	146.509	137.323	121.56	125.067	164.035	169.133	183.098	174.723	79.8677	78.373	98.6967	91.4833	141.516	155.685	161.838	125.669	124.726	Both	Both	NA	NA
BATF	9.18711	6.86922	3.34324	3.44814	0.261231	0.140771	0.180392	0.0189423	17.5835	1.14532	0.572345	9.31943	0.0112484	0.0125532	0.102461	0.0260968	0.174199	Both	SX	Both	BATF
BATF2	1.48224	1.52014	0.51847	0.553548	6.56188	6.89107	9.15191	3.76951	19.0231	12.8113	12.4321	94.5048	10.6016	11.618	11.6001	12.4351	13.0649	Both	Both	Both	BATF2
BATF3	1.03943	1.48336	0.30989	0.403629	0.771255	1.03902	1.55137	0.397787	2.33566	0.441768	0.59111	3.93163	0	0.0125532	0	0	0	Both	Both	Both	BATF3
BAX	40.4261	41.1581	45.9769	40.9164	72.952	86.2925	94.1889	85.3917	39.7061	45.5021	54.0819	33.6373	86.4718	77.0765	82.4888	93.2959	73.2505	Both	Both	Both	BAX
BAZ1A	15.3818	17.547	43.8375	53.625	28.835	33.1683	34.4549	31.9745	39.7649	42.5079	38.0187	40.1536	62.0741	57.3743	56.5734	52.2979	47.8611	Both	Both	Both	BAZ1A
BAZ1B	60.772	63.1837	146.924	139.448	160.066	178.732	126.022	119.98	71.4652	66.9361	60.9876	78.7419	165.379	143.615	119.843	126.635	91.9188	Both	Both	Both	BAZ1B
BAZ2A	74.8719	68.259	183.079	186.765	161.82	181.34	185.84	179.478	69.7465	117.739	102.881	162.599	123.726	132.555	111.537	112.829	98.0012	Both	Both	Both	BAZ2A
BAZ2B	22.2197	24.2159	90.2018	81.6368	26.3471	25.0907	27.6602	27.2011	23.4888	42.4261	30.3812	16.7094	28.1659	30.5419	25.9081	27.1667	25.854	Both	Both	Both	BAZ2B
BBC3	24.5968	19.676	19.5648	24.5752	50.2248	49.5379	76.8832	80.9781	7.34483	12.0586	4.96345	8.08169	20.6239	30.1841	32.8901	35.1523	33.4171	Both	Both	Human	BBC3
BBIP1	7.99852	9.77873	5.02975	4.79742	3.69456	3.92818	3.68	3.80739	5.65552	4.30315	2.73975	7.208	3.65572	3.3517	3.73253	3.39258	4.71788	Both	Both	Both	BBIP1
BBOX1	0	0	0	0	0.031099	0.0402202	0.0962093	0.0378845	0.0293793	0	0	0	0.0112484	0.0251064	0.0439121	0	0.0290331	Both	Both	Mouse	BBOX1
BBS1	12.9766	14.9766	17.6637	20.6197	36.6657	36.0574	25.748	24.8143	10.5766	19.536	17.7615	20.2224	16.8782	22.2191	18.9115	19.69	16.7666	Both	Both	Human	BBS1
BBS10	11.0516	11.1027	13.4623	14.0002	15.0892	14.6268	12.7116	12.123	7.65331	5.67754	3.57481	9.19201	7.57015	6.87287	6.87956	6.96784	6.41631	Both	Both	Human	BBS10
BBS12	0.657221	1.36485	1.72823	1.47613	4.36008	3.76059	4.25726	4.29989	4.86228	6.62652	4.20345	7.11699	2.48589	3.28893	3.61543	4.0711	3.17912	Both	Both	Both	BBS12
BBS2	29.6262	34.8324	48.8911	51.2378	33.3443	34.8039	33.2643	30.175	16.4524	21.1558	22.2933	14.234	22.4236	24.736	25.7983	20.7469	21.0925	Both	Both	Human	BBS2
BBS4	15.4563	13.2685	16.9188	20.4467	9.6469	9.44505	13.6256	14.3014	16.8784	6.13567	5.78913	21.3146	8.36316	10.0865	10.8902	8.07695	9.76964	Both	Both	Both	BBS4
BBS5	15.3911	13.6444	13.8974	12.4433	14.0567	13.7352	11.9781	15.5516	15.0275	12.484	14.7308	14.4706	16.057	17.1602	15.6693	16.6106	13.7907	Both	Both	Human	BBS5
BBS7	3.96663	5.08347	8.49218	7.25379	9.94545	10.236	10.5109	10.0962	6.5369	10.5697	11.5501	8.42753	10.3991	9.50904	8.95074	8.48145	8.73896	Both	Both	Both	BBS7
BBS9	9.28966	11.6952	10.0774	7.27685	10.6296	10.0551	7.10746	7.76632	8.74035	5.03943	4.16592	8.97359	5.77041	7.26829	4.5449	4.91924	5.32757	Both	Both	Both	BBS9
BBX	25.3007	26.774	51.5669	41.9659	78.3383	84.9518	68.0199	55.425	43.1435	45.6167	28.2701	99.1645	34.0038	36.2787	29.8602	36.5877	34.7962	Both	Both	Both	BBX
BCAM	127.221	99.7283	10.7866	6.52726	421.404	369.175	145.925	202.057	3.24641	24.7554	10.2178	2.43907	37.9351	45.4049	36.9227	45.1213	32.9816	Both	PHT	Both	BCAM
BCAN	9.32695	7.73962	10.864	8.1879	1.7913	1.84343	2.53752	2.57615	0.161586	2.3561	2.38321	0.18202	6.06287	5.8184	5.24017	6.99393	5.31306	Both	PHT	Human	BCAN
BCAP29	36.2917	41.9018	54.9697	53.0138	24.4811	24.3131	35.5373	33.6036	33.7275	31.3165	28.2889	121.935	33.6889	38.419	37.8083	43.2945	42.5335	Both	Both	Both	BCAP29
BCAP31	592.063	518.399	490.031	438.456	390.609	421.676	447.565	446.942	99.3021	153.081	161.148	87.5517	323.874	311.652	326.442	318.981	264.187	Both	Both	Human	BCAP31
BCAR1	97.3852	71.1277	93.7357	84.4046	64.6734	61.5906	71.8443	77.3223	68.4391	92.0514	104.561	189.41	79.0648	78.2377	68.9859	83.9402	71.8569	Both	Both	Both	BCAR1
BCAR3	6.32983	7.0245	8.13461	7.21919	8.65796	6.1604	25.1106	37.9224	19.1112	32.6581	28.0074	36.9683	13.1718	12.1891	11.2049	11.6392	9.50834	Both	Both	Both	BCAR3
BCAR4	0	0.00817278	0	0	0.0062198	0.0134067	0.0120262	0.0189423	0	0	0	0	0	0.00627659	0	0	0	Both	Both	NA	NA
BCAS1	2.45176	1.15236	2.83073	2.81387	4.08641	3.43883	8.93543	18.2982	1.17517	201.61	235.384	1.58357	98.5919	113.952	108.236	103.63	94.6479	Both	PHT	Human	BCAS1
BCAS2	9.12186	10.596	11.9308	11.9589	26.5212	28.0335	34.7075	33.3762	17.2457	18.996	21.6365	23.5716	11.074	11.1347	13.7079	13.5573	15.2859	Both	Both	Both	BCAS2
BCAS3	41.0786	38.9024	58.307	46.9593	20.4569	20.2777	13.6256	14.3582	10.3121	11.5514	10.9778	15.2715	11.777	17.1539	14.9008	14.3532	13.0359	Both	Both	Both	BCAS3
BCAS4	6.46034	4.87506	1.23956	0.934113	3.27161	3.61982	2.63373	2.6898	2.20345	1.1126	1.07901	2.7485	4.25751	5.82468	5.96472	5.96311	5.63242	Both	Both	NA	NA
BCAT1	1.95302	4.5032	0.00595942	0.0115323	12.4209	5.22863	0.264575	0.0947113	265.971	7.42825	3.29333	155.027	0.0337451	0.0251064	0.0292747	0.0260968	0.275814	PHT	SX	Mouse	BCAT1
BCAT2	42.8592	38.126	50.0472	43.1652	64.8662	73.1003	70.329	68.9877	10.0037	21.074	42.4849	6.91676	16.9513	16.589	16.4158	15.1231	13.3988	Both	Both	Both	BCAT2
BCCIP	41.7965	44.889	32.5325	33.8241	58.491	69.4268	72.9507	69.537	19.0672	22.1866	27.8103	19.731	62.569	51.1793	53.3532	45.4345	48.4127	Both	Both	Both	BCCIP
BCDIN3D	5.40226	5.16519	3.05122	3.11371	4.95718	4.89346	4.29334	4.20518	2.13	1.78343	2.61777	2.7121	3.50387	3.59649	3.93745	3.34039	3.39687	Both	Both	Both	BCDIN3D
BCHE	0.0605948	0.841796	0.0536348	0.196048	0	0	0	0	8.25559	0.818089	0.759999	0.982909	0.0337451	0.00627659	0.021956	0.0130484	0.101616	Both	Both	Mouse	BCHE
BCKDHA	37.3637	31.7145	56.6681	58.3993	76.3169	85.5752	99.6608	92.3814	23.5622	34.8342	32.5205	43.1206	37.1927	46.1957	45.0757	48.1616	48.0353	Both	Both	Both	BCKDHA
BCKDHB	9.17779	9.81959	14.4158	14.1385	18.8273	22.0876	23.2345	24.3408	6.49283	45.993	49.9348	5.60622	39.9767	39.4107	41.7677	44.2079	44.9868	Both	PHT	Both	BCKDHB
BCKDK	19.8938	18.8587	20.5779	17.0677	52.9927	49.2363	34.936	36.2744	44.5684	41.1335	43.9298	49.9645	47.4793	47.8904	44.0438	47.0786	46.3223	Both	Both	Both	BCKDK
BCL10	4.80098	6.48918	7.87836	7.48443	24.873	24.293	33.5169	32.1829	13.2941	57.6098	66.392	21.4784	19.111	17.0221	19.5701	18.2286	22.5297	Both	Both	Both	BCL10
BCL11A	19.7912	21.6579	16.1798	18.6477	24.8356	29.4948	15.8264	12.6724	1.16048	8.88445	6.98073	0.036404	14.7016	14.9446	12.976	14.823	8.62283	Both	Both	Both	BCL11A
BCL11B	2.1954	2.38645	14.392	15.0842	21.9559	23.7433	16.0429	14.1309	16.1292	8.49177	5.16987	20.5683	10.5285	10.7644	10.5096	12.6178	6.88084	Both	Both	Both	BCL11B
BCL2	3.41662	5.21832	5.84023	4.88968	4.88876	2.74838	0.180392	0.0378845	11.9721	24.7717	21.7116	13.9791	5.47233	6.3268	5.03525	5.07582	4.5582	Both	Both	Mouse	BCL2
BCL2A1	1.06274	2.23934	0.178783	0.288306	1.04493	1.01891	0.132288	0	15.101	1.47256	0.816295	6.58913	0.061866	0.031383	0.021956	0.0130484	0	PHT	SX	Mouse	BCL2A1A
BCL2L1	276.457	161.053	140.589	142.331	262.413	274.282	355.674	396.12	68.1159	78.0948	59.6177	110.686	113.04	119.4	136.12	134.255	148.127	Both	Both	Both	BCL2L1
BCL2L10	7.93326	7.67832	5.76276	6.06597	0.528683	0.723964	0.420915	0.208365	0.0293793	0.523577	0.919505	0	1.54103	1.12979	1.11244	0.926435	0.943576	Both	PHT	Human	BCL2L10
BCL2L11	17.8429	18.5277	62.264	59.518	26.4155	28.3486	30.811	36.2176	38.2225	39.4646	26.0276	43.521	7.84011	9.92957	8.5043	10.6866	9.87125	Both	Both	Both	BCL2L11
BCL2L12	9.99815	9.1862	17.5624	17.4368	29.8115	34.3414	41.6105	42.4685	10.2093	8.09908	8.74468	9.50145	21.8837	20.8132	19.9507	22.6128	19.4377	Both	Both	Human	BCL2L12
BCL2L13	42.2439	41.4278	48.6348	45.3448	37.0327	36.3591	35.1284	37.9224	31.1715	45.9603	48.1145	58.8835	79.8465	75.181	73.3771	70.0046	76.299	Both	Both	Both	BCL2L13
BCL2L14	0.135173	0.277874	0.560186	2.00661	2.44438	2.76849	4.83452	4.12941	0.264414	25.8025	23.0533	0.436848	31.7091	39.6618	39.3379	32.9211	30.9638	Both	PHT	Human	BCL2L14
BCL2L15	2.77804	1.99416	5.05955	11.6245	4.85144	5.07445	26.9747	21.7078	0.925448	104.339	157.751	1.65638	30.9161	28.2007	30.3432	30.207	25.7959	Both	PHT	Human	BCL2L15
BCL2L2	25.902	27.056	25.0117	26.5126	15.7734	14.5798	20.8173	22.295	30.3929	31.6601	36.433	48.7996	40.286	44.6266	46.8834	37.0444	36.6253	Both	Both	Both	BCL2L2
BCL2L2-PABPN1	0	0.0163456	0.0238377	0.046129	0.031099	0	0.0240523	0.0378845	0	0	0.0093827	0.109212	0	0.00627659	0	0	0	Both	Both	NA	NA
BCL3	14.9296	15.328	11.5196	11.2555	48.6077	49.1424	45.9279	33.4331	66.2357	59.6223	64.2246	36.222	24.5552	24.3971	22.5123	29.7503	24.8668	Both	Both	Both	BCL3
BCL6	13.9788	12.7087	8.48026	8.5454	14.4672	11.8113	22.2243	20.8365	39.6327	8.58994	5.66715	47.8713	11.4677	12.6222	11.5635	12.3829	11.0906	Both	SX	Both	BCL6
BCL6B	1.57547	3.68592	0.536348	0.172984	8.30343	6.06655	1.62353	1.49644	1.48366	8.4754	1.83901	19.4762	0.0506176	0.100425	0.0439121	0.0260968	0.0580662	Both	Both	Mouse	BCL6B
BCL7A	21.6277	22.467	29.3919	23.3759	24.4003	29.9507	14.3232	15.5895	2.71759	11.486	9.57974	4.07725	18.3742	17.2543	17.1843	18.881	14.2407	Both	Both	Both	BCL7A
BCL7B	42.7147	40.2714	41.8232	41.839	30.4894	32.8465	44.16	46.1812	32.4054	37.1085	40.4958	40.4267	60.893	64.1279	63.6066	61.3535	64.8309	Both	Both	Both	BCL7B
BCL7C	73.8325	66.2976	48.6944	50.4536	25.4265	23.2674	29.44	29.3415	23.856	19.2251	20.2197	33.3461	27.3898	34.2953	33.9294	34.4086	38.7592	Both	Both	Both	BCL7C
BCL8	0	0.00817278	0.0119188	0	0.0808573	0.0335169	0.0240523	0.0189423	0.0293793	0.0327236	0.0093827	0.054606	0.00562418	0.00627659	0	0	0	Both	Both	NA	NA
BCL9	22.2336	20.5218	43.2892	38.2755	82.6238	84.61	61.7543	66.8661	15.3507	18.8161	21.2331	15.0349	50.5502	44.7395	37.5887	41.9114	34.201	Both	Both	Both	BCL9
BCL9L	66.6683	51.182	140.201	125.298	104.219	78.1747	85.963	114.714	83.1435	59.8514	46.5851	186.188	83.0354	90.5147	76.6412	96.1927	73.5699	Both	Both	Both	BCL9L
BCLAF1	54.7777	60.6869	190.308	193.753	173.862	185.094	209.868	195.787	78.5456	101.296	113.512	95.688	178.776	169.801	175.59	189.097	151.771	Both	Both	Both	BCLAF1
BCMO1	0	0.00817278	0.0238377	0.046129	0.478924	0.335169	0.889936	0.644037	0.0734483	2.61789	2.90864	0.18202	5.74791	6.48372	5.67929	5.67605	5.31306	Both	Both	Both	BCMO1
BCO2	0.661882	0.772327	0.10131	0.0345968	0.0932969	0.127364	0.0721569	0.17048	0.220345	0.229065	0.572345	0.018202	0.168725	0.0878723	0.197604	0.0652419	0	Both	Both	Both	BCO2
BCOR	46.3318	60.2947	142.096	166.849	181.152	170.299	240.054	279.493	22.4458	30.6456	18.5027	66.3281	47.9968	50.4324	44.3219	46.6871	39.456	Both	Both	Both	BCOR
BCORL1	22.49	20.3543	48.2058	53.4059	60.4813	56.4357	39.987	36.9184	7.68269	10.6352	10.3397	4.09545	11.6252	13.0616	10.4657	10.5822	6.25663	Both	Both	Both	BCORL1
BCORP1	0.0139834	0.0572094	0	0	0	0	0	0	0	0.0163618	0.0187654	0.127414	0	0	0.00731868	0	0	Both	Both	NA	NA
BCR	64.5894	57.708	123.014	131.352	64.6299	70.5463	66.8053	66.8283	30.2313	72.7281	59.0641	55.9894	128.985	132.449	118.606	137.882	115.799	Both	Both	Both	BCR
BCRP2	1.97632	1.22183	0.887954	1.04944	1.59227	1.69595	1.65961	1.8374	0.543517	0.998069	0.806913	0.491454	0.590539	0.84734	0.812373	0.574129	0.75486	Both	Both	NA	NA
BCRP3	0.568659	0.253356	0.172823	0.219113	0.416726	0.502753	0.372811	0.246249	0.205655	0.27815	0.197037	0.145616	0.157477	0.200851	0.10978	0.0913387	0.159682	Both	Both	NA	NA
BCS1L	32.4136	27.5913	21.5254	18.6015	12.4458	16.0881	11.9179	11.5737	7.46235	8.4754	11.278	4.91454	17.778	16.3129	12.8516	12.0176	10.7713	Both	Both	Both	BCS1L
BCYRN1	0.0699171	0.118505	0.0357565	0.046129	0.0684177	0.127364	0.168366	0.189423	0.0881379	0.0818089	0.0469135	0.109212	0.129356	0.0251064	0.0951428	0.0391451	0.0435496	Both	Both	NA	NA
BDH1	35.6204	29.8592	34.1415	24.3215	61.7004	70.5597	43.9676	44.8553	4.1131	116.087	160.988	3.47658	66.6859	58.6108	51.8894	49.1141	41.9528	Both	PHT	Human	BDH1
BDH2	4.90818	8.9165	6.75798	7.55363	13.1673	12.4348	4.83452	3.99681	19.3022	29.9093	35.5511	21.5148	36.6078	40.5593	40.6333	32.099	38.5124	Both	Both	Human	BDH2
BDKRB1	0.107206	0.106246	0.10727	0.046129	0.124396	0.147474	0.673465	0.58721	3.90745	3.69776	3.5279	29.8695	0.641157	0.954042	1.43446	1.65714	1.53875	Both	Both	Both	BDKRB1
BDKRB2	0.699171	1.39754	1.06078	0.841854	4.45959	3.90807	12.1224	17.7489	13.867	35.7341	19.0844	63.7798	5.39922	9.32074	11.5489	10.3082	8.23088	Both	Both	Both	BDKRB2
BDNF	0.0512726	0.0572094	0.0238377	0.0230645	3.6759	0.744074	0	0	0.117517	0.343597	0.093827	6.02487	0.0337451	0	0	0	0	PHT	Both	Mouse	BDNF
BDNF-AS1	1.70132	1.96147	1.62096	2.02968	0.802354	0.864735	0.913988	1.00394	0.749172	1.09624	1.55753	1.12852	0.691774	0.985425	0.988021	0.952532	1.30649	Both	Both	NA	NA
BDP1	6.24593	8.45882	38.9687	38.1141	60.1641	71.9875	72.4816	71.2039	30.8923	30.9074	27.3318	29.0322	52.4905	44.432	41.4091	46.9611	45.7416	Both	Both	Both	BDP1
BEAN1	11.5503	9.38235	4.51128	2.22572	0.410506	0.00670337	0	0.0189423	2.48255	0.0327236	0.0093827	5.33319	0.0281209	0.119255	0.226879	0.104387	0.159682	Both	SX	Both	BEAN1
BECN1	33.989	31.265	64.6836	64.4307	38.4072	36.8484	38.7363	42.3549	29.3059	61.8803	62.1229	38.8613	73.4743	78.5641	80.7616	76.5418	73.4392	Both	Both	Both	BECN1
BEGAIN	2.04624	2.00642	1.57329	1.51073	0.939189	0.690447	0.456994	0.378845	1.278	0.212703	0.45037	0.764484	0.99548	1.12351	1.09048	1.65714	1.03067	Both	Both	Both	BEGAIN
BEND2	0.0885617	0.0408639	0.0893913	0.0691935	0.0746375	0.0804405	0.0601308	0.0568268	0	0.0490854	0.0562962	0.018202	0.0449935	0.0753191	0.0365934	0.0391451	0.0580662	Both	Both	NA	NA
BEND3	6.82391	7.07354	17.7412	17.1369	27.2614	35.3871	18.8931	17.4837	2.01248	6.05386	7.76888	1.43796	18.0986	16.1308	12.3905	15.2275	10.7713	Both	PHT	Both	BEND3
BEND4	0	0	0	0	0.0995167	0.0402202	0	0	0.132207	0.229065	0.337777	0.018202	0	0.00627659	0.00731868	0	0	Both	Both	Mouse	BEND4
BEND5	0.0932228	0.208406	0	0	0.814793	0.147474	0.0240523	0.0189423	1.57179	0.359959	0.403456	2.18424	0.0168725	0.0125532	0.00731868	0	0	PHT	Both	Mouse	BEND5
BEND6	0.032628	0.155283	0.00595942	0	0.30477	0.0670337	0	0	6.94821	0.343597	0.0750616	5.75184	0	0	0.00731868	0	0	PHT	SX	Mouse	BEND6
BEND7	0.340263	0.347343	0.464835	0.438226	1.7602	3.63993	1.86405	0.814517	0.998897	7.95183	5.56394	3.05794	12.1482	12.0197	12.1051	10.6214	10.6261	Both	Both	Both	BEND7
BEST1	0.386875	0.715118	0.137067	0.0576613	0.516243	0.449126	0.192419	0.606152	5.49393	0.687195	0.365925	3.20355	0.230591	0.200851	0.131736	0.195726	0.42098	Both	Both	Both	BEST1
BEST2	0	0.0326911	0.0238377	0.0115323	0	0	0.0120262	0	0	8.73719	19.9945	0	0.24184	0.320106	0.234198	0.365355	0.333881	Both	Both	Both	BEST2
BEST3	0.233057	1.05837	26.9366	43.8456	0.031099	0.0402202	0.0240523	0.0378845	0.044069	0.0818089	0.0187654	0.018202	0.0112484	0.0125532	0.0658681	0.0391451	0.0725827	CX	Both	Human	BEST3
BEST4	1.02079	0.894919	1.38855	1.14169	0.0684177	0.0402202	0.0481046	0.113654	0.205655	7.54278	28.1293	0.45505	1.61414	2.08383	2.33466	2.15298	1.8436	Both	Both	NA	NA
BET1	7.80741	9.42321	10.0893	11.2094	11.1459	12.5889	11.7015	10.153	15.101	10.5043	10.8652	15.1623	16.9007	16.3945	18.4431	17.8893	20.9038	Both	Both	Both	BET1
BET1L	26.0977	22.5977	21.7996	20.0085	59.9215	60.1292	69.439	70.8061	68.6154	56.1864	63.0142	73.3541	85.6282	80.9241	74.9506	73.358	83.3831	Both	Both	Both	BET1L
BET3L	0	0.0122592	0	0	0.0124396	0	0	0	0.190966	0	0.0093827	0.618868	0.00562418	0	0	0	0	Both	SX	Both	BET3L
BEX1	0.0233057	0	0	0	0.236352	0.100551	0.0360785	0.0378845	0.0587586	0.310874	0.121975	0.09101	0.0168725	0.0125532	0.0146374	0.0391451	0.0145165	Both	Both	Mouse	BEX1
BEX2	0.0279669	0.14711	0	0	2.89842	2.983	0.793726	0.795575	1.02828	2.3561	2.21432	0.946504	0.433062	0.608829	0.424483	0.417548	1.36456	Both	Both	Both	BEX2
BEX4	1.79454	3.80443	0.0119188	0.0115323	34.551	37.5657	20.1919	16.4419	22.8571	12.9749	13.3328	18.7481	0.0112484	0	0.00731868	0	0.0145165	Both	Both	Human	BEX4
BEX5	4.05985	5.8231	2.7175	3.1829	0.211473	0.0402202	0.15634	0.113654	0.940138	1.37439	1.21975	0.527858	0	0	0.00731868	0	0	Both	Both	NA	NA
BFAR	39.2515	45.4406	60.6729	59.5295	39.0292	42.7139	34.7917	36.1418	33.0958	50.427	47.5891	40.0808	74.0142	79.3173	78.7416	74.2844	75.8199	Both	Both	Both	BFAR
BFSP1	1.46826	1.36077	3.11082	3.8633	0.733936	0.294948	0.216471	0.17048	0.543517	0.490854	0.197037	1.40155	6.16973	7.89595	8.81901	7.18966	6.44535	Both	Both	Both	BFSP1
BFSP2	0.00932228	0.0653822	0.0119188	0	0	0	0	0	0.41131	0.0490854	0.178271	0.018202	0	0	0.0292747	0	0	Both	Both	Both	BFSP2
BGLAP	0.647899	0.612958	1.17997	0.230645	0.0248792	0.0335169	0.0481046	0.0189423	0.0293793	0	0.0187654	0.018202	0.0224967	0.00627659	0.00731868	0	0	Both	Both	Both	BGLAP-RS1
BGN	94.2809	240.128	0.226458	0.484355	301.635	106.805	9.45256	18.2982	2255.7	69.4231	6.87752	582.155	0.0393693	0.0753191	0.00731868	0.0130484	1.10326	PHT	SX	Mouse	BGN
BHLHA15	0.130512	0.318738	0.286052	0.392097	0.690397	0.51616	0.901962	1.4775	1.82152	0.474492	0.581728	0.327636	0.652405	0.677872	0.351297	0.678516	1.5823	Both	Both	Both	BHLHA15
BHLHA9	0.00466114	0	0.00595942	0.0115323	0	0	0	0	0	0	0	0	0	0.0627659	0.0512307	0	0	Both	Neither	Both	BHLHA9
BHLHB9	4.60055	5.56566	9.60063	10.725	7.84316	8.5401	7.94929	7.99363	3.408	3.19055	1.94222	3.54939	2.33404	3.21361	2.90551	2.8576	2.43878	Both	Both	Both	BHLHB9
BHLHE22	0.0419503	0.118505	0	0	0.062198	0	0	0	1.65993	1.22713	0.356543	7.11699	0	0	0	0	0	PHT	Both	Mouse	BHLHE22
BHLHE23	0.00932228	0.0163456	0	0	0	0	0	0	0	0	0	0	0	0	0	0	0	Both	Neither	Both	BHLHE23
BHLHE40	144.85	208.99	253.484	187.261	109.375	85.0457	260.426	365.358	176.408	219.673	43.6953	353.592	220.952	164.083	187.717	189.567	332.255	Both	Both	Both	BHLHE40
BHLHE41	11.2846	18.1763	15.28	14.9804	2.18937	1.1999	0.336732	0.265192	48.5052	39.2028	37.9812	44.9226	31.9566	49.5851	56.771	75.7198	60.8969	Both	Both	Both	BHLHE41
BHMT	0.32628	0.273788	0.166864	0.0807258	0.111956	0.120661	0.192419	0.378845	0.0293793	0.73628	0.140741	0.109212	0.0224967	0.00627659	0.0292747	0	0.0725827	Both	Both	Both	BHMT
BHMT2	0.275007	0.490367	0.0953507	0.10379	0.964068	0.368685	0.180392	0.284134	1.05766	0.818089	0.778764	4.96915	0.202471	0.125532	0.16833	0.0521935	0.0870993	Both	Both	Both	BHMT2
BICC1	0.0419503	0.404552	0.00595942	0	12.508	1.5954	3.49961	5.64479	41.983	4.17226	1.21975	55.7892	0.0674902	0.125532	0.102461	0.0913387	0.0145165	Both	SX	Mouse	BICC1
BICD1	7.51842	6.53822	16.597	12.8123	11.8798	11.1745	9.15191	8.03151	7.34483	2.07795	1.27605	9.86549	2.12594	1.2867	1.58815	1.6441	1.10326	Both	Both	Human	BICD1
BICD2	31.6864	31.5714	62.9434	58.9529	39.788	38.2159	36.1987	44.4196	38.3988	15.6746	15.2844	36.2038	12.7838	12.2456	12.1197	14.0662	17.3328	Both	Both	Both	BICD2
BID	37.4103	34.8691	37.2643	51.9297	23.996	27.5173	37.1007	34.7022	29.1883	18.8488	17.5738	29.9241	49.999	47.0619	53.8142	53.7854	48.0643	Both	Both	Human	BID
BIK	19.0781	17.4611	10.4886	12.3972	3.68834	3.64663	3.17491	2.61403	0.455379	10.1934	10.002	0.254828	8.02571	8.00893	11.7245	12.2524	9.9148	Both	PHT	Both	BIK
BIN1	32.2132	24.9065	48.6527	44.5376	111.583	151.054	110.869	119.317	29.5262	29.2712	32.5392	42.5927	93.1983	83.3531	78.8661	93.0089	80.4943	Both	Both	Both	BIN1
BIN2	2.73143	5.22649	1.29319	1.41847	3.30893	2.99641	3.68	5.62585	36.6066	8.4754	8.49135	17.4557	5.07864	4.87063	4.75714	3.17076	4.76143	Both	Both	NA	NA
BIN3	65.1674	52.8084	31.1857	30.7335	11.7119	11.8851	17.3658	16.8397	13.8377	14.6929	17.5832	18.8027	58.7783	54.0917	52.9726	48.5269	47.353	Both	Both	Both	BIN3
BIRC2	19.8844	23.5253	26.8293	24.1716	40.0057	40.9978	43.6068	44.7984	42.8644	50.7706	37.9155	50.3286	25.4213	27.4475	28.3965	28.1454	26.2314	Both	Both	Both	BIRC2
BIRC3	8.49726	10.1955	4.82713	4.79742	1.95302	2.29926	5.36367	2.38672	47.9177	49.2653	25.8306	131.582	6.91212	6.12595	9.38254	8.4423	12.3681	Both	Both	Mouse	BIRC3
BIRC5	10.7905	14.2247	23.2656	20.3429	15.0395	18.4879	22.8738	20.344	7.68269	4.95762	6.8869	10.4115	21.355	15.5534	19.0505	17.1325	13.5004	Both	Both	Both	BIRC5
BIRC6	44.7283	49.2778	117.097	115.749	153.946	183.237	166.442	128.41	79.3682	92.7059	80.4755	73.7727	149.013	124.766	103.435	115.204	78.4619	Both	Both	Both	BIRC6
BIRC7	0.279669	0.510799	0	0	0.062198	0.00670337	0.529151	0.284134	0.0881379	0.0327236	0	0	0	0	0	0	0	Both	Both	Both	BIRC7
BIRC8	0	0	0	0	0	0	0	0	0	0	0	0	0	0	0	0	0	Neither	Neither	NA	NA
BIVM	17.7776	23.1412	35.536	35.1503	20.7555	22.6105	15.4536	15.8925	34.1241	14.202	17.2829	21.0961	32.1253	31.1758	29.3333	28.6542	27.1459	Both	Both	Both	BIVM
BLCAP	64.8598	59.6449	57.3237	52.1258	177.109	199.915	294.677	354.087	37.5908	50.3943	41.3214	35.8762	78.1311	65.1824	73.5088	59.9965	70.9859	Both	Both	Human	BLCAP
BLID	0	0	0	0	0	0	0	0	0	0	0	0	0	0	0	0	0	Neither	Neither	NA	NA
BLK	0	0.0653822	0.0893913	0.0691935	0	0	0	0.0189423	1.51303	1.48892	2.2237	0.582464	0.00562418	0	0.00731868	0.0260968	0.0145165	Both	Both	Both	BLK
BLM	6.67476	9.68883	23.0451	21.4039	22.752	28.9318	29.8489	24.5113	4.52441	3.82866	6.23012	6.47992	21.5462	17.6184	18.2016	15.9973	11.0326	Both	Both	Human	BLM
BLMH	12.7249	16.2883	29.1773	29.1766	41.1999	48.1637	29.5242	23.299	28.9239	17.3108	17.7427	19.0575	17.0863	13.7332	11.9514	12.0698	9.01478	Both	Both	Both	BLMH
BLNK	0.536031	1.0216	0.137067	0.392097	6.30065	9.3445	0.637386	0.284134	10.8703	19.1433	26.675	1.03751	12.2438	13.6955	12.8955	11.0259	11.2648	PHT	Both	Mouse	BLNK
BLOC1S1	40.0019	41.861	25.3752	23.2721	10.244	10.3031	11.016	9.98257	12.2512	21.4503	26.7126	14.9256	16.5801	17.7125	21.6633	18.5418	16.9118	Both	Both	Both	BLOC1S1
BLOC1S1-RDH5	0.032628	0.0286047	0.0357565	0.0576613	0.0124396	0.0201101	0.0240523	0	0.0146897	0.0327236	0.112592	0.036404	0.0393693	0.0125532	0.00731868	0	0	Both	Both	NA	NA
BLOC1S2	24.2612	27.6689	24.4873	23.3413	19.3871	19.7146	25.9524	26.8412	30.7014	11.1751	11.2217	29.6693	16.9682	16.0932	22.2707	20.1598	19.4377	Both	Both	Both	BLOC1S2
BLOC1S3	23.0354	18.6503	20.4945	16.6641	23.4922	23.8841	21.3464	24.1324	12.6184	8.55721	9.78616	13.9427	15.8996	15.7605	13.8835	14.0792	10.6842	Both	Both	Both	BLOC1S3
BLVRA	27.0906	28.7804	16.3467	12.2127	5.17487	1.7965	4.1851	7.38748	37.7965	5.23577	3.49037	49.6915	1.85598	1.53149	3.00066	3.95366	1.42262	Both	SX	Mouse	BLVRA
BLVRB	70.0337	49.5066	30.7685	32.7862	31.6152	27.4771	42.5365	54.7242	34.3591	50.8852	60.0399	21.5694	54.8808	60.7449	58.7177	58.4568	71.2182	Both	Both	Both	BLVRB
BLZF1	3.46323	4.23758	9.54699	10.4367	10.8162	11.4024	13.2649	12.0094	8.50531	10.1934	10.1896	11.7039	11.7208	11.0594	10.817	10.9476	10.5245	Both	Both	Both	BLZF1
BMF	10.0727	15.0379	9.99395	17.2292	50.2	48.3112	68.2244	91.4721	25.8244	53.6994	28.7674	23.2258	3.09892	8.37925	10.1437	8.40316	5.7921	Both	Both	Both	BMF
BMI1	19.2412	22.2872	32.3477	29.7763	27.591	30.0311	22.3687	22.5413	32.8755	23.2501	22.2558	31.2346	35.8823	29.5941	27.8842	40.985	39.1947	Both	Both	Both	BMI1
BMP1	38.557	34.955	29.1118	25.6362	30.1598	21.7793	29.3799	35.1	182.299	26.0152	28.7017	74.5918	17.3619	18.5034	19.1896	22.391	22.9797	Both	SX	Mouse	BMP1
BMP10	0	0	0	0	0	0	0	0	0	0	0	0.018202	0	0	0	0	0	Neither	Both	Both	BMP10
BMP15	0	0	0.00595942	0	0.0062198	0	0	0	0	0	0	0	0	0	0	0	0	Both	Both	Mouse	BMP15
BMP2	0.85765	0.706945	0.679374	0.830322	1.36214	2.07134	2.1166	3.12547	3.24641	69.6848	51.8394	3.54939	20.0671	20.7755	22.117	17.2239	44.7981	Both	Both	Both	BMP2
BMP2K	5.41625	7.12257	30.3692	27.3891	14.5854	14.3184	13.6136	14.9076	49.5776	32.0527	25.399	19.3305	25.86	25.5081	22.8489	27.5582	29.396	Both	Both	Mouse	BMP2K
BMP3	0.0372891	0.118505	0.0238377	0.046129	1.53629	0.194398	0.0240523	0.0378845	0.0146897	70.6666	30.916	0.200222	0.0281209	0.0251064	0.021956	0.0130484	0	PHT	PHT	Mouse	BMP3
BMP4	98.6904	83.3909	125.07	145.514	44.5959	39.6102	102.595	123.39	1.99779	10.6515	2.7679	12.1225	53.6378	55.347	60.9207	46.1521	44.7981	Both	Both	Human	BMP4
BMP5	0.400858	0.952128	0.881994	0.415161	0	0	0	0	0	5.84116	2.40197	0.236626	0	0	0	0	0	Both	Both	Both	BMP5
BMP6	0.144495	0.469935	1.06674	1.62605	9.41055	1.21331	0.0120262	0	0.661035	4.63039	2.57086	4.40489	0.44431	0.207128	0.021956	0.0391451	0.493563	Both	Both	Both	BMP6
BMP7	29.4305	27.9386	88.9265	84.7621	76.0743	76.8206	185.155	260.986	1.36614	5.4812	1.82024	13.3239	41.8214	27.9873	35.2907	40.8806	18.7409	Both	Both	Human	BMP7
BMP8A	1.3191	1.5324	0.744928	0.322903	9.46031	6.10007	4.65412	6.02364	1.39552	3.38689	1.45432	1.54717	0.298082	0.27617	0.336659	0.313161	0.145165	Both	Both	Both	BMP8A
BMP8B	8.96338	9.1862	10.0476	8.78758	31.4162	33.8453	31.3161	33.4899	1.1311	11.8623	8.88542	0.527858	3.88069	5.19074	4.5449	5.55861	3.9485	Both	PHT	Human	BMP8B
BMPER	7.2574	9.63979	8.70076	7.53056	0.945409	0.610007	1.14248	1.3449	1.23393	1.37439	1.01333	6.93497	0.0112484	0.0251064	0.00731868	0	0	Both	Both	Both	BMPER
BMPR1A	7.45317	8.16052	20.4349	21.0694	37.4307	38.1891	31.4604	30.2318	14.6162	35.3578	29.2834	36.5132	30.5506	27.799	26.5814	29.3328	24.7362	Both	Both	Both	BMPR1A
BMPR1B	0.0233057	0.167542	0.00595942	0.0115323	3.91225	0.227915	0	0	0.807931	0.63811	0.0187654	2.43907	0.0168725	0.0627659	0.0512307	0.417548	0.116132	PHT	Both	Mouse	BMPR1B
BMPR2	38.8506	40.0834	113.825	100.942	92.252	67.2013	74.6343	72.4731	87.9764	117.641	63.0705	155.736	52.558	49.0578	43.8682	62.0059	58.763	Both	Both	Both	BMPR2
BMS1	48.7369	45.8738	73.7419	68.9052	88.346	97.467	94.9946	98.5755	35.7987	34.147	33.2335	36.313	149.502	132.242	130.089	123.934	101.688	Both	Both	Both	BMS1
BMS1P1	0	0	0	0	0	0	0	0	0	0	0	0	0	0	0	0	0	Neither	Neither	NA	NA
BMS1P4	0.913584	1.29947	1.14421	1.34927	2.35108	2.82882	2.14066	2.51932	2.13	1.04715	1.35111	0.964707	1.97409	1.75117	1.70525	1.2135	1.35004	Both	Both	NA	NA
BMS1P5	0	0	0	0	0	0	0	0	0	0	0	0	0	0	0	0	0	Neither	Neither	NA	NA
BMX	0.209751	0.335084	0.667455	1.15323	0.211473	0.107254	0.0240523	0	0	1.63618	2.02666	0.109212	0.882997	0.985425	0.878241	0.378403	0.319364	Both	Both	Both	BMX
BNC1	0	0.114419	0	0	0.0062198	0	0	0	8.72566	0.0654471	0	11.0486	0	0.00627659	0	0	0	Both	SX	Mouse	BNC1
BNC2	0.228396	1.07472	0.0297971	0.0230645	13.497	1.83672	0.0481046	0	43.2904	8.19725	3.33086	49.2182	0.0112484	0.0125532	0.0439121	0.0782903	0.0145165	PHT	SX	Mouse	BNC2
BNIP1	2.80135	3.47343	5.79256	5.15492	5.44854	6.50897	8.65883	9.62266	5.86117	5.53028	7.46863	6.57093	10.1123	9.13244	8.81169	6.57639	10.1616	Both	Both	Both	BNIP1
BNIP2	13.1817	17.0974	46.7159	47.8358	37.5302	37.7467	50.2333	46.7305	48.8725	17.8998	14.0178	50.0555	14.4485	16.2626	16.5548	13.8313	14.7633	Both	Both	Mouse	BNIP2
BNIP3	0.517387	1.14419	0.190701	0.207581	92.6936	77.3234	64.2798	70.863	13.5879	4.35223	3.16197	90.9372	16.1527	7.15531	8.62872	4.68437	20.6861	Both	Both	Both	BNIP3
BNIP3L	40.8782	41.297	35.244	33.1206	57.0417	32.7728	45.4468	64.2332	110.334	48.7908	29.6587	259.834	99.4412	103.865	123.605	105.809	218.285	Both	SX	Both	BNIP3L
BNIPL	0.885617	0.694686	0.274133	0.334435	0.454045	0.475939	0.324706	0.322018	0.514138	0.17998	0.300247	0.254828	0.534297	0.790851	0.695274	0.417548	0.493563	Both	Both	Both	BNIPL
BOC	0.307635	0.600699	0	0	15.6863	2.30596	0.324706	1.13654	20.7418	6.29929	1.59506	45.323	0.00562418	0	0	0.0260968	0.0725827	Both	SX	Mouse	BOC
BOD1	6.6095	9.30471	8.21804	11.1517	57.4149	70.1039	45.8678	42.1844	21.4469	18.2434	14.4212	22.2247	37.8114	40.9422	38.2767	30.6637	35.6817	Both	Both	Both	BOD1
BOD1L	22.2849	24.6205	54.4989	68.0288	52.1592	55.7385	67.118	61.7139	43.878	41.7226	32.3516	61.632	54.234	64.1844	56.1343	50.0014	40.0802	Both	Both	NA	NA
BOD1P	0	0	0	0	0	0	0	0	0	0	0	0	0	0	0	0	0	Neither	Neither	NA	NA
BOK	112.683	78.8019	97.5319	84.6121	39.6636	42.2581	41.5865	40.1955	19.0231	22.5629	15.2094	13.2511	27.8397	38.3688	38.2767	44.6255	34.0558	Both	Both	Both	BOK
BOK-AS	0.181785	0.0858141	0.20858	0.149919	0.0995167	0.207805	0.0962093	0.132596	0.0587586	0.0654471	0.0093827	0.054606	0.0731144	0.0815957	0.0951428	0.0652419	0.0290331	Both	Both	NA	NA
BOLA1	19.8704	17.1751	9.15367	8.63766	5.29927	5.9593	5.62824	6.64873	4.39221	4.77764	4.70073	5.36959	6.88962	7.24319	7.49433	6.77211	6.11147	Both	Both	Both	BOLA1
BOLA2	0	0	0	0	0	0	0	0	0	0	0	0	0	0	0	0	0	Neither	Neither	Mouse	BOLA2
BOLA2B	0	0	0	0	0	0	0	0	0	0	0	0	0	0	0	0	0	Neither	Neither	NA	NA
BOLA3	33.0941	37.6847	13.8318	13.585	15.1887	19.4465	16.1271	14.8128	6.69848	9.58801	15.275	6.38891	16.9344	13.1746	16.2182	12.6047	12.3826	Both	Both	Both	BOLA3
BOLL	0.0419503	0.073555	0.041716	0.0115323	0.0248792	0.0201101	0.0120262	0.0189423	0	0.0163618	0.0093827	0.127414	0.0112484	0.0188298	0	0	0.0290331	Both	Both	Both	BOLL
BOP1	85.9375	78.3075	123.986	116.499	161.988	212.591	152.143	154.323	17.7745	21.4176	23.5224	16.7641	155.239	140.953	112.312	142.71	90.8591	Both	Both	Human	BOP1
BPESC1	0	0	0	0	0	0	0	0	0	0	0	0	0	0	0	0	0	Neither	Neither	NA	NA
BPGM	19.7213	20.9918	17.6756	16.5373	4.75814	5.45654	6.68654	7.82315	9.57766	6.75742	6.65234	14.598	12.1764	12.8545	13.642	11.1825	11.7729	Both	Both	Mouse	BPGM
BPHL	9.62992	8.99005	10.6674	10.1138	16.7188	18.1594	18.4962	18.2793	4.33345	18.2434	17.9303	3.23996	22.0862	22.9409	25.4763	21.6212	23.2845	Both	Both	Both	BPHL
BPI	0.0186446	0.0122592	0	0	0.124396	0.0804405	0.0481046	0.0189423	0	0.294512	0.0093827	0.382242	0.0112484	0.00627659	0.0146374	0	0.0145165	Both	Both	Both	BPI
BPIL1	0.512726	0.58844	0	0	0	0.00670337	0	0	0	0.0163618	0	0	0	0	0	0	0	PHT	Both	NA	NA
BPIL2	0	0	0	0	0	0	0	0	0	0	0	0	0	0	0	0	0	Neither	Neither	NA	NA
BPIL3	0	0	0	0	0	0	0	0	0	0	0	0	0	0	0	0	0	Neither	Neither	NA	NA
BPNT1	11.6762	13.3993	25.9294	27.4237	36.4418	38.712	56.9318	53.4929	14.5281	67.2797	95.1219	12.2318	66.2191	60.3494	62.8894	61.8754	51.795	Both	Both	Human	BPNT1
BPTF	38.3192	42.0408	96.9479	116.003	82.5616	84.9786	68.7295	65.0287	51.9867	66.8706	59.0454	65.6729	85.4763	75.3944	73.9845	68.9477	50.7063	Both	Both	Both	BPTF
BPY2	0	0	0	0	0	0	0	0	0	0	0	0	0	0	0	0	0	Neither	Neither	NA	NA
BPY2B	0	0	0	0	0	0	0	0	0	0	0	0	0	0	0	0	0	Neither	Neither	NA	NA
BPY2C	0	0	0	0	0	0	0	0	0	0	0	0	0	0	0	0	0	Neither	Neither	NA	NA
BRAF	2.64287	3.46934	11.9129	10.3906	15.9227	18.2131	14.6599	14.8697	4.20124	7.60823	5.2637	8.80977	8.5825	8.31021	7.36259	8.97729	10.7568	Both	Both	Both	BRAF
BRAP	29.2393	28.5884	49.6658	46.498	23.6974	24.1992	25.9404	31.4063	14.1608	21.2703	21.4207	19.5126	32.0522	32.5378	33.3293	32.4513	29.7589	Both	Both	Both	BRAP
BRCA1	10.2452	10.1833	33.3191	29.4072	37.5427	47.8084	47.5995	41.9003	10.9438	9.98069	15.9412	9.59246	44.4254	36.3164	36.1104	32.4513	26.1733	Both	Both	Human	BRCA1
BRCA2	5.26709	6.44832	33.8078	33.605	6.98483	7.53459	8.97151	7.86103	9.85676	5.25213	6.01431	8.84618	26.8161	23.4054	20.6021	27.1276	17.4779	Both	Both	Human	BRCA2
BRCC3	19.8658	20.91	34.0343	35.1734	56.0839	65.1166	56.8476	53.1709	16.0264	33.4762	47.195	15.4353	43.5031	36.5737	36.6812	34.4869	33.2574	Both	Both	Both	BRCC3
BRD1	31.3042	33.5615	47.6098	53.452	33.1329	31.9617	28.6223	32.9027	24.1204	36.5522	36.3111	24.0631	54.3858	60.5126	55.3731	61.1317	48.2385	Both	Both	Both	BRD1
BRD2	169.106	152.708	287.822	288.399	249.918	283.405	247.691	263.657	139.126	126.28	131.602	166.985	172.021	192.641	167.525	168.703	173.676	Both	Both	Both	BRD2
BRD3	19.726	18.45	45.3512	42.4502	83.4945	93.2439	65.3381	62.3389	19.9779	29.9748	18.9624	31.089	34.9655	38.5697	29.4284	41.6504	28.4234	Both	Both	Both	BRD3
BRD4	60.1567	55.3706	127.478	120.904	216.642	241.71	197.999	208.459	61.7406	62.5347	54.232	84.8032	81.815	69.984	59.7277	85.7279	72.8005	Both	Both	Both	BRD4
BRD7	79.5471	101.845	237.155	257.377	69.3134	80.9432	77.8092	83.5543	34.2122	38.7938	38.1313	39.3709	67.254	68.9358	68.1442	56.7866	52.3612	Both	Both	Human	BRD7
BRD7P3	0	0.00408639	0.00595942	0	0	0	0	0	0.0734483	0	0.0093827	0	0	0	0	0	0	Both	Both	NA	NA
BRD8	22.1777	24.0688	27.8067	28.4616	74.5816	85.3808	84.1109	75.3902	24.091	20.2232	17.0953	19.3487	33.7338	35.7766	32.7804	27.3625	20.8458	Both	Both	Both	BRD8
BRD9	21.2222	17.1383	24.3502	25.8899	26.4528	26.2571	33.4087	38.2444	20.3892	16.6399	16.3728	25.501	30.6574	36.0151	37.2228	34.1346	32.3284	Both	Both	Both	BRD9
BRDT	0	0	0	0	0	0.00670337	0	0	0	0	0	0	0	0	0	0.0130484	0	Both	Both	Mouse	BRDT
BRE	27.7478	30.1126	35.4824	34.9658	40.7086	44.5305	38.2913	42.6579	21.8435	20.9758	24.2918	20.0586	30.6124	32.3809	33.944	26.7231	24.7797	Both	Both	Both	BRE
BREA2	1.05342	0.866314	0.280093	0.322903	0.286111	0.368685	0.348759	0.17048	0.161586	0.0818089	0.0750616	0.09101	0.213719	0.27617	0.248835	0.156581	0.101616	Both	Both	NA	NA
BRF1	19.1247	16.3946	24.2608	26.1782	32.0568	33.785	35.8861	40.8584	19.361	17.7853	20.8202	20.8595	36.1073	39.4547	33.644	38.0882	28.9895	Both	Both	Both	BRF1
BRF2	21.6137	20.007	25.5063	26.1436	8.546	8.66746	9.28419	10.5129	8.52	5.53028	6.46468	14.325	19.994	22.4639	21.8316	20.7469	18.4505	Both	Both	Both	BRF2
BRI3	104.256	94.0114	53.6467	52.0566	57.2532	52.4807	64.4121	69.8211	101.52	43.9478	40.9649	75.7568	42.2095	50.6772	62.0258	59.0178	83.9492	Both	Both	Both	BRI3
BRI3BP	9.76509	8.90424	40.3512	37.3991	26.714	35.8362	35.1404	35.3084	2.982	23.6591	24.2168	2.58469	21.6025	17.5305	12.0831	21.0862	20.3667	Both	PHT	Both	BRI3BP
BRIP1	4.42342	5.48802	30.6314	38.6446	11.6497	13.9765	15.5739	14.0552	6.80131	5.51392	8.88542	10.5026	10.2079	12.0197	11.6074	11.9262	7.47602	Both	Both	Human	BRIP1
BRIX1	24.2706	26.9048	21.5791	24.1255	34.0534	42.9753	36.7038	34.2097	9.04883	12.3204	13.9802	12.705	43.7505	39.0718	42.9606	36.0918	37.1914	Both	Both	Both	BRIX1
BRMS1	34.5204	30.5171	26.6923	27.4929	34.4825	37.626	41.7668	41.976	26.7646	28.535	30.5407	36.5496	56.4218	51.9827	54.3265	55.4817	49.2837	Both	Both	Both	BRMS1
BRMS1L	3.18822	3.55516	6.09053	5.89298	5.96478	6.23414	5.27948	6.15623	5.33235	2.63425	2.27061	3.29456	5.79291	4.94595	5.22554	4.89314	4.35496	Both	Both	Both	BRMS1L
BROX	5.04802	6.70985	35.1546	36.811	36.081	37.4853	43.9556	40.9342	13.0297	28.4204	23.9353	24.9186	22.6823	21.3969	21.312	25.1181	24.3443	Both	Both	Human	BROX
BRP44	38.0163	44.1739	48.2177	49.9577	46.1322	50.4094	39.8186	46.6737	24.8402	73.0063	94.8122	35.7123	94.61	85.1482	101.715	91.3909	96.927	Both	Both	Both	BRP44
BRP44L	25.5011	27.9141	20.9414	21.6691	10.8909	13.1252	14.1668	16.9344	20.0954	48.2018	82.9713	17.2555	18.1942	14.7563	20.0605	18.1633	27.7992	Both	Both	Both	BRP44L
BRPF1	29.4584	27.6894	42.4192	43.4881	47.4757	53.8013	57.5452	68.2679	18.2446	16.2963	19.4034	21.6604	23.0985	24.4348	21.978	22.391	19.2925	Both	Both	Both	BRPF1
BRPF3	18.6259	18.1476	43.2356	42.5079	125.366	130.448	121.019	149.227	34.8292	93.5403	95.15	27.2848	94.0082	94.1489	71.7523	81.2001	77.0538	Both	Both	Human	BRPF3
BRS3	0.0186446	0	0	0.0115323	0.0186594	0	0.0120262	0	0	0	0.0093827	0	0.0168725	0	0.00731868	0	0	Both	Both	Both	BRS3
BRSK1	1.39834	1.83887	0.0536348	0.0115323	2.00277	1.91716	1.14248	1.89423	4.08372	1.12896	0.90074	1.40155	0.168725	0.31383	0.161011	0.169629	0.159682	Both	Both	Both	BRSK1
BRSK2	0.0372891	0.159369	0.756847	0.311371	1.59849	2.14508	0.372811	0.265192	0	0.0654471	0.0750616	0.27303	0.179974	0.200851	0.468395	0.143532	0.362914	Both	Both	Both	BRSK2
BRWD1	51.5755	52.694	72.1805	71.0963	66.1973	72.45	75.1635	73.3633	26.647	45.6494	42.9353	28.2131	39.3299	44.2876	39.3964	36.1832	30.2525	Both	Both	Both	BRWD1
BRWD3	10.8698	10.7635	29.0164	32.8323	46.381	54.7129	29.7046	34.9674	16.0264	30.7274	26.7126	8.37292	24.4427	23.8448	19.5921	23.6306	19.4812	Both	Both	Both	BRWD3
BSCL2	48.3966	47.0425	44.1653	40.3052	64.7978	67.2549	64.2317	65.5781	32.7286	32.0691	38.1125	31.8899	91.0724	85.6692	91.9958	94.4964	80.1023	Both	Both	Both	BSCL2
BSDC1	67.5213	57.7407	98.1159	94.3915	76.5159	75.7079	84.9889	86.4524	45.6408	69.0467	67.4241	46.8338	33.1096	38.0926	36.125	34.4999	37.9753	Both	Both	Both	BSDC1
BSG	1491.02	1317.11	1055.07	952.749	363.36	336.878	275.988	285.971	256.423	1010.05	1432.77	297.839	1127.87	1015.6	1010.26	1205.06	1134.89	Both	Both	Both	BSG
BSN	10.5948	10.2691	6.59112	5.05113	2.15827	1.80991	2.1166	1.93211	0.367241	0.327236	0.131358	0.382242	0.269961	0.326383	0.241516	0.182677	0.145165	Both	Both	Both	BSN
BSND	0	0.00817278	0.0238377	0	0	0	0	0.0189423	0	0	0	0	0.0224967	0.00627659	0.00731868	0	0	Both	Neither	Both	BSND
BSPH1	0	0	0	0	0	0	0	0	0	0	0	0	0	0	0	0	0	Neither	Neither	Both	BSPH1
BSPRY	31.472	30.9993	69.0578	87.6451	43.4328	49.3569	47.0704	47.0336	1.20455	22.792	23.0439	1.41976	87.9341	98.0529	96.1381	91.5344	98.277	Both	PHT	Human	BSPRY
BST1	0.209751	0.82545	0.184742	0.184516	2.76159	1.66244	1.84	2.31095	15.8208	10.8151	11.0341	9.51965	4.72431	5.30372	7.56019	6.8765	6.43083	Both	Both	Both	BST1
BST2	62.8275	46.2702	19.4396	9.56024	28.1197	5.7716	2.20079	0.208365	166.581	14.4965	7.74073	308.033	0.0899869	0.0941489	0.0731868	0.0913387	0.203232	Both	SX	Mouse	BST2
BSX	0	0	0.172823	0.322903	0	0	0	0	0	0	0	0	0	0	0	0	0	CX	Neither	Both	BSX
BTAF1	24.7973	25.3356	22.0797	23.3874	38.5752	45.0333	35.8139	31.8798	28.4392	20.1577	19.835	14.507	32.5528	35.1928	31.6679	23.8133	15.765	Both	Both	Both	BTAF1
BTBD1	60.4643	58.8481	142.359	148.339	59.1876	64.6004	70.0163	69.2529	68.7182	71.501	74.5456	81.6178	42.845	44.4445	48.5741	48.814	58.1968	Both	Both	Both	BTBD1
BTBD10	26.5545	27.8406	41.7279	40.778	19.0015	19.5068	23.8839	22.1056	15.2772	25.2462	25.1081	17.3465	30.7193	31.5148	36.5422	33.991	31.9509	Both	Both	Both	BTBD10
BTBD11	3.51916	2.63163	7.13343	4.58984	2.55012	4.1829	10.4026	6.28883	2.79103	1.14532	0.422222	13.7061	0.0281209	0.0564893	0.0731868	0.0521935	0.319364	Both	Both	Both	BTBD11
BTBD16	9.49941	6.94686	3.83787	3.33282	1.00139	0.884845	3.71608	7.76632	0.0293793	0.0163618	0.0187654	0	0.303706	0.244787	0.263472	0.313161	0.290331	Both	Both	Human	BTBD16
BTBD17	0.0233057	0	0	0	0.0062198	0	0	0	0	0	0.0093827	0	0	0.00627659	0	0	0.0145165	Both	Both	Mouse	BTBD17
BTBD18	0.00466114	0.00817278	0.00595942	0	0.0062198	0.0268135	0.0240523	0.132596	0.044069	0	0.112592	0.018202	0.0899869	0.031383	0.117099	0.0260968	0	Both	Both	Both	GM13718
BTBD19	0.0932228	0.232924	0.0476754	0.0576613	0.61576	0.268135	0	0.0189423	5.62614	0.539939	0.24395	2.27525	0.0168725	0	0.0292747	0.0913387	0	PHT	Both	Mouse	BTBD19
BTBD2	77.65	63.1429	60.7742	57.1654	91.2817	88.8197	60.1067	66.2789	45.7289	80.8109	73.9826	100.985	102.534	118.408	92.0836	102.247	106.203	Both	Both	Both	BTBD2
BTBD3	18.0526	18.9731	58.1222	61.7552	18.7776	17.7371	13.7579	13.5627	9.44545	99.1524	69.1974	14.3796	32.0185	31.9353	30.98	31.4075	34.8397	Both	Both	Both	BTBD3
BTBD6	32.5394	30.2352	25.3097	25.0711	39.0728	41.5944	61.5499	64.8772	40.3672	43.4569	46.4444	64.3441	43.2781	52.0078	49.7524	44.6516	50.866	Both	Both	Human	BTBD6
BTBD7	12.0304	12.2755	37.0318	42.3234	52.5013	54.237	55.7533	59.1188	32.6551	47.3019	43.3199	34.8933	40.2354	38.6073	34.1929	37.9316	33.301	Both	Both	Both	BTBD7
BTBD8	0.0233057	0.0204319	0.292012	0.334435	2.02765	1.97749	1.77987	1.43961	0.249724	0.801727	0.59111	0.345838	0.286833	0.370319	0.256154	0.365355	0.203232	Both	Both	NA	NA
BTBD9	17.759	15.5283	22.7173	22.1304	33.5247	35.9435	29.1514	30.5349	12.3834	42.7697	37.878	28.4679	13.0537	12.8796	13.7445	13.6617	17.8118	Both	Both	Both	BTBD9
BTC	0.57332	0.706945	1.75803	1.93742	0.864552	1.13287	0.661439	0.58721	0.0293793	2.55244	2.97432	1.16493	2.21593	2.52947	2.97138	2.88369	2.6275	Both	Both	Both	BTC
BTD	13.9694	14.7233	19.3264	14.8535	13.7955	12.4146	12.0502	12.2367	10.0624	26.4734	26.7689	10.1931	11.5408	10.6074	10.4511	10.2821	8.6809	Both	Both	Both	BTD
BTF3	148.383	183.213	219.348	219.436	427.878	450.567	397.188	393.544	138.832	219.166	234.934	236.608	521.002	602.026	681.018	544.157	592.203	Both	Both	Both	BTF3
BTF3L4	14.0533	16.5948	19.8985	20.2391	50.455	52.0852	38.7363	39.9303	32.8901	14.742	11.9067	36.4404	14.3248	13.8838	14.0153	13.2441	12.8326	Both	Both	Both	BTF3L4
BTF3P11	0	0	0	0	0	0	0	0	0	0	0	0	0	0	0.00731868	0.0130484	0	Neither	Neither	NA	NA
BTG1	600.518	581.677	330.176	228.696	52.464	53.4728	64.6045	81.9442	96.2172	145.538	115.435	305.029	117.68	121.728	137.562	138.887	180.629	Both	Both	Both	BTG1
BTG2	37.0607	117.32	47.1211	59.3565	100.879	101.013	65.9154	50.1212	57.5541	173.648	41.0587	18.475	104.582	133.403	110.3	123.868	89.5526	Both	Both	Both	BTG2
BTG3	32.3437	30.9748	28.8972	30.0531	22.9075	20.4989	32.206	35.8577	23.4741	9.08079	7.19653	28.4679	15.444	19.357	20.2581	18.0851	22.3265	Both	Both	Human	BTG3
BTG4	0	0	0	0	0	0	0	0	0	0	0	0.09101	0	0	0	0	0	Neither	Both	Both	BTG4
BTK	1.14664	3.49386	0.143026	0.10379	0.939189	0.703854	0.0962093	0.0568268	19.8751	3.01057	4.08148	2.56648	0.0224967	0.0627659	0.117099	0.0391451	0.0145165	PHT	Both	Mouse	BTK
BTLA	0.116529	0.306479	0.0953507	0.0345968	0.0062198	0.0134067	0.0360785	0	4.27469	0.474492	0.581728	3.89523	0	0.00627659	0	0	0	Both	Both	Mouse	BTLA
BTN1A1	0.186446	0.265615	0.10727	0.149919	0.236352	0.449126	0.240523	0.0947113	0.0587586	0.0163618	0.0281481	0.09101	0.00562418	0.0376595	0.00731868	0.0130484	0	Both	Both	Both	BTN1A1
BTN2A1	14.6267	16.9217	18.7722	22.9146	19.723	23.3814	36.3671	38.2444	24.0763	21.1231	17.0671	31.3439	20.7476	21.5413	22.6952	18.9071	21.2377	Both	Both	NA	NA
BTN2A2	6.85654	6.83653	4.81521	5.2933	6.79824	7.82284	9.32027	7.89892	19.405	3.69776	3.40592	23.881	2.69961	3.99819	3.87158	2.94893	3.42591	Both	SX	Human	BTN2A2
BTN2A3	0.372891	0.322825	0.530389	0.46129	1.39945	1.47474	1.81595	1.51538	1.20455	0.310874	0.375308	2.12964	0.854876	0.834787	0.687956	0.626322	0.827443	Both	Both	NA	NA
BTN3A1	7.79809	11.7361	6.37062	5.82379	18.0685	17.1941	30.6306	13.5627	56.4523	21.5976	15.9975	83.1468	5.09551	7.51936	6.14769	4.74961	6.28567	Both	SX	NA	NA
BTN3A2	4.35817	8.16052	5.60782	5.17798	31.4784	33.4766	47.2628	20.8554	76.6212	44.8477	34.4721	120.188	17.0188	17.7816	15.64	14.1575	13.8052	Both	Both	NA	NA
BTN3A3	3.59374	6.244	4.23715	4.6129	7.2585	3.80081	10.1741	1.81846	48.5346	14.8238	10.518	120.315	2.85146	3.33915	2.70059	2.51834	2.65653	Both	SX	Human	BTN3A3
BTNL2	0	0	0	0	0	0	0	0	0.044069	0	0	0.036404	0	0	0	0	0	Neither	SX	Mouse	BTNL2
BTNL3	0.00466114	0.053123	0.0119188	0.138387	0.740156	1.72277	6.68654	8.88392	0.146897	79.6164	73.1851	0.400444	14.1111	16.7962	18.1796	14.1314	12.6004	Both	PHT	Human	BTNL3
BTNL8	0.00932228	0.00408639	0.190701	0.553548	0.91431	0.784295	4.52183	8.86497	0.176276	89.2208	68.3061	1.61998	24.2065	33.1027	34.4783	35.1654	47.353	Both	Both	NA	NA
BTNL9	8.39472	8.39753	2.18115	2.68701	3.66346	4.40412	2.44131	2.38672	0.117517	0.769004	0.609876	3.78602	4.6512	10.1053	9.03857	5.16716	3.97753	Both	Both	Both	BTNL9
BTRC	13.9322	15.1891	21.9128	18.6592	39.5081	45.7505	28.8748	26.6896	15.762	17.1799	12.3946	12.2135	16.2708	12.6787	14.3592	13.7139	12.2374	Both	Both	Both	BTRC
BUB1	15.1441	17.9433	68.736	53.279	51.6554	63.2128	66.1318	59.6302	11.3257	11.5023	12.6479	19.731	43.0981	32.519	30.4603	26.6839	24.1265	Both	Both	Human	BUB1
BUB1B	12.2169	16.2843	54.1294	61.0979	48.7321	60.3773	64.1716	60.5584	9.40138	9.21169	13.7175	11.3034	45.1903	38.5069	41.2042	35.2045	22.8926	Both	Both	Human	BUB1B
BUB3	140.888	139.91	170.177	159.341	153.728	186.91	173.549	162.184	50.8115	47.9073	56.0147	89.0078	97.8777	90.7783	89.5221	94.8096	91.5123	Both	Both	Both	BUB3
BUD13	10.2918	10.1588	17.4432	18.4055	26.3844	30.0177	34.2505	31.8798	9.97428	11.0442	13.3704	12.4138	23.1773	23.7318	22.5269	18.6331	15.9247	Both	Both	Both	BUD13
BUD31	40.3375	39.9199	33.8018	33.3859	26.8633	28.9653	35.9221	35.744	18.5677	16.6563	16.279	27.1574	45.5053	42.6369	49.7597	36.679	46.6272	Both	Both	Both	BUD31
BVES	0.181785	0.367775	0.0715131	0.092258	1.29994	0.435719	0.144314	0.246249	3.15828	2.0125	1.20099	31.9081	0.258712	0.156915	0.190286	0.156581	0.42098	Both	Both	Mouse	BVES
BYSL	16.589	17.0607	38.8316	38.979	38.3886	42.6401	33.2162	31.5578	6.6691	7.78821	10.1521	5.22398	27.8903	28.5836	26.7424	27.78	19.5248	Both	Both	Both	BYSL
BZRAP1	85.1964	77.4861	58.8255	51.2493	14.772	12.8772	18.1114	20.1924	9.32793	1.70163	2.41135	10.448	3.52074	9.3584	5.50365	5.14106	7.22924	Both	Both	Human	BZRAP1
BZW1	169.488	196.572	394.269	367.729	229.374	244.653	313.726	312.661	190.393	206.878	210.079	313.457	319.217	273.509	282.442	311.687	362.043	Both	Both	Both	BZW1
BZW2	55.957	74.6501	101.406	116.672	97.8685	124.213	93.3711	84.2741	26.4854	55.5483	61.4286	13.2511	171.031	170.673	181.035	150.213	129.778	Both	Both	Human	BZW2
C10orf10	3.78951	22.0788	0.131107	0.230645	33.1515	34.5492	20.9856	12.0283	14.6309	13.5476	6.53036	61.9778	1.07984	2.71149	2.97138	3.04027	3.67269	Both	Both	Both	C10orf10
C10orf105	0.0466114	0.0980733	0.00595942	0.0345968	0.29233	0.134067	0.120262	0.359903	0.661035	0.27815	0.159506	0.018202	0	0.0251064	0.0292747	0.0130484	0	Both	Both	Both	C10orf105
C10orf107	0.032628	0.114419	0.00595942	0.0115323	0.0373188	0.00670337	0	0	0.455379	0.0327236	0.0375308	0.564262	0.0281209	0.00627659	0.00731868	0	0	Both	SX	Both	C10orf107
C10orf108	3.0111	3.60419	2.25266	2.44484	5.70355	6.57601	5.78458	4.98181	0.0293793	11.7641	9.11061	0.218424	12.002	10.7204	10.8902	12.0306	10.2487	Both	PHT	NA	NA
C10orf11	1.26317	2.1004	1.96661	1.55685	0.876991	0.301652	0.0240523	0	5.40579	1.21077	1.02271	4.20466	0.219343	0.219681	0.0878241	0.0521935	0.304848	Both	Both	Both	C10orf11
C10orf111	0.209751	0.237011	0.166864	0.276774	0.230132	0.268135	0.180392	0.322018	0.176276	0.114532	0.0844443	0.09101	0.269961	0.31383	0.380571	0.234871	0.217748	Both	Both	NA	NA
C10orf113	0.00932228	0.0245183	0	0	0.0062198	0	0	0.0189423	0	0	0	0	0	0.0125532	0	0	0	Both	Both	NA	NA
C10orf114	0.186446	0.204319	0.172823	0.0807258	2.14583	0.5966	0.396863	0.227307	0.763862	0.556301	0.112592	0.145616	0	0	0	0	0.0145165	Both	Both	Both	C10orf114
C10orf116	166.664	125.46	160.726	158.834	46.238	30.9092	155.246	189.138	2.982	58.9024	61.2691	92.1568	32.4965	52.7799	65.9486	60.4662	51.2434	Both	Both	NA	NA
C10orf118	8.44133	10.7349	53.0091	50.3152	50.5607	50.9322	58.9282	59.1377	16.4818	62.7638	55.2078	26.0471	33.8801	37.8165	31.9607	44.9386	44.6239	Both	Both	Human	C10orf118
C10orf12	1.66403	1.80618	8.61136	8.06104	14.1687	17.5829	16.4758	14.5287	3.27579	10.8642	6.56789	4.98735	6.13598	5.18446	4.36925	6.30237	8.6809	Both	Both	NA	NA
C10orf120	0	0	0	0	0	0	0	0	0	0	0	0	0.00562418	0.031383	0.0439121	0	0	Neither	Neither	Both	C10orf120
C10orf122	0	0	0	0	0	0	0	0	0	0	0	0	0	0	0	0	0	Neither	Neither	Both	C10orf122
C10orf125	6.36246	5.54931	8.79015	6.67717	26.4279	27.7922	32.3744	30.1939	13.4117	7.54278	9.66419	9.101	6.9065	7.6951	12.6759	14.4446	15.3004	Both	Both	Both	C10orf125
C10orf128	0.107206	0.216579	0	0	0.149275	0.0201101	0	0	4.34814	1.12896	0.544197	1.47436	0	0	0	0	0.0290331	PHT	Both	Mouse	C10orf128
C10orf129	0.00466114	0	0	0	0	0	0.0120262	0	0	0	0.0562962	0	0	0	0	0	0	Both	Neither	NA	NA
C10orf131	0.0186446	0.0245183	0.0715131	0.0576613	0.124396	0.053627	0.0360785	0.0568268	0.0734483	0.0163618	0.0375308	0.127414	0.061866	0.0878723	0.0658681	0.0260968	0.0145165	Both	Both	NA	NA
C10orf136	0.00466114	0.0326911	0	0	0.174154	0.154178	0.360785	0.473556	0.0146897	0	0	0.018202	0.0281209	0.0564893	0.0951428	0.0521935	0.101616	Both	Both	NA	NA
C10orf137	5.65863	6.07237	9.36225	11.7283	19.3062	25.2851	20.6369	18.7339	8.97538	5.9066	6.81184	7.02598	13.9817	14.1976	12.4783	9.34264	8.76799	Both	Both	Both	C10orf137
C10orf140	0.195768	0.228838	0.184742	0.196048	1.39323	0.811108	0.553203	0.549325	0.249724	0.196341	0.0844443	0.764484	0.0843627	0.0690425	0.10978	0.0260968	0.0435496	Both	Both	Both	C10orf140
C10orf18	16.1182	20.7956	37.4132	47.017	82.5242	106.409	95.3193	85.3727	32.9048	34.4088	33.074	49.0544	102.793	82.3426	65.1582	75.6284	53.4354	Both	Both	NA	NA
C10orf2	17.0644	18.5277	28.6112	36.6034	55.35	70.8211	51.0029	39.9681	6.30186	7.29736	10.1709	4.5323	32.8958	31.5524	27.8329	29.1892	18.7989	Both	Both	Human	C10orf2
C10orf25	1.87844	1.83887	1.81166	2.09887	2.43816	2.99641	1.85203	2.25413	1.63055	1.14532	0.778764	2.20244	0.404941	0.602553	0.409846	0.274016	0.435496	Both	Both	NA	NA
C10orf26	22.8582	26.2918	53.6467	46.0368	60.5248	51.0395	49.0908	50.9357	91.9426	63.451	51.1076	104.207	37.4346	38.4127	36.6153	36.7051	34.7962	Both	Both	NA	NA
C10orf27	0	0.00408639	0	0	0	0.00670337	0.0841831	0.075769	0	0	0	0	0	0	0	0	0	Both	Both	NA	NA
C10orf28	7.51376	8.02567	13.8378	14.9689	13.3601	14.7407	16.6081	16.5176	11.4726	13.0731	12.5353	14.7618	11.6533	14.9195	13.2102	10.2038	10.4374	Both	Both	NA	NA
C10orf32	7.91928	9.49677	11.6983	12.8815	12.6946	13.2459	15.9587	14.5666	21.3294	17.1635	16.082	12.4502	11.8783	11.0656	11.5416	12.5525	14.2553	Both	Both	Both	C10orf32
C10orf32-AS3MT	0	0	0	0	0.0062198	0.0134067	0	0	0	0	0	0	0	0	0	0	0	Both	Both	NA	NA
C10orf35	9.45746	8.91241	5.88195	6.0775	4.00555	4.89346	7.43216	7.52007	0.954828	1.57073	1.69827	1.89301	10.4891	9.20148	9.93145	7.94647	11.4971	Both	Both	Human	C10orf35
C10orf40	0	0	0	0	0	0	0	0	0	0	0	0	0	0	0	0	0	Neither	Neither	NA	NA
C10orf46	24.3265	27.5749	51.8589	48.2394	94.1926	107.998	94.4655	85.6569	50.7968	56.5463	51.4641	40.6087	53.6435	56.6086	52.9433	60.0878	54.6113	Both	Both	Both	C10orf46
C10orf47	3.23949	2.82369	0.041716	0.0115323	25.0658	25.7745	24.5935	30.8759	0.455379	7.64095	6.35209	1.32875	17.5924	20.242	19.1969	21.6473	24.5475	Both	PHT	Human	C10orf47
C10orf53	0	0	0	0	0	0	0	0	0	0	0	0	0	0	0	0	0	Neither	Neither	Both	C10orf53
C10orf54	59.7186	50.9654	33.4502	31.633	26.4279	17.8176	14.7801	17.389	50.6499	61.144	65.7258	63.6706	3.37451	3.48978	3.34464	3.19685	7.12763	Both	Both	Mouse	C10orf54
C10orf55	0.0605948	0.110332	0.0357565	0.0115323	0.0373188	0.0134067	0.0240523	0.0189423	1.278	0.0490854	0.0375308	1.8202	0.151853	0.213404	0.270791	0.417548	0.333881	Both	SX	NA	NA
C10orf57	22.1497	22.2422	37.7529	38.61	21.0789	22.7781	21.0698	22.9391	10.4443	30.1711	35.8044	12.1407	45.8483	43.0135	46.4151	42.0027	54.6838	Both	Both	Human	C10orf57
C10orf58	35.2476	33.7413	53.7361	52.4026	62.2042	67.2952	56.7635	55.425	27.455	89.908	150.151	7.2808	73.2381	68.1701	71.1522	68.4388	65.6874	Both	Both	NA	NA
C10orf62	0.032628	0.00408639	0.0357565	0.0230645	0.0124396	0.0603303	0.0481046	0.0947113	0	0	0	0	0	0	0	0	0	Both	Both	Both	C10orf62
C10orf67	0	0	0	0	0.0062198	0.00670337	0	0	0.117517	0.0490854	0.0656789	0.236626	0.00562418	0	0.0292747	0.0130484	0.0145165	Both	Both	Both	C10orf67
C10orf68	0.57332	0.706945	0.280093	0.288306	0.0559782	0.0268135	0.0841831	0.0947113	0.0587586	0.0818089	0.140741	0	0.168725	0.156915	0.124418	0.117435	0.130649	Both	Both	NA	NA
C10orf71	0	0	0	0	0	0	0	0	0	0.0327236	0	0	0	0	0	0	0	Neither	Both	Mouse	C10orf71
C10orf72	0.960195	1.97781	0.303931	0.288306	19.5613	4.02873	0.348759	0.454614	15.0863	9.68618	4.67259	32.8728	0.461183	0.401702	0.424483	0.352306	0.333881	PHT	Both	NA	NA
C10orf76	17.0458	18.1763	26.0784	21.5192	35.2538	39.5499	28.5982	30.2697	24.9724	37.0594	35.7106	18.2384	40.2017	32.632	32.268	31.0682	27.3056	Both	Both	Both	C10orf76
C10orf78	5.38362	5.25918	4.87481	4.19774	7.414	8.63394	10.571	10.3993	3.18766	3.43597	4.22222	6.75295	6.31033	5.89372	7.39186	7.76379	8.95671	Both	Both	NA	NA
C10orf79	0.177123	0.187974	0.154945	0.172984	0.92675	1.11276	0.7817	0.795575	0.0146897	0.0818089	0.0750616	0.054606	0.196846	0.200851	0.285428	0.391451	0.0580662	Both	Both	NA	NA
C10orf81	10.3897	9.01457	10.5124	25.4863	15.2198	23.3411	26.3012	8.71344	0.778552	9.47347	4.82271	1.00111	36.2141	45.2793	54.7071	42.5116	30.5138	Both	PHT	Human	C10orf81
C10orf82	0	0	0.00595942	0.242177	2.35108	2.03783	2.23687	2.86028	0.0146897	0.0327236	0.0750616	0.018202	0	0	0	0	0	Both	Both	Human	C10orf82
C10orf84	25.4638	28.0204	31.4419	35.75	31.3789	32.1092	36.1266	38.8884	20.1542	18.0961	17.9491	33.6009	28.1378	29.0732	34.4637	31.3161	35.7543	Both	Both	NA	NA
C10orf88	0.242379	0.429071	0.0178783	0	6.91641	7.78261	7.64864	6.7245	5.06793	3.97591	4.45678	6.02487	5.15175	5.54851	5.49633	4.68437	4.39851	Both	Both	Both	C10orf88
C10orf90	0.177123	0.171628	0.387362	0.230645	0.0062198	0.00670337	0.0120262	0	0	0	0.0093827	0.163818	0	0	0	0	0	Both	Both	Both	C10orf90
C10orf91	0.48942	0.641563	0.703212	0.657338	0.472704	0.482643	0.132288	0.454614	0.0587586	0.147256	0.281481	0	0.292457	0.100425	0.190286	0.313161	0.116132	Both	Both	NA	NA
C10orf93	0	0.0163456	0	0	0.062198	0.0268135	0.0841831	0.075769	0.367241	0	0	0.163818	0.00562418	0	0	0	0	Both	Both	NA	NA
C10orf95	3.3467	3.44074	2.47912	2.68701	3.79408	3.80752	5.52001	5.49325	0.381931	2.40518	2.87111	0.36404	6.64216	8.81861	9.44841	9.05558	9.69705	Both	Both	NA	NA
C10orf96	0	0	0	0	0	0	0	0	0	0	0	0	0	0	0	0	0	Neither	Neither	Both	C10orf96
C10orf99	0	0	0.0476754	0.299839	3.17832	2.56739	11.7977	22.2571	0.0293793	126.738	213.438	0.36404	35.6179	30.4038	27.3426	21.4907	28.0895	Both	PHT	Human	C10orf99
C11orf1	11.2939	11.6339	6.72223	8.10717	11.7865	14.6536	12.2787	11.9336	3.46676	8.80264	9.21382	4.07725	23.6159	26.255	31.7118	23.8394	25.5636	Both	Both	Both	C11orf1
C11orf10	68.323	77.3758	45.8756	42.1273	71.142	73.3416	71.6278	63.3239	36.8563	34.3925	42.4004	44.2309	56.7255	55.5416	64.6971	62.1364	68.402	Both	Both	Both	C11orf10
C11orf16	0.00932228	0.0367775	0.0178783	0.0230645	0.684177	0.368685	0.432942	0.625094	0.0146897	0	0.0375308	0.018202	0.061866	0.0251064	0.00731868	0.0130484	0	Both	Both	Both	C11orf16
C11orf17	14.925	13.5137	14.69	14.4268	9.92679	10.0484	9.00759	10.6077	14.1168	7.80457	7.67505	11.0486	14.6116	14.5303	15.1058	14.6794	15.6053	Both	Both	NA	NA
C11orf2	58.6092	54.8393	75.8873	72.0189	176.779	186.441	140.923	142.37	51.5166	137.635	155.8	107.283	139.66	191.009	168.703	187.427	192.881	Both	Both	Human	C11orf2
C11orf20	0.0372891	0.0286047	0.041716	0	0.516243	0.790998	0.757648	0.681921	0.0293793	0.0163618	0.197037	0.109212	0.118108	0.100425	0.10978	0.0260968	0.0145165	Both	Both	Both	C11orf20
C11orf21	0.321619	0.555749	0.315849	0.242177	0.105737	0.201101	0.31268	1.4775	5.31766	0.0490854	0.0562962	1.71099	0.0168725	0.0502127	0.0146374	0	0	Both	SX	NA	NA
C11orf24	29.2393	30.2434	35.4586	29.315	37.014	33.7448	41.4301	41.9003	59.5666	55.2865	58.5387	36.8773	61.3092	61.0399	55.6073	58.0392	57.9501	Both	Both	Both	C11orf24
C11orf30	6.24593	7.57208	16.0666	13.5504	15.7796	16.4367	13.1085	12.6724	10.9585	14.7911	13.6143	16.1634	16.3439	16.0116	11.9148	14.3271	11.2939	Both	Both	Both	C11orf30
C11orf31	40.2676	37.3128	29.8984	33.5589	62.1731	69.8692	81.5494	82.4935	44.4215	28.1914	30.2592	26.5931	49.819	55.7236	63.2553	54.0725	55.7726	Both	Both	Human	C11orf31
C11orf34	0.00466114	0.0204319	0.0297971	0	0	0	0.0120262	0	0.0146897	0	0	0.018202	0.0112484	0.00627659	0	0.0130484	0.0145165	Both	Both	Mouse	C11orf34
C11orf35	2.87126	1.98598	1.23956	1.28008	1.99655	1.82332	2.33307	2.40567	0.910759	2.55244	3.31209	0.418646	2.52526	3.57138	2.90551	2.41395	3.41139	Both	Both	Human	C11orf35
C11orf36	0	0	0	0	0	0	0	0	0	0	0	0	0	0	0	0	0	Neither	Neither	NA	NA
C11orf40	0	0	0	0	0	0	0	0	0	0	0	0	0	0	0	0	0	Neither	Neither	NA	NA
C11orf41	0.0932228	0.608872	0.0119188	0	0.821013	0.53627	0.0360785	0	1.8509	0.0818089	0.0656789	0.254828	1.38917	0.916382	0.88556	0.313161	0.391947	PHT	Both	Both	C11orf41
C11orf42	0.0139834	0.00817278	0.0476754	0.046129	0.186594	0.167584	0.108235	0.265192	0.0146897	0.114532	0.281481	0	0.208095	0.357766	0.190286	0.0391451	0.0870993	Both	Both	Both	C11orf42
C11orf45	0.410181	0.870401	0.274133	0.115323	0.143055	0.147474	0.0120262	0	5.20014	0.556301	0.319012	3.47658	2.10344	2.27213	2.59813	1.65714	1.94522	Both	SX	NA	NA
C11orf46	6.05482	7.33507	8.74843	9.28346	13.8017	14.4055	9.24811	10.9107	15.5123	8.63902	8.11604	16.1452	12.7163	12.7289	10.9341	12.5395	13.5875	Both	Both	Both	C11orf46
C11orf48	35.681	34.0274	23.7841	18.8898	32.6539	38.5243	41.4662	39.2673	16.3055	19.5196	25.9995	13.0144	54.5996	44.0115	47.1762	43.0205	37.0898	Both	Both	Both	C11orf48
C11orf49	36.5527	35.3473	35.7208	30.7219	49.5282	54.3107	45.3867	46.0486	12.0161	17.3435	19.1407	15.4353	39.3974	43.8545	40.7577	34.3042	38.193	Both	Both	Human	C11orf49
C11orf51	6.09211	5.70868	7.63402	7.54209	5.65379	6.52908	9.36838	8.94074	4.45097	6.46291	7.14024	5.24218	7.5364	6.7034	9.00929	6.73297	7.25827	Both	Both	Both	C11orf51
C11orf52	0	0	0	0	0	0	0	0	0	0	0	0	0	0	0	0	0	Neither	Neither	Mouse	C11orf52
C11orf53	3.80815	3.3018	1.32299	0.81879	0.690397	1.13287	0.589282	1.42067	0.0146897	2.11067	2.70222	0	1.59164	1.28042	0.658681	1.13521	1.43714	Both	PHT	Human	C11orf53
C11orf54	12.3613	13.7548	13.4385	16.1567	31.6588	34.214	26.4936	27.6178	10.4884	57.8553	66.9081	10.7756	33.7957	35.3749	37.8668	29.2284	32.5897	Both	PHT	Both	C11orf54
C11orf57	20.3552	22.3648	24.1059	25.7054	35.4902	37.3981	39.8066	39.0779	21.9023	19.9614	19.1876	23.4078	29.9881	30.5105	32.5388	28.0671	29.3815	Both	Both	Both	C11orf57
C11orf58	95.2504	109.119	128.175	128.942	132.917	142.762	145.649	141.214	92.5595	72.09	61.8977	128.652	120.048	122.237	130.104	136.512	140.956	Both	Both	Both	C11orf58
C11orf59	46.3877	45.7267	47.3774	45.8407	60.444	64.5535	72.3253	68.9309	65.8537	65.9053	67.9965	65.4726	68.182	64.3476	67.3904	66.7947	68.2423	Both	Both	NA	NA
C11orf61	3.55645	4.08639	0.816441	1.15323	3.66968	3.92818	2.50144	2.63297	4.99448	1.91433	2.57086	3.07614	3.39701	3.92287	4.17165	2.58358	2.20652	Both	Both	NA	NA
C11orf63	5.10395	5.72912	7.22878	7.96879	0.932969	0.160881	0.120262	0.113654	6.59566	1.19441	0.947653	2.43907	1.18108	2.12776	1.74916	1.39618	1.71295	Both	Both	Human	C11orf63
C11orf64	0	0	0	0	0	0	0	0	0	0	0	0	0	0	0	0	0	Neither	Neither	NA	NA
C11orf65	0.391536	0.53123	0.643618	0.680403	0.379408	0.388796	0.228497	0.340961	0.0293793	0.196341	0.215802	0.127414	0.292457	0.414255	0.226879	0.221823	0.479046	Both	Both	Both	C11orf65
C11orf66	1.12334	0.674254	0.589983	0.830322	0.248792	0.315058	0.589282	0.530383	0.499448	0.294512	0.34716	0.855494	0.230591	0.696702	0.504989	0.574129	0.740344	Both	Both	NA	NA
C11orf67	11.2846	11.8628	5.10722	4.85508	7.76852	7.01843	7.0353	6.83815	6.50752	7.31372	7.80641	5.78824	6.06849	7.05489	8.6214	7.04613	6.4018	Both	Both	Both	C11orf67
C11orf68	23.1332	20.8161	13.5219	11.3708	31.8516	29.5954	21.6711	25.2311	31.7443	20.7958	16.598	35.8034	17.1706	22.2568	19.8922	20.76	20.3812	Both	Both	Both	C11orf68
C11orf70	0.167801	0.216579	0.0774725	0.046129	0.404287	0.268135	0.108235	0.189423	1.61586	0.229065	0.150123	1.14673	0.838003	0.583723	0.622088	0.469742	0.566145	Both	Both	Both	C11orf70
C11orf71	2.1954	1.9819	1.05482	1.09556	2.56256	2.7752	2.24889	2.51932	1.48366	4.56494	3.82814	1.76559	2.59837	2.59223	3.07384	3.00113	2.83073	Both	Both	Both	C11orf71
C11orf73	12.4359	15.9655	11.9367	11.6706	16.2959	16.7852	15.177	15.5326	12.1924	7.03557	7.4311	14.0337	20.3595	18.359	19.0798	15.371	14.3278	Both	Both	Both	C11orf73
C11orf74	4.79632	6.14593	2.41953	1.67218	5.78441	5.21522	2.72994	2.91711	3.93683	2.51971	2.36444	4.13186	3.5826	3.27638	4.09846	3.22295	3.46945	Both	Both	Both	C11orf74
C11orf75	7.34596	8.2545	4.32654	5.37403	5.36768	5.39621	5.2434	5.7395	27.9103	25.4262	22.6592	9.0464	29.0939	31.0817	31.4044	29.2153	30.0783	Both	Both	Both	C11orf75
C11orf80	7.84004	7.58842	5.51247	5.67387	6.02698	5.61743	7.20367	8.50507	3.74586	8.11545	11.2123	5.82464	20.8095	26.2487	30.1969	25.9532	24.3152	Both	Both	NA	NA
C11orf82	5.60735	6.74663	18.1882	22.0958	9.49141	11.9722	16.1872	14.1688	3.95152	2.47063	3.5279	2.54828	9.22928	6.97329	6.7771	5.96311	5.19692	Both	Both	Both	C11orf82
C11orf83	17.0085	15.3158	10.6912	9.82548	27.0312	33.5035	35.7177	35.8198	5.67021	12.0259	16.6074	8.40933	26.5911	24.598	25.974	29.8938	23.8507	Both	Both	Both	C11orf83
C11orf84	25.7155	22.0951	16.8115	14.2308	42.052	48.7737	52.3138	48.9657	12.589	3.92683	3.2558	14.6708	15.6465	17.1163	15.457	15.632	16.1714	Both	Both	Both	C11orf84
C11orf85	0	0	0	0	0.0248792	0	0	0	0	0	0.0093827	0.018202	0	0	0	0	0	Both	Both	Mouse	C11orf85
C11orf86	0	0	0	0.0691935	0.0559782	0.0201101	0.697517	1.43961	0	28.4695	45.0557	0.072808	0.0731144	0.0941489	0.0365934	0.0260968	0.46453	Both	Both	Human	C11orf86
C11orf87	0.00466114	0.00408639	0.00595942	0	0	0	0	0	0.0146897	0.0981707	0	0.018202	0	0	0	0	0	Both	Both	Both	C11orf87
C11orf88	0	0.0245183	0	0	0.0062198	0	0	0	0.0587586	0	0	0.200222	0	0	0	0	0	Both	SX	Mouse	C11orf88
C11orf9	71.4973	55.2725	91.5606	70.808	65.7059	87.8678	86.42	89.0475	46.7131	43.8005	31.8543	2.18424	106.685	128.884	119.36	125.421	96.7818	Both	Both	Human	C11orf9
C11orf90	0	0.00408639	0.274133	0.311371	0.0248792	0	0.204445	0.0189423	0.0146897	0.130894	0.093827	0	2.0922	2.05245	1.87358	1.70934	1.68392	CX	Both	NA	NA
C11orf91	0.0512726	0.10216	0.0774725	0.0115323	0.0559782	0.00670337	0.0120262	0	0.0734483	0.0654471	0.121975	0.163818	0.0224967	0.0125532	0.021956	0.0391451	0.159682	Both	Both	Both	C11orf91
C11orf92	3.14161	3.0607	1.71631	2.36411	0.858332	0.971989	1.02222	1.45855	0.220345	8.18089	9.26073	0.163818	19.6734	13.6892	7.6407	9.12082	9.26156	Both	PHT	NA	NA
C11orf93	12.8321	13.8815	4.69602	5.44322	1.50519	2.07134	2.52549	4.58402	0.102828	7.10101	9.53283	0.473252	7.50828	6.98585	5.28409	4.73656	4.61626	Both	Both	Both	C11orf93
C11orf94	0.032628	0.0449503	0.0357565	0.0115323	0.0248792	0.0469236	0.0240523	0	0	0	0.0093827	0	0.00562418	0	0	0.0260968	0	Both	Both	Both	C11orf94
C11orf95	11.8253	14.948	9.80325	9.62943	77.9154	73.4421	63.931	76.3562	10.1946	10.7006	4.95407	15.8904	10.011	18.8047	16.1523	15.5015	10.7568	Both	Both	Both	C11orf95
C11orf96	3.89671	25.8995	0	0.0807258	17.3657	3.82092	0.0120262	0	9.50421	24.6736	14.6276	59.5934	0.00562418	0	0.021956	0.0130484	0.0725827	PHT	Both	Mouse	C11orf96
C12orf10	53.7103	46.6992	39.9639	38.0218	22.2295	23.3344	21.5268	23.9051	13.2207	17.6053	18.2024	28.4497	32.6315	38.645	34.8589	35.2045	33.5332	Both	Both	Both	C12orf10
C12orf11	25.3333	32.7279	40.536	43.073	31.6214	36.3122	25.8923	23.621	14.9688	11.8132	11.8504	9.61066	45.061	41.5636	43.4217	36.7834	33.7365	Both	Both	NA	NA
C12orf12	0	0	0	0	0	0	0	0	0	0	0	0	0	0	0	0	0	Neither	Neither	Both	C12orf12
C12orf23	14.4262	17.5878	17.5982	17.0793	22.1487	13.5408	11.0039	11.8957	76.2099	28.6822	21.3175	65.9095	27.5979	31.7596	25.8569	30.5202	36.2914	Both	Both	Both	C12orf23
C12orf24	4.44673	5.32048	2.72346	2.88306	2.45682	2.93608	1.0583	0.58721	3.408	1.04715	0.863209	2.7303	2.06408	1.68213	1.6467	1.6441	1.8436	Both	Both	NA	NA
C12orf26	2.3026	2.64389	3.21809	3.87484	2.48792	2.36629	2.99451	2.99288	2.95262	4.40132	3.86567	3.78602	4.58933	4.24925	4.17896	2.8576	3.74527	Both	Both	Both	C12orf26
C12orf29	6.24127	7.40862	15.5779	17.0908	10.4928	12.8571	12.0743	10.4372	7.56517	6.65925	8.34122	7.39002	17.2775	17.4991	17.821	18.62	22.1668	Both	Both	Both	C12orf29
C12orf32	33.7933	37.3986	39.0104	32.9938	17.1791	16.0479	16.2113	16.7639	17.8773	17.3926	17.9585	29.0504	30.1906	28.1631	28.2574	26.4099	24.7072	Both	Both	Both	C12orf32
C12orf33	0.130512	0.130764	0.0595942	0.0691935	0.0062198	0.0134067	0.0120262	0	0.146897	0.0163618	0.0187654	0.418646	0	0.00627659	0.0292747	0	0	Both	SX	NA	NA
C12orf34	17.2276	21.7192	7.84856	11.6014	31.0306	36.5535	15.646	19.9651	0.881379	3.71413	2.93679	0.400444	9.45988	7.06744	3.87158	4.98448	4.41303	Both	PHT	NA	NA
C12orf35	18.4302	22.4424	46.6027	44.1339	64.1572	55.9463	53.0474	58.2664	55.1597	32.9363	24.2637	85.3492	43.3062	36.8875	39.2574	33.8214	53.3048	Both	Both	Both	C12orf35
C12orf36	7.08027	8.0747	9.16559	9.82548	2.94818	4.31027	7.34798	5.3796	0.0146897	135.361	78.1767	0.527858	43.295	43.3336	51.2015	52.5719	73.3957	Both	PHT	NA	NA
C12orf39	0	0.0326911	0	0	0	0	0	0	0	0	0.0093827	0	0.0112484	0.0188298	0	0	0.0580662	Both	Neither	NA	NA
C12orf4	5.58871	7.36367	12.05	12.7316	5.69733	4.9605	5.00288	5.13335	18.9937	10.6024	9.67357	11.176	15.2584	13.3064	13.7811	11.2738	11.9326	Both	Both	Both	C12orf4
C12orf40	0	0	0	0	0	0	0	0	0	0	0	0	0	0	0	0	0	Neither	Neither	NA	NA
C12orf41	27.8969	28.0285	28.9032	31.091	18.79	20.2509	19.0615	19.3211	15.1891	9.30986	10.7713	15.4717	30.9049	28.9727	28.3233	25.4574	24.0104	Both	Both	NA	NA
C12orf42	0.0932228	0.0653822	0.166864	0.126855	0	0.0134067	0	0.0189423	0.0881379	0.0490854	0.0281481	0.018202	0.146229	0.207128	0.10978	0.117435	0.0290331	Both	Both	Both	C12orf42
C12orf43	10.4922	10.0607	11.1382	11.1863	8.47136	9.46516	8.53857	9.47113	7.242	7.34644	7.39357	12.978	13.4081	13.049	11.7831	13.5703	11.7729	Both	Both	Both	C12orf43
C12orf44	99.4082	87.9595	69.5226	54.2593	27.0561	28.2614	27.107	27.2579	25.9566	25.0172	24.6202	36.3312	38.6888	38.3123	38.5767	35.5047	38.3527	Both	Both	Both	C12orf44
C12orf45	16.2301	18.2375	9.71386	9.16814	4.1797	3.91477	2.28497	3.1823	4.37752	4.05772	3.75308	3.51299	11.4621	9.64712	11.3513	10.7388	9.27607	Both	Both	Both	C12orf45
C12orf47	33.9378	30.8727	19.4873	18.7053	11.9233	13.9363	17.8228	18.9991	6.31655	14.2675	14.6276	7.99068	16.6588	20.1039	18.9993	18.3982	18.6828	Both	Both	NA	NA
C12orf48	5.15056	7.64563	24.5111	23.5604	9.65312	12.4415	14.7681	14.1877	6.75724	5.15396	5.50765	2.98513	18.1774	14.6182	13.5981	15.9451	13.0794	Both	Both	NA	NA
C12orf49	15.9831	13.7589	52.3416	47.1439	29.457	30.9092	35.1404	38.2823	24.9283	44.9785	45.3372	24.8275	46.6301	39.5927	36.1616	45.9434	55.2355	Both	Both	Human	C12orf49
C12orf5	12.7715	14.5802	27.1213	26.5818	7.34558	8.56021	8.95949	7.7095	18.1123	22.8411	21.599	16.673	19.1447	12.1452	14.8935	17.9676	12.9342	Both	Both	Both	C12orf5
C12orf50	0	0.0163456	0.00595942	0	0	0.0268135	0	0	0	0	0	0.018202	0	0	0	0	0	Both	Both	Both	C12orf50
C12orf51	23.5061	21.8458	42.145	49.6348	48.0666	57.6624	58.3509	53.4929	29.5115	45.9439	38.7318	24.7183	52.0124	46.3903	38.6938	34.1868	28.3653	Both	Both	NA	NA
C12orf52	22.0286	21.9071	33.5337	31.5061	16.9241	17.898	18.8931	21.007	9.6511	19.176	24.639	9.73808	28.5877	28.3702	24.8762	25.6792	25.0991	Both	Both	Human	C12orf52
C12orf53	0.330941	0.237011	0.0536348	0.0576613	0.354528	0.0134067	0.0120262	0.0189423	0.381931	0.91626	0.562962	0.109212	0.0562418	0.0502127	0.0585494	0.0130484	0.0145165	Both	Both	Mouse	C12orf53
C12orf54	0.0186446	0	0	0	0.0124396	0	0	0	0.0146897	0.0163618	0	0.018202	0	0	0	0	0.0145165	Both	Both	Both	C12orf54
C12orf56	0.428825	0.63339	0.357565	0.219113	1.26884	1.22001	0.853857	0.92817	0	0.163618	0.375308	0.291232	0	0	0	0	0	Both	Both	Human	C12orf56
C12orf57	119.908	115.481	37.6159	35.2887	23.685	17.0065	10.8115	10.835	63.1802	42.0007	40.4019	64.7081	31.9116	32.9835	33.3439	32.2165	41.5609	Both	Both	Both	C12orf57
C12orf59	0.111867	0.179801	0.0119188	0.0115323	0.0808573	0.127364	0	0.0378845	1.278	0.0981707	0.0375308	0.072808	0.00562418	0	0.00731868	0	0	PHT	Both	Both	C12orf59
C12orf60	1.9437	2.12084	1.30511	1.01484	0.373188	0.55638	0.324706	0.208365	0.367241	0.17998	0.290864	0.400444	0.365572	0.376595	0.380571	0.48279	0.188715	Both	Both	Human	C12orf60
C12orf61	0.358908	0.514885	0.238377	0.334435	0.373188	0.301652	0.589282	0.549325	1.52772	0.589024	0.272098	2.14784	0.371196	0.200851	0.204923	0.378403	0.275814	Both	Both	NA	NA
C12orf62	42.2206	43.7162	29.6898	26.4781	17.3594	18.6153	14.72	14.6234	18.7146	21.843	27.238	17.9654	28.239	25.031	30.7019	23.5262	26.9572	Both	Both	NA	NA
C12orf64	0.00932228	0.0245183	0.0238377	0.0345968	0.217693	0.180991	0.324706	0.41673	0.117517	0	0.0375308	0.054606	0.489304	0.546063	0.351297	0.287064	0.261298	Both	Both	NA	NA
C12orf65	23.4269	22.5283	13.5338	14.6921	13.7955	15.9741	17.1734	17.3132	6.06683	6.95376	8.07851	9.84729	12.0639	12.1075	11.1317	8.4945	9.37769	Both	Both	Both	C12orf65
C12orf66	6.90781	6.35842	15.1906	15.2341	5.26195	6.1537	4.26929	4.56508	2.79103	4.04136	2.89926	4.89634	9.1168	9.00063	8.51162	9.99506	8.5067	Both	Both	Both	C12orf66
C12orf67	0	0	0	0	0.0062198	0	0	0	0.0146897	0	0	0	0.00562418	0	0	0	0	Both	Both	NA	NA
C12orf68	0.065256	0.474021	0	0	1.34348	0.234618	0.0120262	0	0.940138	0.621748	0.281481	0.63707	0	0	0	0	0	PHT	Both	Mouse	C12orf68
C12orf69	0.107206	0.187974	0.0357565	0.0115323	0.0373188	0.0134067	0	0.075769	0	0	0	0	0.0449935	0.0690425	0	0.0260968	0.0580662	Both	Both	Both	C12orf69
C12orf70	3.3467	3.10974	26.9306	31.2178	0.0248792	0.0402202	0.0240523	0.0189423	0.117517	0.0163618	0	0.254828	0.061866	0.0753191	0.0292747	0.0130484	0.130649	Both	Both	Human	C12orf70
C12orf71	0.0745783	0.053123	0.00595942	0	0.0062198	0	0.0120262	0	0	0.0163618	0	0	0.0281209	0.031383	0.00731868	0.0130484	0.0145165	Both	Both	Both	C12orf71
C12orf72	1.10935	1.49562	1.73419	1.71831	2.25157	2.60761	2.05647	2.04576	1.9831	2.87967	2.61777	1.89301	1.34418	1.23021	1.22222	1.74848	1.35004	Both	Both	NA	NA
C12orf73	11.0376	11.1967	6.85929	8.17637	3.90603	5.29566	4.79844	5.20912	2.49724	2.2252	2.20494	2.62109	6.70965	6.09457	7.64802	5.87177	5.50177	Both	Both	Both	C12orf73
C12orf74	0.065256	0.0817278	0.232417	0.230645	0.29855	0.382092	0.228497	0.246249	0	0.261789	0.187654	0.018202	0.247464	0.150638	0.16833	0.130484	0.0725827	Both	PHT	NA	NA
C12orf75	17.2835	23.8236	10.4826	10.2752	16.3829	24.2729	26.1088	24.6818	20.5214	32.9526	24.5733	41.719	123.001	142.234	156.173	139.265	123.986	Both	Both	Human	C12orf75
C12orf76	4.98276	5.17745	3.0989	2.87153	2.22669	2.80201	1.50327	1.8374	2.17407	1.14532	0.994567	2.18424	1.93472	1.8767	2.1956	1.69629	1.69844	Both	Both	NA	NA
C12orf77	0.0186446	0.0245183	0.0178783	0.0115323	0	0	0	0	0.044069	0.0490854	0.0281481	0.018202	0.0112484	0	0.00731868	0.0130484	0	Both	Both	NA	NA
C13orf1	17.428	17.1138	24.8627	27.712	11.7305	12.2806	15.2973	19.1506	6.31655	18.8324	22.5842	10.0111	29.3695	27.8681	30.4384	34.1737	30.7751	Both	Both	NA	NA
C13orf15	6.05482	7.73553	1.03098	3.51734	26.5523	22.3289	27.9849	37.5435	13.8377	4.15589	2.31753	22.4431	1.98534	6.11968	6.66732	6.58943	7.75184	Both	Both	NA	NA
C13orf16	0.358908	0.478107	0.00595942	0.0115323	0.0062198	0.0469236	0.0120262	0.0189423	0.279103	0.0163618	0.0093827	0.018202	0.0168725	0.0376595	0.00731868	0.0260968	0	PHT	Both	NA	NA
C13orf18	25.4172	30.4845	45.5598	33.1091	1.38701	1.1932	8.88733	11.4601	5.67021	18.9633	15.4908	0.291232	82.8048	85.7508	95.9332	77.39	66.3697	Both	Both	NA	NA
C13orf23	63.3869	70.4126	181	208.226	85.5782	90.5223	94.0806	122.178	26.8233	41.2808	46.0128	32.6362	122.81	102.377	92.5008	102.064	80.5523	Both	Both	NA	NA
C13orf26	0	0	0	0	0	0	0	0	0	0	0	0	0	0	0	0	0	Neither	Neither	NA	NA
C13orf27	10.6554	11.5645	12.0857	11.0364	5.23085	6.65645	6.7106	6.38354	8.27028	1.7998	1.61383	4.96915	4.45435	3.38308	4.90351	3.13161	3.74527	Both	Both	NA	NA
C13orf28	0	0	0	0	0	0	0	0	0	0	0	0	0	0	0	0	0	Neither	Neither	NA	NA
C13orf29	7.00104	6.25217	6.22164	4.05935	0.634419	0.603303	1.21464	1.13654	4.03966	1.16169	0.384691	1.98402	16.0627	15.4844	15.8449	18.059	8.65186	Both	Both	NA	NA
C13orf30	0	0	0	0	0.0062198	0	0	0	0.0587586	0.0654471	0.150123	0	0	0	0	0	0	Both	Both	NA	NA
C13orf31	13.6711	16.3088	25.7745	19.2358	2.70561	0.958582	0.456994	1.09865	40.5288	17.9652	18.0429	12.3774	21.2482	18.9302	19.453	20.6817	17.565	Both	Both	NA	NA
C13orf33	0.065256	0.731463	0	0	0.932969	0.415609	0.0240523	0.0189423	43.5695	3.53415	1.63259	29.2506	0	0	0	0	0.0145165	PHT	SX	Mouse	C13orf33
C13orf34	6.18067	7.27786	15.9117	14.842	10.0201	10.9868	15.0808	15.097	5.49393	4.89217	8.01283	6.04307	24.977	18.8047	20.7119	15.0709	13.5004	Both	Both	NA	NA
C13orf35	0.00932228	0.00408639	0	0	0	0.00670337	0	0.0189423	0	0	0	0	0	0	0	0.0130484	0	Both	Both	NA	NA
C13orf36	0	0	0	0	0	0	0	0	0.0587586	0	0.0187654	0	0	0.00627659	0	0	0	Neither	Both	NA	NA
C13orf38	0	0	0	0	0	0.00670337	0	0	0.0293793	0.0490854	0.0562962	0.018202	0	0	0	0	0	Both	Both	NA	NA
C13orf38-SOHLH2	0	0	0	0	0	0	0	0	0	0	0	0	0	0	0	0	0	Neither	Neither	NA	NA
C13orf39	0	0	0	0	0.0062198	0	0	0	0.0146897	0	0	0	0	0	0	0	0	Both	Both	NA	NA
C13orf40	0.349586	0.318738	0.30989	0.219113	0.0808573	0.053627	0.120262	0.0378845	0.0734483	0	0.0093827	0.036404	0.0112484	0.00627659	0.00731868	0.0130484	0	Both	Both	NA	NA
C14orf1	43.7541	46.1762	33.0867	29.2112	22.2047	22.034	19.4102	20.3061	15.0128	22.9392	34.7629	15.6719	22.4855	20.9513	25.4178	20.9688	17.8408	Both	Both	Both	C14orf1
C14orf101	15.0788	16.1903	15.1608	10.7596	15.6303	15.1362	9.80132	11.4032	9.48952	16.3618	13.3516	3.76782	20.9501	18.2712	15.5376	14.6403	13.631	Both	Both	Both	C14orf101
C14orf102	5.626	5.913	10.5243	8.46467	8.74503	8.23174	7.20367	6.3646	9.48952	10.8479	9.37332	8.66416	13.8636	13.5323	13.137	11.8871	8.97123	Both	Both	Both	C14orf102
C14orf104	7.7375	8.19729	8.51601	8.79911	9.97033	12.227	9.1038	8.35353	7.60924	10.8479	14.2336	5.58802	9.06618	7.29968	7.42846	9.2513	6.4889	Both	Both	NA	NA
C14orf105	0.195768	0.216579	0.154945	0.184516	0.180374	0.134067	0.132288	0.0568268	0.146897	0.17998	0.178271	0.054606	0.916742	0.295	0.248835	0.234871	0.319364	Both	Both	Human	C14orf105
C14orf106	6.06881	7.87856	31.3287	33.5243	22.2358	23.7098	27.5519	25.0038	22.4311	16.9017	18.5684	26.7205	43.1094	41.6828	38.0864	34.239	34.8252	Both	Both	NA	NA
C14orf109	8.2409	10.0934	6.47193	5.74306	8.79479	9.69308	8.17779	7.10334	12.2659	13.0076	12.6948	5.29678	10.6297	9.78521	10.0412	9.15996	9.05833	Both	Both	Both	C14orf109
C14orf118	2.95516	3.64506	14.243	13.7464	6.24467	6.89777	5.84471	6.30777	7.8149	6.07022	5.09481	10.8484	5.23049	5.51712	4.64736	4.99753	5.6179	Both	Both	Both	C14orf118
C14orf119	25.8321	28.7804	23.3073	21.4961	21.3277	19.4063	15.8264	16.2714	33.0811	31.071	33.3555	22.2611	42.4457	38.2684	42.1849	32.4252	35.101	Both	Both	Both	C14orf119
C14orf126	5.71922	6.93051	14.69	15.2802	6.6925	6.3548	5.2434	6.40248	8.946	10.7661	13.1546	6.78935	19.6734	17.8443	18.0039	24.0612	20.9038	Both	Both	Both	C14orf126
C14orf128	3.62637	3.24868	2.13943	2.145	3.07258	2.86234	2.26092	2.78451	0.969517	2.42154	1.88592	0.436848	4.02129	3.07553	3.93745	3.27514	2.77266	Both	Both	NA	NA
C14orf129	17.8289	16.3864	29.2369	25.4286	21.5578	25.8147	36.5595	28.5839	18.6412	98.1871	119.676	21.4784	77.58	72.7708	79.0344	94.7835	85.0234	Both	Both	Both	C14orf129
C14orf132	0.344925	1.24635	0.0238377	0.0230645	3.52662	0.817811	0.0481046	0.0378845	31.4212	7.62459	3.2558	102.805	0.106859	0.0690425	0.0805055	0.0782903	0.0580662	PHT	SX	Both	C14orf132
C14orf135	13.4381	15.3648	24.2489	23.6757	15.7983	14.9753	12.3629	11.7253	24.282	16.3291	15.5847	33.8011	7.80074	7.16159	6.41848	6.21103	5.51629	Both	Both	Both	C14orf135
C14orf138	4.70775	4.76881	4.67815	4.95887	2.15205	2.42662	2.64575	3.56114	4.06903	1.81616	2.97432	2.16604	2.64899	2.29096	2.56154	2.427	1.82909	Both	Both	NA	NA
C14orf139	7.75148	6.32573	3.98089	3.20597	0.454045	0.221211	0.456994	0.776632	7.55048	0.654471	0.572345	11.3399	0.0731144	0.0251064	0.226879	0.0391451	0.130649	Both	SX	NA	NA
C14orf142	7.30867	7.50669	5.79852	5.31637	8.02354	8.46636	9.57282	8.48613	6.59566	9.19532	12.5634	5.13297	7.9076	6.45861	6.37457	6.34151	6.60503	Both	Both	Both	C14orf142
C14orf143	3.98528	4.44599	6.10245	6.7233	3.02282	2.72827	2.79007	3.78845	1.67462	2.2252	2.20494	2.31166	4.51622	4.88946	5.37923	4.67132	3.99205	Both	Both	NA	NA
C14orf145	1.67335	2.37011	6.48981	4.6475	4.35386	4.53818	6.2055	4.41354	4.62724	2.84695	3.02123	3.87703	2.48589	2.90606	2.85428	1.91811	1.35004	Both	Both	NA	NA
C14orf147	25.8321	32.4786	33.2774	34.493	21.3526	21.7927	21.2141	19.0559	31.2596	69.5212	77.4448	30.5976	49.7009	45.794	50.0817	69.1434	76.1538	Both	Both	NA	NA
C14orf148	0.28433	0.351429	0.0774725	0.0576613	0.217693	0.187694	0.108235	0.189423	0.161586	0.0818089	0.0656789	0.036404	0.0956111	0.0627659	0.102461	0.0260968	0.0435496	Both	Both	NA	NA
C14orf149	1.38436	1.42615	0.363525	0.472822	1.3186	0.542973	0.553203	0.511441	5.62614	0.670833	0.459752	4.71432	0.821131	0.903829	0.651362	0.587177	0.435496	Both	SX	Mouse	C14orf149
C14orf153	34.5997	35.948	21.5374	21.8306	15.1701	15.8602	16.1151	17.5216	10.9732	12.8276	16.4197	13.5787	23.7903	25.8909	28.1989	22.0779	22.2684	Both	Both	NA	NA
C14orf156	31.8263	34.4401	22.0201	18.5208	13.329	14.6402	11.5812	13.127	11.6636	14.7747	22.1526	15.0895	16.9738	13.8211	19.453	13.3746	13.2101	Both	Both	NA	NA
C14orf159	11.1355	11.7034	8.49218	9.6525	13.2855	11.818	6.50615	6.95181	27.5284	40.2664	53.3501	38.388	53.7334	49.8487	48.962	40.1107	31.9945	Both	Both	Both	C14orf159
C14orf162	0	0	0	0	0.0062198	0	0	0	0	0	0	0.036404	0	0	0	0	0.0145165	Both	Both	NA	NA
C14orf165	0	0.00408639	0	0.0115323	0.0124396	0.0134067	0.0120262	0	0	0	0.0187654	0	0	0.0376595	0.0146374	0.0260968	0	Both	Both	NA	NA
C14orf166	68.64	80.3343	65.5954	70.8772	53.5773	55.7721	54.5386	51.8639	56.3936	67.476	70.8394	66.0187	69.5993	69.8773	79.8687	61.5623	64.439	Both	Both	Both	C14orf166
C14orf166B	0.0745783	0.0653822	0.214539	0.265242	0.0186594	0.0268135	0.0240523	0	0.0146897	0.0163618	0.0281481	0.036404	0	0.00627659	0.00731868	0	0.0435496	Both	Both	Both	C14orf166B
C14orf167	49.0772	53.45	55.9411	58.5031	14.1438	14.6402	11.3046	15.2485	10.841	14.6274	15.7442	8.80977	51.7256	51.4869	45.6978	44.5733	37.6995	Both	Both	NA	NA
C14orf169	10.3617	9.37417	15.0237	13.066	11.631	12.1666	10.559	10.5698	9.43076	6.54471	8.78221	8.71876	9.7917	8.69936	9.12639	8.4684	6.43083	Both	Both	Both	C14orf169
C14orf176	1.10469	1.09515	0.554226	1.00331	1.40567	1.93727	2.38118	2.86028	0.235034	19.5687	26.797	0.655272	6.884	5.27861	6.5063	6.0414	4.16625	Both	PHT	Human	C14orf176
C14orf177	0	0	0	0	0	0	0	0	0	0	0	0	0	0	0	0	0	Neither	Neither	NA	NA
C14orf178	0.0792394	0.10216	0.0715131	0.0345968	0.0435386	0.0201101	0.0360785	0	0.117517	0	0.0469135	0.072808	0.0281209	0.0564893	0.0439121	0.0391451	0.0145165	Both	Both	NA	NA
C14orf179	10.674	10.2895	6.25143	5.52395	6.60542	6.45535	5.85674	4.35672	6.59566	5.9066	6.92444	6.2979	3.95942	4.20532	4.74982	3.6405	3.54204	Both	Both	NA	NA
C14orf180	0	0	0	0.0115323	0	0	0	0	0	1.04715	3.16197	0	0	0.00627659	0	0	0	Both	Both	Mouse	C14orf180
C14orf181	2.06022	1.86748	0.131107	0.265242	0.366968	0.858032	0.553203	0.662979	0.426	0.63811	0.69432	0.564262	0.804258	0.759468	0.914835	0.652419	0.435496	Both	Both	NA	NA
C14orf182	1.47758	0.980733	1.57925	1.4646	0.143055	0.107254	0.240523	0.227307	0.176276	0.0981707	0.572345	0.600666	0.590539	0.483298	0.644044	0.48279	0.75486	Both	Both	NA	NA
C14orf183	0.0466114	0.0122592	0.0655536	0.0807258	0	0.00670337	0	0	0	0	0.0093827	0	0	0	0	0	0	Both	Both	NA	NA
C14orf184	0.0885617	0.0490367	0.0774725	0.046129	0.0435386	0.0201101	0.0360785	0.0947113	0.044069	0.0163618	0.197037	0.018202	0.0787386	0.0502127	0.021956	0.0521935	0.0870993	Both	Both	NA	NA
C14orf19	0.0885617	0.237011	0.0953507	0.092258	0.111956	0.053627	0.144314	0.17048	0.0146897	0	0.0281481	0	0.112484	0	0.10978	0.0521935	0.130649	Both	Both	NA	NA
C14orf2	59.9749	65.8276	39.0283	40.8011	42.3257	46.0589	49.1389	45.7455	28.5714	43.5551	62.7046	32.1812	70.8591	58.7614	86.0091	59.3832	70.623	Both	Both	Both	C14orf2
C14orf21	2.80601	2.15761	18.2895	15.1649	17.2413	20.5995	20.6369	19.6431	10.3856	19.1106	17.6489	12.8506	38.1601	31.0566	21.956	31.6554	23.6765	Both	Both	Both	C14orf21
C14orf23	0.377553	0.330997	0.178783	0.149919	0.130616	0.0938472	0.132288	0.151538	0.293793	0.114532	0.253333	0.127414	0.219343	0.213404	0.197604	0.143532	0.232265	Both	Both	NA	NA
C14orf28	2.26532	2.12901	1.85934	2.05274	1.59227	1.02562	1.49124	1.25019	3.07014	2.9124	2.63654	4.16826	2.77272	3.42074	3.82035	3.44477	2.46781	Both	Both	Both	C14orf28
C14orf33	0.461453	0.54349	0.494632	0.438226	0.354528	0.422312	0.252549	0.359903	0.161586	0.45813	0.412839	0.873696	0.719895	0.677872	0.490351	0.782903	0.609695	Both	Both	NA	NA
C14orf34	0.181785	0.38412	1.3945	1.1071	0.0248792	0.0201101	0.0120262	0.132596	0.455379	0.0490854	0.0750616	0.09101	0.24184	0.163191	0.578176	0.469742	1.61134	Both	Both	NA	NA
C14orf37	0.130512	0.502626	0.154945	0.0576613	3.79408	0.911659	0.252549	0.113654	10.6647	1.21077	0.881974	1.41976	0.326203	0.225957	0.21956	0.130484	0.522596	Both	Both	Mouse	C14orf37
C14orf38	0	0	0	0.0230645	0.111956	0.201101	0.0360785	0.227307	0	0	0.0750616	0	0.157477	0.131808	0.248835	0.0260968	0.101616	Both	Both	Both	C14orf38
C14orf39	0	0	0	0	0	0	0	0	0	0	0	0.200222	0.24184	0.144362	0.124418	0.169629	0.145165	Neither	Both	Both	C14orf39
C14orf4	91.8292	81.2619	99.0277	86.4458	50.9837	27.3699	23.1383	29.512	50.3855	28.0768	18.2494	93.795	16.8444	17.7628	14.5422	18.7897	14.052	Both	Both	NA	NA
C14orf43	18.7145	19.3736	58.3845	56.139	28.6733	23.7635	36.2709	44.4006	28.2041	81.7926	77.6231	71.7705	24.1165	26.2424	24.1297	31.6815	24.6781	Both	Both	Both	C14orf43
C14orf45	0.330941	0.433157	0.643618	1.06097	3.27161	2.5942	5.83269	4.77345	6.46345	2.24156	3.4716	7.84507	0.849252	1.05447	1.17831	0.769855	1.52424	Both	Both	Both	C14orf45
C14orf48	0	0	0	0	0	0	0	0	0.0146897	0	0	0	0	0	0	0	0	Neither	Both	NA	NA
C14orf49	1.91107	1.51605	8.52793	5.3625	0.876991	0.469236	0.853857	1.7048	3.86338	1.39075	0.844443	18.293	0.140605	0.269893	0.446439	0.208774	0.595178	Both	SX	Mouse	C14orf49
C14orf50	6.71671	6.03968	7.61614	8.75298	0.199033	0.261432	0.793726	1.45855	0.998897	7.42825	9.36394	0.473252	8.9537	12.4277	16.4817	13.1267	14.2117	Both	Both	NA	NA
C14orf64	0.0186446	0.053123	0.0178783	0	0.0373188	0	0	0.0189423	0.749172	0.73628	0.628641	0.928302	0.629908	0.502127	0.285428	0.456693	0.537112	Both	Both	NA	NA
C14orf70	0.00466114	0	0	0	0	0	0	0	0	0	0	0	0.0843627	0.150638	0.0365934	0.130484	0.0870993	Both	Neither	NA	NA
C14orf73	0.386875	0.204319	0.143026	0.0230645	1.73532	1.72947	2.60968	2.25413	1.51303	3.61595	3.77185	2.89412	1.64789	2.92489	2.61277	2.33566	2.39523	Both	Both	NA	NA
C14orf79	4.05053	3.34675	3.67696	4.10548	7.06569	7.50107	7.73282	7.55796	4.50972	2.69969	2.28	4.11365	7.41267	7.80808	8.70191	6.98088	5.95178	Both	Both	Both	C14orf79
C14orf80	10.8838	9.30062	8.87954	7.54209	10.5177	11.1008	17.3297	17.067	5.40579	6.47927	10.321	7.99068	16.9007	16.7146	16.7598	17.2108	11.2794	Both	Both	Both	C14orf80
C14orf82	0.461453	0.433157	0.387362	0.322903	0.354528	0.241321	0.336732	0.227307	0.514138	0.409045	0.487901	0.72808	0.303706	0.370319	0.424483	0.4045	0.304848	Both	Both	NA	NA
C14orf86	0	0	0	0	0	0	0	0	0	0	0	0	0	0	0	0	0	Neither	Neither	NA	NA
C14orf93	10.963	11.115	10.8461	10.5059	8.63308	9.24395	8.31007	11.2706	4.95041	8.2627	7.919	6.57093	9.47675	11.3292	11.6001	10.5431	9.79867	Both	Both	Both	C14orf93
C15orf17	41.624	41.3011	18.9152	17.6213	31.4908	32.3371	32.9998	37.07	24.9577	22.9883	22.7061	21.6604	34.4087	44.2688	42.0019	32.6601	34.2591	Both	Both	NA	NA
C15orf2	0.209751	0.159369	0.160904	0.184516	0.199033	0.227915	0.15634	0.284134	0.205655	0.0981707	0.234568	0.18202	0.253088	0.269893	0.285428	0.234871	0.0870993	Both	Both	NA	NA
C15orf23	16.2814	20.7915	22.3002	17.9788	25.6256	30.1384	28.033	25.6857	5.77303	8.09908	9.56098	9.62886	22.3618	18.5662	21.5608	16.7672	13.7907	Both	Both	Both	C15orf23
C15orf24	95.9683	101.731	69.0578	68.0403	37.1197	37.0898	43.8594	43.8703	34.2563	34.5234	35.1476	51.6573	45.3478	42.9821	51.1283	50.6277	49.1821	Both	Both	Both	C15orf24
C15orf26	0.0605948	0.073555	0.274133	0.311371	0.255012	0.187694	0.240523	0.208365	0.0881379	0.0490854	0	0.127414	0.00562418	0.0251064	0.00731868	0.0260968	0.0870993	Both	Both	Both	C15orf26
C15orf27	0.107206	0.187974	0.0655536	0.0807258	0.0435386	0.053627	0.0120262	0.0189423	0.822621	0.163618	0.10321	0.036404	0.0112484	0.0439361	0.00731868	0	0	Both	Both	Both	C15orf27
C15orf28	0.130512	0.216579	0.148986	0.138387	0.29233	0.221211	0.288628	0.284134	0.279103	0.0981707	0.121975	0.072808	0.281209	0.100425	0.270791	0.130484	0.101616	Both	Both	NA	NA
C15orf29	8.95405	10.0076	13.367	14.4153	10.4306	10.96	12.7477	13.1459	11.2963	12.255	15.1812	6.91676	12.4351	11.3857	12.4857	10.4126	13.7036	Both	Both	Both	C15orf29
C15orf32	0	0	0	0	0	0	0	0	0	0	0	0	0	0	0	0	0	Neither	Neither	NA	NA
C15orf33	1.57547	2.10858	2.41953	2.31798	0.572221	0.489346	0.46902	0.378845	0.470069	0.572662	0.656789	0.746282	0.787386	1.04191	0.958747	1.06997	1.35004	Both	Both	Human	C15orf33
C15orf34	0.848328	0.498539	0.870076	0.772661	0.460265	0.294948	0.216471	0.340961	0.998897	0.801727	0.863209	0.27303	0.523049	0.301276	0.336659	0.339258	0.319364	Both	Both	NA	NA
C15orf37	2.61956	2.33333	5.11914	3.9671	1.80996	1.93057	2.03242	1.87528	1.57179	1.25986	1.70765	2.11143	1.91785	1.66957	1.70525	1.74848	1.6694	Both	Both	NA	NA
C15orf38	2.93652	4.04552	13.5756	11.8436	23.1563	24.836	17.9911	18.5445	14.6015	22.3338	24.8454	10.7574	12.4407	13.1934	10.7145	16.2061	13.9649	Both	Both	Both	C15orf38
C15orf38-AP3S2	0.0279669	0.00408639	0.0297971	0.126855	0.0870771	0.0670337	0.0721569	0.0568268	0.0881379	0.130894	0.10321	0.109212	0.0674902	0.0502127	0.0292747	0.0652419	0.0580662	Both	Both	NA	NA
C15orf39	29.1088	24.7063	97.7882	74.925	56.0528	59.9885	39.8787	41.1994	25.134	34.1961	44.7086	51.7119	40.5672	37.8227	30.636	35.9874	31.8493	Both	Both	Both	C15orf39
C15orf40	13.8809	13.4238	12.8545	15.4417	8.57088	9.89418	12.6635	13.5437	9.372	5.84116	8.27554	12.3228	7.33956	8.38553	9.1703	7.97256	9.63899	Both	Both	Both	C15orf40
C15orf41	39.2561	40.4879	24.9283	28.4385	9.23018	10.3835	9.06772	10.2288	2.90855	2.94512	3.01185	4.69612	3.99879	4.31202	4.69859	5.18021	3.39687	Both	Both	Both	C15orf41
C15orf42	2.50769	3.06888	15.0356	12.6509	24.5495	30.6076	29.1274	25.8751	3.42269	2.84695	4.07209	4.04085	17.2831	14.4675	13.0712	12.3177	7.17117	Both	Both	Human	C15orf42
C15orf43	0	0	0	0	0	0	0	0	0	0	0	0	0	0	0.00731868	0	0	Neither	Neither	Both	C15orf43
C15orf44	44.5186	48.3706	71.0303	76.7702	66.4896	72.8858	71.0626	63.7028	19.4638	35.7178	32.0326	24.1723	52.1024	50.0809	49.9646	45.4214	41.8077	Both	Both	Both	C15orf44
C15orf48	1.84115	1.85113	0.846238	1.16476	3.19076	3.23103	1.65961	1.40173	18.6999	361.955	475.375	50.7108	122.135	105.076	146.93	107.179	113.273	Both	Both	Human	C15orf48
C15orf5	0.0186446	0.0163456	0	0	0.0062198	0.00670337	0	0	0	0	0	0	0.00562418	0.00627659	0	0	0.0290331	Both	Both	NA	NA
C15orf50	0.00932228	0	0.0297971	0.0345968	0	0	0	0	0	0.0163618	0	0	0	0	0	0	0	Both	Both	NA	NA
C15orf51	0.0932228	0.0858141	0.0595942	0.0345968	0.261231	0.134067	0.0360785	0.0378845	1.32207	0.130894	0.206419	1.54717	0.236216	0.0564893	0.16833	0.0782903	0.0870993	Both	SX	NA	NA
C15orf52	19.6094	16.0268	27.8484	19.2935	12.7381	12.8839	10.8957	16.6124	10.9291	13.1876	21.9743	6.60733	18.751	24.3469	24.8689	24.9746	14.2117	Both	Both	Both	C15orf52
C15orf53	0	0.0122592	0	0	0	0	0	0	0.499448	0	0.0093827	0.18202	0	0	0	0	0	Both	SX	NA	NA
C15orf54	0	0.00408639	0	0	0.0435386	0.0134067	0	0	0	0	0	0	0.00562418	0	0	0	0	Both	Both	NA	NA
C15orf55	0.00932228	0.0286047	0.00595942	0	0	0	0.0120262	0	0	0.0163618	0.0469135	0.018202	0.0843627	0.031383	0.00731868	0	0.0145165	Both	Both	Both	C15orf55
C15orf56	0.251702	0.163456	0.220499	0.138387	0.385627	0.57649	1.21464	1.72374	0.0146897	0.0981707	0.0281481	0	0.703023	0.520957	0.687956	0.913387	0.522596	Both	Both	NA	NA
C15orf57	18.7844	21.3718	18.4682	17.3906	12.4769	11.389	9.59687	9.18699	13.2648	14.0711	14.7402	13.4331	20.6014	17.7753	20.3532	17.537	18.5231	Both	Both	Both	C15orf57
C15orf58	0.97884	0.858141	2.52679	2.06427	5.13133	5.91908	4.12497	4.3946	2.04186	2.83059	5.43259	1.18313	3.39138	2.62989	2.29806	3.74489	2.42426	Both	Both	NA	NA
C15orf59	0.032628	0.216579	0	0	1.38079	0.234618	0	0	2.11531	0.359959	0.290864	0.09101	0	0	0	0	0	PHT	Both	Mouse	C15orf59
C15orf60	0	0.00817278	0.00595942	0	0	0.00670337	0	0	0	0	0	0	0	0	0	0	0	Both	Both	Mouse	C15orf60
C15orf61	18.5886	17.6369	8.90934	9.76782	7.65657	9.53219	7.82903	6.78133	2.89386	4.40132	4.31604	3.23996	5.06176	6.22638	6.16233	5.49337	6.75019	Both	Both	Both	C15orf61
C15orf62	4.06452	4.0537	4.10008	3.28669	5.16243	5.53699	6.31373	7.48219	0.646345	0.73628	1.0321	0.400444	1.88973	1.85159	1.86626	1.12216	1.16132	Both	Both	Both	C15orf62
C15orf63	0.0839006	0.0694686	0.0357565	0.0345968	0.0062198	0	0	0	0.0881379	0.0327236	0.0375308	0	0.0449935	0.0439361	0.0878241	0.0391451	0.0290331	Both	Both	Mouse	C15orf63
C16orf11	0.00466114	0	0.0893913	0.138387	0.0062198	0.00670337	0.0360785	0.075769	0	0	0	0	0	0	0	0	0	CX	Both	NA	NA
C16orf13	59.1872	52.6286	27.3537	26.4204	33.8979	35.2128	33.6131	31.2737	14.1021	20.3377	19.8913	38.4062	34.9205	40.5593	38.6499	39.4583	42.2432	Both	Both	Human	C16orf13
C16orf3	0.0466114	0.0122592	0.0238377	0	0.0746375	0.0871438	0.204445	0.17048	0.0146897	0	0	0.036404	0.151853	0.0125532	0.182967	0.130484	0	Both	Both	NA	NA
C16orf42	45.7817	36.5936	38.3966	38.979	29.8239	29.5217	30.8832	34.2855	24.8255	23.9046	23.7195	34.1288	38.6606	42.1787	40.6992	41.5591	40.4286	Both	Both	Human	C16orf42
C16orf45	0.647899	1.11967	1.76399	1.64911	5.21219	1.00551	0.144314	0.378845	13.1326	6.05386	2.5521	37.4961	0.989856	1.0984	1.27345	1.17435	1.87263	Both	Both	Human	C16orf45
C16orf46	0.65256	0.657908	1.06078	0.991774	1.94058	1.93727	1.50327	1.53432	0.896069	0.801727	0.722468	0.254828	1.17545	1.18	1.05389	1.05692	0.84196	Both	Both	Both	C16orf46
C16orf48	33.4623	23.9135	10.6852	9.73322	14.4735	16.3361	11.8217	10.7024	6.75724	4.89217	3.49037	8.22731	7.767	9.94212	9.66797	8.76851	6.15502	Both	Both	Both	C16orf48
C16orf5	0.708494	2.18213	0.405241	0.438226	33.9601	34.6765	22.8136	25.8941	23.0481	19.3724	11.9067	18.8755	2.87396	1.84532	2.52494	2.13993	2.2791	Both	Both	Both	C16orf5
C16orf52	6.39509	5.76589	4.60067	5.57008	4.95718	4.79961	4.01674	3.14441	6.6691	4.48313	4.04395	8.50034	3.84132	3.84127	4.22288	3.95366	4.13722	Both	Both	Mouse	C16orf52
C16orf53	42.8778	42.9806	37.3775	29.2112	41.4238	43.7931	40.444	43.5104	24.517	24.4118	26.5812	14.5252	42.9125	42.3356	39.1549	38.4797	32.2122	Both	Both	Both	C16orf53
C16orf54	1.0441	1.78984	2.39569	1.70677	0.236352	0.274838	0.0601308	0.113654	17.1281	4.12317	4.19407	15.7629	0.061866	0.0251064	0.0585494	0.0260968	0	Both	Both	Mouse	C16orf54
C16orf55	10.0168	10.1833	13.7663	11.4977	4.34142	5.14149	6.74667	6.38354	2.76166	2.19248	3.34024	2.78491	3.81882	3.18851	3.45442	3.24905	2.42426	Both	Both	Human	C16orf55
C16orf57	78.3212	68.116	69.5941	53.5904	25.9925	27.209	26.9506	28.6028	39.4123	29.0094	32.4454	32.2358	37.8676	31.1319	31.4996	31.8642	26.275	Both	Both	Both	C16orf57
C16orf58	68.5141	58.7623	47.2701	40.8588	76.7025	74.1929	66.8654	77.9095	38.5457	53.5848	55.0389	37.9876	59.92	68.578	54.6193	57.2302	60.6066	Both	Both	Human	C16orf58
C16orf59	6.17135	6.20314	7.35989	6.35427	4.91986	6.54249	5.44785	5.7395	1.63055	1.25986	1.59506	1.43796	7.94135	6.32053	5.328	5.79348	4.19528	Both	Both	Both	C16orf59
C16orf61	20.5323	21.2288	9.85688	8.83371	7.76852	7.80943	9.64498	8.94074	9.2251	9.03171	11.0904	6.3343	15.4778	13.7897	16.3646	11.5739	12.9052	Both	Both	NA	NA
C16orf62	18.6725	19.7822	12.0321	9.89467	16.2772	12.5889	9.72916	8.23988	42.5559	40.839	45.9283	26.2291	55.4657	53.7276	47.7324	48.7096	37.1043	Both	Both	Both	C16orf62
C16orf63	40.2863	42.9193	53.5216	55.3202	26.403	28.8714	30.5585	31.5767	17.5835	21.074	23.7945	28.1949	43.548	41.256	44.922	43.0336	44.4061	Both	Both	NA	NA
C16orf68	10.2778	9.49268	11.156	10.9902	5.63513	7.51448	5.54406	6.17517	5.27359	2.24156	2.91802	5.66082	5.21924	6.42095	6.05986	4.77571	5.95178	Both	Both	NA	NA
C16orf7	14.4449	13.199	6.55536	6.80403	3.50796	2.74168	4.1851	6.02364	22.343	7.73912	9.6548	17.3283	4.28	6.77872	6.20624	6.10664	6.3147	Both	Both	Both	C16orf7
C16orf70	12.8181	12.4431	24.5767	28.4962	18.6034	21.558	15.7663	17.9951	12.1337	9.60437	10.4242	11.1942	13.7568	11.7435	12.3027	11.6392	9.01478	Both	Both	Both	C16orf70
C16orf71	0.382214	0.33917	0.20262	0.149919	0.62198	0.563083	0.46902	0.700863	0.558207	0.0818089	0.187654	0.291232	0.157477	0.106702	0.161011	0.0391451	0.159682	Both	Both	NA	NA
C16orf72	18.3509	18.7606	45.2797	42.1043	38.1398	36.3993	31.737	33.8687	38.5016	42.1643	41.4997	52.5128	33.5258	33.4354	32.8023	37.3314	38.3963	Both	Both	Both	C16orf72
C16orf73	0.0279669	0.053123	0.00595942	0	0.0248792	0.0469236	0	0.075769	0.0146897	0.0818089	0.140741	0.09101	0.0562418	0.0878723	0	0.0652419	0.0145165	Both	Both	Both	C16orf73
C16orf74	0.53137	0.265615	0.184742	0.265242	1.21286	1.22001	5.17125	8.73238	0.558207	0.409045	0.59111	1.18313	0.0843627	0.0878723	0.197604	0.0391451	0.537112	Both	Both	Both	C16orf74
C16orf75	12.1236	14.0653	8.58157	7.63435	12.7692	15.639	13.5054	11.4032	5.15607	7.46097	10.1521	17.6924	20.1571	19.8968	21.4803	17.8763	13.2101	Both	Both	NA	NA
[truncated: 20,337 more rows]
