# Supplementary material for: Phenotypic and Transcriptional Fidelity of Patient-Derived Colon Cancer Xenografts in Immune-Deficient Mice
Source: PLoS One. 2013 Nov 20;8(11):e79874. doi: 10.1371/journal.pone.0079874 (PMC3835935; doi:10.1371/journal.pone.0079874)
Supplement: File S2 — Counts of sequence reads aligned to Mm9, with annotation of differentially expressed genes. (XLS) [file pone.0079874.s006.xls]

## Sheet: Mouse transcripts
RNA-seq mouse transcripts (counts per million)												Differential Expression
symbol	D61540.T2.X1	D61540.X2	P2726.Ov.X1	P2726.Ov.X2	P2726.As.X1	P2750.Tu.X1	D55949.X2	D55949.X3F	D55949.X3M	D55949.X4	D55949.X7	Mouse vs Human	Human ortholog
100043387	0	0	0	0	0	0	0	0	0	0	0	NA	NA
0610005C13RIK	0	0	0	0	0	0.0806199	0	0	0	0	0	NA	NA
0610007C21RIK	47.103	56.9072	45.1836	41.1058	49.7619	40.2025	48.0571	63.1024	68.7739	43.3985	55.0094	Both	C2ORF28
0610007L01RIK	80.0463	74.9322	70.3744	44.8427	55.9545	69.7094	60.6114	63.2656	60.6684	61.3452	72.3808	Both	C7ORF42
0610007P08RIK	26.2968	23.9474	11.1959	13.0791	20.4024	25.7446	24.5685	27.2655	22.9656	25.0167	15.3034	NA	NA
0610007P14RIK	15.8937	17.5099	16.394	7.47379	26.6503	2.52609	24.5685	20.4899	24.0709	9.13652	18.6122	Both	C14ORF1
0610007P22RIK	6.93542	13.1324	15.1945	5.60534	10.6159	16.8764	10.7994	11.7552	15.1057	9.46282	7.03128	Human	C16ORF42
0610008F07RIK	0	0	0	0	0	0	0	0	0	0	0	NA	NA
0610009B14RIK	0	0	0	0	0	0	0	0	0	0	0	NA	NA
0610009B22RIK	5.63503	10.815	7.19739	3.73689	10.2841	11.6361	11.3393	6.28575	9.08798	9.68036	7.44488	NA	NA
0610009D07RIK	18.061	25.7499	24.791	26.1582	38.0402	14.8341	23.7586	31.1022	34.7554	23.8202	25.6435	Both	SF3B14
0610009L18RIK	1.73385	1.80249	0.79971	0.934223	1.32698	9.24442	0.404976	2.85716	0.491242	7.06993	0	NA	NA
0610009O20RIK	20.6618	31.9299	17.1938	9.34223	20.5683	77.3414	24.5685	23.4287	17.8075	30.9989	14.4762	Both	KIAA0141
0610010B08RIK	0.722439	1.03	0	0	1.10582	0.537466	0.674959	0.408165	0.245621	0	0.413605	NA	NA
0610010F05RIK	21.2397	24.4624	18.7932	5.60534	19.186	23.6485	14.3091	21.2246	18.5444	22.2975	11.1673	Both	KIAA1841
0610010K14RIK	26.2968	31.6724	27.9898	36.4347	36.3262	16.3121	27.5383	27.0206	24.5621	20.9922	14.8898	Both	C17ORF49
0610010O12RIK	2.16732	1.03	2.79898	5.60534	4.42328	46.6789	0.809951	6.12248	1.84216	25.4517	6.61767	NA	NA
0610011F06RIK	3.32322	7.46747	3.59869	0	4.25741	7.09455	2.56485	5.87758	3.80713	7.17869	5.37686	Human	C16ORF13
0610011L14RIK	26.4413	22.1449	20.7924	24.2898	21.2317	24.9922	20.6538	27.9185	18.79	19.4695	16.5442	Human	C20ORF4
0610012G03RIK	28.7531	24.2049	24.791	16.816	45.5598	44.0722	28.4833	40.8982	51.0892	41.2231	37.2244	Both	LOC152217
0610012H03RIK	0	0	0.79971	0	0.055291	0.0537466	0	0.408165	0	0	0	NA	NA
0610030E20RIK	28.1751	19.3124	7.9971	2.80267	28.5302	9.00256	16.199	27.3471	20.755	14.0311	11.9945	Both	C2ORF68
0610031J06RIK	145.644	137.762	143.948	130.791	108.536	35.1234	134.182	129.715	169.479	90.6038	126.977	Mouse	C1ORF85
0610037L13RIK	15.6047	12.1024	23.1916	22.4214	28.9172	15.694	20.7887	23.1022	23.334	23.929	11.1673	Both	C1ORF123
0610037P05RIK	18.2055	20.8574	19.5929	6.53956	35.9944	19.3219	22.9486	25.8777	24.1937	27.192	16.9578	NA	NA
0610038B21RIK	0.288976	0	0.79971	0	0.331746	0.725579	0.134992	0.326532	0.122811	0.435072	0.827209	NA	NA
0610039K10RIK	0.577951	0.257499	0.399855	0	0.331746	0.16124	0.269984	0.0816331	0.368432	0.543841	0	NA	NA
0610040B10RIK	0.577951	0.257499	0	0	0.442328	1.12868	0.134992	0	1.22811	0.217536	0	NA	NA
0610040F04RIK	0	0	0	0	0	0.0537466	0	0	0	0	0	NA	NA
0610040J01RIK	4.62361	1.80249	0.399855	1.86845	2.4328	0.214986	1.75489	3.91839	5.89491	2.17536	2.89523	Both	C4ORF19
0610043K17RIK	0	0	0	0	0.055291	0.376226	0.134992	0	0.122811	0	0	NA	NA
0910001L09RIK	27.8862	23.1749	33.5878	20.5529	35.3862	18.3007	36.8528	39.1022	51.5804	36.5461	29.7795	Both	C7ORF59
1100001G20RIK	0.144488	15.1924	0.399855	0	3.64921	0.376226	0	3.02042	0.245621	0.217536	0.827209	Mouse	LOC645638
1110001A16RIK	9.96966	13.1324	11.1959	3.73689	11.777	6.87957	4.45473	8.16331	6.75458	6.63485	5.79046	NA	NA
1110001J03RIK	5.924	7.46747	4.3984	0.934223	7.3537	15.0759	7.28956	8.24494	5.28086	15.1188	6.61767	Both	C7ORF55
1110002B05RIK	64.4416	109.437	61.5776	58.8561	101.57	23.2723	62.5012	65.7963	82.4059	57.7559	91.4066	NA	NA
1110002L01RIK	0.144488	3.34748	0.399855	0	0.55291	1.12868	1.21493	1.55103	0.368432	0.108768	0	NA	NA
1110002N22RIK	5.49054	3.08999	3.59869	5.60534	5.58439	10.2925	7.42455	4.00002	5.15804	5.43841	3.72244	NA	NA
1110003E01RIK	87.7041	79.8246	57.1792	50.4481	79.6743	20.5312	77.6203	87.8372	104.635	75.3763	117.877	Mouse	C4ORF34
1110004E09RIK	8.66927	12.6174	4.3984	9.34223	9.39947	20.9343	10.7994	9.46944	12.4039	12.9434	7.03128	Human	C21ORF59
1110004F10RIK	46.9585	53.5598	61.1778	72.8694	66.9021	36.6552	62.5012	58.5309	72.0898	55.6893	67.4176	Both	C11ORF58
1110005A03RIK	3.03424	3.60498	1.59942	0.934223	9.28889	8.25011	4.18475	9.8776	7.98269	8.59268	4.13605	NA	NA
1110006O24RIK	0.144488	1.03	0	0	0.829365	0.779326	0.674959	0.163266	0.736864	1.41399	0	NA	NA
1110007C09RIK	28.4641	31.6724	30.389	28.9609	39.8648	74.1703	26.1884	45.5513	49.8611	50.0333	52.5278	Both	C9ORF89
1110008F13RIK	25.4299	33.7323	97.1647	100.896	29.9677	34.3978	24.2985	27.2655	30.9483	29.8025	43.0149	Both	C20ORF24
1110008J03RIK	2.60078	3.08999	0.79971	9.34223	4.58915	2.44547	5.66966	6.85718	5.03523	3.91565	2.48163	Human	C12ORF52
1110008L16RIK	7.22439	5.66497	1.19956	7.47379	7.46428	7.65889	4.18475	5.95922	4.29837	4.56826	2.06802	Human	KIAA0391
1110008P14RIK	12.137	21.6299	5.19811	14.9476	14.7074	20.2894	19.9788	20.0817	25.4218	15.7714	15.717	Both	C9ORF16
1110012D08RIK	16.6161	13.3899	22.3919	9.34223	13.9333	5.48216	18.0889	12.4082	7.73707	14.0311	7.85849	NA	NA
1110012J17RIK	6.21298	1.54499	7.59724	0	3.31746	4.19224	4.58972	4.24492	0.614053	6.41732	2.06802	NA	NA
1110012L19RIK	7.80234	9.26996	5.19811	7.47379	10.9476	12.1736	11.8793	13.7144	17.3163	9.8979	9.0993	Both	CXORF40A
1110014N23RIK	31.0649	27.5524	31.1887	42.04	30.5206	21.0687	34.018	29.3063	32.5448	23.0588	35.1564	Human	C11ORF2
1110017D15RIK	0	0	0	0	0.055291	0.0268733	0	0.0816331	0.122811	0.108768	0.413605	Both	C9ORF24
1110017F19RIK	0	0	0	0	0	0	0	0	0	0	0	NA	NA
1110018G07RIK	73.1108	75.4472	49.582	44.8427	44.6198	39.3425	44.5473	41.388	44.5802	49.0544	47.1509	Both	KIAA0317
1110018J18RIK	13.1484	15.1924	20.3926	13.0791	19.7389	12.2005	11.7443	16.9797	10.5617	16.3152	27.2979	NA	NA
1110020A21RIK	0.433463	0.257499	0.399855	0	0.276455	2.33798	0	0.571432	0	1.74029	0	NA	NA
1110020G09RIK	12.2815	6.69497	10.3962	7.47379	17.859	21.8749	7.82953	9.79597	10.8073	15.6626	11.5809	NA	NA
1110021J02RIK	13.0039	9.01246	2.79898	5.60534	12.2193	3.54728	9.71942	11.4286	9.45642	13.0522	8.6857	NA	NA
1110021L09RIK	10.5476	5.92247	2.79898	0	3.31746	0.537466	9.44943	7.34698	4.17556	2.7192	4.13605	NA	NA
1110028C15RIK	8.95825	11.0724	7.19739	6.53956	8.84656	16.3121	3.91476	7.42861	5.15804	12.0733	5.37686	NA	NA
1110031I02RIK	5.05707	5.66497	5.59797	0.934223	4.81032	4.86407	6.47961	9.71434	8.59674	8.04884	5.79046	Human	C17ORF101
1110032A03RIK	6.64644	10.5575	6.79753	2.80267	10.6159	8.33073	8.90946	10.3674	11.053	7.17869	8.27209	Both	C11ORF1
1110032A04RIK	0	0	0	0	0	0	0	0	0	0	0	NA	NA
1110032F04RIK	0	0	0	0	0.608201	0	0.539968	0	0	0	0	NA	NA
1110034A24RIK	5.63503	5.14998	3.59869	7.47379	7.68545	3.6279	5.39968	5.14288	6.01772	6.41732	6.20407	NA	NA
1110034B05RIK	2.74527	4.11998	3.59869	0.934223	7.07725	2.06924	4.58972	5.38778	4.78961	2.93674	6.61767	NA	NA
1110034G24RIK	3.03424	2.57499	1.99927	4.67112	3.48333	2.55296	4.18475	3.67349	4.91242	2.82797	2.89523	Both	C20ORF196
1110036E04RIK	0	0	0	0	0	0	0	0	0	0	0	NA	NA
1110037F02RIK	60.8294	61.7997	74.373	91.5539	46.4997	29.7756	59.8014	43.7553	36.1063	37.9601	45.4965	Both	KIAA1429
1110038B12RIK	10.2586	8.23996	5.99782	13.0791	13.1593	5.40154	9.85441	8.16331	14.1232	7.505	14.4762	Human	C6ORF48
1110038D17RIK	22.3956	24.7199	23.9913	18.6845	31.6817	186.044	17.009	31.6736	23.8253	34.1532	22.7483	Human	C22ORF13
1110038F14RIK	12.8594	12.8749	11.9956	13.0791	18.9095	9.78189	13.2292	14.694	13.2635	17.838	14.4762	Human	C8ORF33
1110046J04RIK	2.60078	1.03	2.39913	1.86845	3.42804	4.59534	3.23981	2.85716	5.40367	3.26304	1.24081	NA	NA
1110049F12RIK	15.1712	26.0074	15.9942	7.47379	21.0659	36.279	19.9788	22.6124	26.8955	23.4939	30.6067	NA	NA
1110051M20RIK	9.24722	8.49746	7.19739	1.86845	11.7217	7.44391	10.5294	13.3062	17.1935	16.424	10.7537	Human	C11ORF49
1110054M08RIK	0.866927	2.83249	1.19956	0.934223	4.9209	4.40722	2.96982	3.75512	2.45621	5.54717	0.413605	NA	NA
1110054O05RIK	17.772	16.9949	18.7932	6.53956	18.6884	4.05787	16.739	21.2246	20.755	9.35406	9.51291	Both	C9ORF80
1110057K04RIK	30.198	74.9322	25.9906	13.0791	26.2632	9.48628	29.8332	28.6532	30.2114	24.5816	23.5755	Both	C2ORF43
1110058L19RIK	7.65786	4.63498	2.39913	5.60534	14.8733	4.91782	11.4743	7.26534	12.7723	12.5083	13.2353	Both	C6ORF57
1110059E24RIK	11.848	11.8449	12.3955	14.0133	26.0421	7.12143	17.009	15.1021	14.1232	11.747	13.2353	Both	C9ORF85
1110059G10RIK	9.39171	11.0724	12.3955	7.47379	12.3299	7.68577	10.7994	11.4286	14.7373	9.8979	9.0993	Human	KIAA1143
1110059M19RIK	0	1.03	0	0	0.055291	0.0537466	0	0	0	0.108768	0	Mouse	CXORF64
1110065P20RIK	8.66927	13.9049	8.39695	0	9.62063	8.03512	8.09951	10.6123	13.632	9.02775	9.51291	Both	C1ORF122
1110067D22RIK	55.6278	80.0821	43.984	45.7769	38.8696	72.128	113.393	69.3881	75.0373	61.0189	59.9727	NA	NA
1190002F15RIK	0.577951	0	1.99927	1.86845	1.16111	0.0268733	1.6199	0.571432	1.71935	0.870145	1.65442	NA	NA
1190002H23RIK	12.426	29.6124	33.5878	22.4214	18.9095	109.804	26.8634	40.49	34.387	39.7004	36.3972	NA	NA
1190002N15RIK	16.9051	27.0374	20.7924	23.3556	11.5558	2.90232	19.0339	17.6327	13.8776	11.6382	22.7483	Both	C3ORF58
1190003J15RIK	0	15.7074	0	0	0.221164	0	0	0	0	0	0	NA	NA
1190003K10RIK	0	0	0	0	0	0.0537466	0	0	0	0	0	NA	NA
1190005F20RIK	13.1484	10.3	6.79753	0	14.7627	6.12712	14.1741	11.5919	12.7723	10.5505	2.89523	NA	NA
1190005I06RIK	0.144488	0.257499	0.79971	0	0.608201	0.349353	3.10481	0.653065	1.1053	0.217536	0	Both	C16ORF74
1190007F08RIK	15.8937	10.0425	6.79753	14.0133	16.3661	2.06924	13.3642	15.7552	12.2811	9.24529	9.0993	Mouse	LOC388588
1190007I07RIK	1.30039	0.514998	1.99927	1.86845	1.10582	1.80051	0.539968	1.38776	0.491242	1.52275	1.24081	Both	C12ORF73
1200009I06RIK	6.64644	6.17997	12.3955	6.53956	7.40899	3.03668	9.31444	9.22454	3.80713	9.57159	5.37686	NA	NA
1200011I18RIK	37.7113	50.2123	32.7881	11.2107	41.9659	26.4702	26.3234	32.6532	33.1589	27.8446	32.6748	Both	KIAA1704
1200011M11RIK	17.0496	16.4799	19.5929	7.47379	13.104	14.5385	9.31444	13.0613	12.4039	10.333	10.3401	NA	NA
1200014J11RIK	29.909	32.4449	25.1909	25.224	32.6217	17.0646	28.4833	25.3879	34.6326	18.8169	20.2666	Both	C17ORF85
1200016B10RIK	5.63503	5.40748	3.59869	3.73689	9.89709	3.78914	6.47961	10.2858	7.36864	2.7192	2.06802	NA	NA
1300001I01RIK	53.027	91.1546	68.775	56.0534	44.2328	170.941	40.2276	62.4493	37.9485	71.0256	36.8108	Human	KIAA0664
1300002E11RIK	3.17873	2.05999	2.39913	0.934223	5.36323	2.3111	2.96982	3.34696	4.42118	2.17536	2.48163	NA	NA
1300002K09RIK	9.96966	12.6174	15.1945	9.34223	0.110582	0.0537466	7.69454	13.0613	17.4391	7.39623	19.4394	NA	NA
1300010F03RIK	35.255	33.4748	17.9935	13.0791	23.0563	123.295	29.0233	49.1431	27.1411	53.7314	19.853	Both	KIAA0564
1300014I06RIK	56.3503	51.4998	39.1858	33.632	20.2365	6.28835	32.1281	25.7144	30.8255	25.343	25.6435	NA	NA
1300015D01RIK	0	0	0	0	0	0	0	0	0	0	0	NA	NA
1300017J02RIK	0	0	0	0	0	0.0537466	0.134992	0	0	0	0	NA	NA
1300018I17RIK	17.0496	18.7974	14.3948	12.1449	27.8667	17.0377	17.6839	24.4899	20.5094	22.6238	12.8217	Both	C16ORF7
1300018J18RIK	10.2586	5.92247	8.79681	8.40801	5.80555	14.7803	9.71942	9.55107	10.1933	8.15761	7.44488	Both	SELO
1500001M20RIK	3.46771	11.8449	3.19884	4.67112	7.79603	5.6434	5.53467	7.59188	7.61426	5.54717	7.85849	NA	NA
1500002O10RIK	0	0	0	0	0.165873	0	0	0	0	0	0	NA	NA
1500002O20RIK	17.483	24.9774	13.1952	10.2765	19.2966	13.356	18.4939	24.7348	19.8953	14.7925	9.0993	NA	NA
1500003O03RIK	157.203	186.944	91.9666	104.633	122.967	85.7527	113.123	127.103	129.565	114.207	138.144	NA	NA
1500004A13RIK	0.722439	0.257499	0.79971	1.86845	1.10582	1.04806	2.02488	0.897964	1.59654	1.19645	0.413605	NA	NA
1500009C09RIK	0	0	0	0	0	0	0	0	0	0	0	NA	NA
1500009L16RIK	3.90117	4.63498	7.19739	9.34223	3.48333	1.12868	12.0143	3.26532	5.03523	2.17536	5.37686	Human	C12ORF75
1500010J02RIK	20.5173	23.9474	13.1952	8.40801	20.6235	8.27698	22.1387	20.4083	14.8601	14.1399	12.4081	NA	NA
1500011B03RIK	8.81376	14.6774	12.3955	1.86845	11.9981	9.29817	7.69454	11.7552	12.8951	8.15761	16.9578	NA	NA
1500011H22RIK	6.93542	5.66497	6.79753	1.86845	10.45	3.35916	9.71942	7.83678	10.8073	5.00333	11.1673	NA	NA
1500011K16RIK	9.39171	12.8749	8.79681	4.67112	15.7026	35.5265	8.77447	18.4491	9.33361	34.3707	16.5442	NA	NA
1500012F01RIK	9.96966	11.0724	10.3962	9.34223	37.432	18.1126	17.6839	14.4491	20.755	12.6171	11.5809	NA	NA
1500015A07RIK	0.144488	0.772496	0	0	1.16111	5.29404	0.134992	1.2245	0.368432	1.52275	0.413605	NA	NA
1500015O10RIK	92.6167	34.2473	54.7801	1.86845	29.0831	3.70852	277.138	261.879	602.509	184.144	194.808	Mouse	C2ORF40
1500016L03RIK	0	0	0	0	0	0	0	0	0	0	0	NA	NA
1500017E21RIK	0.722439	0	0	0	0.055291	6.31523	0	4.48982	0	6.63485	0	NA	NA
1500031L02RIK	8.09132	6.43747	3.19884	2.80267	6.57963	5.77776	8.3695	7.10208	5.40367	8.26638	8.27209	NA	NA
1500032L24RIK	53.027	63.3447	57.5791	54.1849	90.0137	55.4396	70.4658	80.4902	98.0029	75.9201	59.5591	Both	C22ORF32
1520402A15RIK	2.02283	1.54499	0	0.934223	0.608201	0.967439	1.21493	0.816331	0.122811	2.28413	0	NA	NA
1600002D24RIK	0	0	0	0	0	0	0	0	0.122811	0	0	NA	NA
1600002H07RIK	1.01141	6.95247	3.19884	0	3.98095	1.31679	4.58972	5.14288	4.42118	1.63152	1.65442	Both	C16ORF59
1600002K03RIK	3.03424	2.57499	3.19884	4.67112	5.41852	2.4186	4.58972	5.87758	7.49145	2.82797	4.96326	Human	C19ORF24
1600010M07RIK	0.288976	0	0	0	0.55291	0	0	0	0.122811	0	0	NA	NA
1600012F09RIK	18.35	17.2524	9.59651	10.2765	11.3899	16.3658	13.9042	16.1634	15.8426	14.0311	9.51291	NA	NA
1600012H06RIK	33.9546	41.9723	31.1887	15.8818	38.3167	10.9912	31.3181	33.2247	38.0713	31.2164	32.2612	Both	C6ORF120
1600014C10RIK	55.0499	41.4573	26.3904	11.2107	59.9907	8.38447	38.0677	34.6124	50.2295	26.4306	33.9156	Both	C19ORF12
1600014C23RIK	0	0	0	0	0	0	0	0	0	0	0	NA	NA
1600014K23RIK	0	0.257499	0	0	0	0	0	0.0816331	0	0	0	NA	NA
1600015I10RIK	1.1559	0.772496	0	0.934223	0	0	0	0.0816331	0.122811	0	0	NA	NA
1600016N20RIK	0.144488	0	0	0	0	0	0	0	0	0	1.65442	Human	C11ORF35
1600019K03RIK	0	0	0	0	0	0	0.269984	0.0816331	0.368432	0.108768	0	NA	NA
1600020E01RIK	2.31181	1.28749	1.99927	0	4.47857	1.96175	2.15987	3.02042	2.21059	2.06659	4.13605	NA	NA
1600021P15RIK	15.8937	20.0849	22.3919	5.60534	21.4529	28.9157	15.3891	21.0613	17.4391	27.4096	11.9945	NA	NA
1600025M17RIK	0	0	0	0	0	0	0	0	0	0	0	NA	NA
1600027N09RIK	2.74527	5.40748	5.19811	3.73689	7.51958	1.45116	4.9947	5.14288	8.35112	3.58935	8.27209	Human	C20ORF20
1600029D21RIK	0	8.49746	0	0	0.331746	1.39741	0	0	0	0.326304	0	Mouse	C11ORF34
1600029I14RIK	0	0	0	0	0	0	0	0.163266	0	0	0	NA	NA
1600029O15RIK	0.433463	0	0.399855	0	0.165873	0.24186	0.404976	0.163266	0.122811	0.217536	0.413605	NA	NA
1700001C02RIK	0	0	0	0	0	0	0	0	0	0	0	Human	C2ORF70
1700001C19RIK	0	0.514998	0	0	0.110582	0.134367	0.404976	0	0	0.217536	0	NA	NA
1700001F09RIK	0	0	0	0	0	0	0	0	0	0	0	NA	NA
1700001G11RIK	0	0	0	0	0.221164	0.0268733	0	0	0.122811	0	0	NA	NA
1700001G17RIK	0	0	0	0	0.055291	0	0	0	0	0.108768	0	NA	NA
1700001J03RIK	0	0	0	0	0	0	0	0	0	0	0	NA	NA
1700001J11RIK	0.144488	0	0	0	0.055291	0.0537466	0.134992	0	0.491242	0	0	NA	NA
1700001K19RIK	0	0	0	0	0	0.0268733	0	0	0	0	0	NA	NA
1700001K23RIK	0	0	0	0	0.110582	0	0	0	0	0	0	NA	NA
1700001L05RIK	2.16732	2.83249	2.39913	0	2.10106	0.833073	2.15987	1.87756	1.47373	1.63152	1.24081	NA	NA
1700001L19RIK	0	0	0.399855	0	0.055291	0	0	0	0	0.108768	0	Both	C5ORF49
1700001O22RIK	0	0	0.79971	0	0.387037	0.913693	0.134992	0.163266	0.245621	1.41399	0	Both	C9ORF50
1700001P01RIK	0.866927	0	0	0	0.221164	0	0	0	0.122811	0.108768	0	Mouse	C17ORF98
1700003E16RIK	0.722439	0.257499	0	0	0.221164	0.0268733	0	0.489799	0.859674	0.217536	0	Both	C2ORF81
1700003F12RIK	1.58937	2.57499	1.59942	6.53956	0.387037	0.376226	1.07994	1.30613	3.56151	1.08768	2.89523	Mouse	C20ORF144
1700003G13RIK	0	0	0	0	0	0	0	0	0	0	0	NA	NA
1700003G18RIK	0	0	0	0	0	0	0	0	0	0	0	NA	NA
1700003H04RIK	0	0	0	0	0	0	0	0	0	0	0	NA	NA
1700003L19RIK	0	0	0	0	0	0	0	0	0	0	0	NA	NA
1700003M02RIK	0	0	0	0	0	0.0806199	0	0	0	0.108768	0	Both	C6ORF165
1700003M07RIK	0.288976	0.257499	0.399855	0	0.497619	0.0268733	0.134992	0.408165	0.245621	0.108768	0	NA	NA
1700006A11RIK	0	0	0	0	0	0	0	0	0	0	0	NA	NA
1700006E09RIK	0	0	0	0	0	0	0	0	0	0	0	Both	C17ORF105
1700007B14RIK	0	0	0	0	0	0	0	0	0	0	0	NA	NA
1700007E06RIK	0	0	0	0	0	0	0	0	0	0	0.413605	NA	NA
1700007F19RIK	0	0	0	0	0	0	0	0	0	0	0	NA	NA
1700007G11RIK	0	0	1.19956	0	0.055291	0	1.48491	0.0816331	0.491242	0.108768	0.413605	Mouse	C4ORF22
1700007I08RIK	0	0	0	0	0	0	0	0	0	0.217536	0	NA	NA
1700007K09RIK	0	0	0	0	0	0	0	0.0816331	0	0	0	NA	NA
1700007K13RIK	0.144488	0.257499	0	0	0.110582	0	0.134992	0	0.122811	0.108768	0.413605	Human	C9ORF116
1700007P06RIK	0	0	0	0	0	0	0	0	0	0	0	NA	NA
1700008A04RIK	0	0	0	0	0	0	0	0	0	0	0	NA	NA
1700008F21RIK	0	0	0	0	0	0	0	0	0	0	0	NA	NA
1700008I05RIK	0	0	0	0	0.055291	0.134367	0	0.0816331	0	0	0	NA	NA
1700008J07RIK	2.31181	2.05999	1.19956	0.934223	2.76455	3.30542	1.6199	3.91839	0.491242	2.28413	1.24081	NA	NA
1700008K24RIK	0	0	0	0	0	0	0	0	0	0	0	NA	NA
1700008O03RIK	0	0	0	0	0.110582	0.0268733	0.134992	0	0	0.108768	0	NA	NA
1700008P02RIK	0	0	0	0	0	0	0	0	0	0	0	NA	NA
1700008P20RIK	0.144488	1.54499	0.399855	0	0.442328	0	0.269984	0	0.245621	0.761377	0	NA	NA
1700009J07RIK	0	0	0	0	0	0	0	0	0	0.108768	0	NA	NA
1700009N14RIK	0	0	0	0	0	0	0.269984	0	0.122811	0.108768	0	NA	NA
1700009P17RIK	0.866927	1.28749	0.79971	0	1.43757	0.134367	0	0.816331	0	0.870145	0	Both	C1ORF192
1700010B08RIK	0	0	0	0	0	0	0	0	0	0	0	NA	NA
1700010D01RIK	0	0	0	0	0	0	0	0	0	0	0	NA	NA
1700010I02RIK	0	0	0	0	0	0	0	0	0	0	0	NA	NA
1700010I14RIK	0.577951	0.772496	0.399855	0	0.939947	0	0.539968	0.0816331	0.859674	0.652609	0.827209	Mouse	C6ORF118
1700010J16RIK	0	0	0	0	0	0	0	0	0	0	0	NA	NA
1700010K23RIK	0	0	0	0	0	0	0	0.0816331	0	0	0	NA	NA
1700010M22RIK	0	0	0	0	0	0	0	0	0	0	0	Both	C20ORF79
1700011A15RIK	0	0	0	0	0	0	0	0	0	0	0	NA	NA
1700011E24RIK	0	0	0	0	0	0	0	0	0	0	0	Both	C2ORF61
1700011F03RIK	0	0	0	0	0	0.0268733	0	0.0816331	0	0	0	Both	C2ORF51
1700011F14RIK	0	0	0	0	0	0	0	0	0	0	0	Both	C10ORF96
1700011H14RIK	0	0	0	0	0	0	0	0	0	0	0	Human	C14ORF105
1700011I03RIK	0	0	0	0	0	6.26148	0	0.244899	0	0.978913	0	NA	NA
1700011L22RIK	0	0	0	0	0	0	0	0	0.122811	0	0	Both	C4ORF51
1700011M02RIK	0	0	0	0	0	0	0	0	0	0	0	NA	NA
1700012A03RIK	0	0	0	0	0	0	0	0	0	0	0	NA	NA
1700012A16RIK	0	0	0	0	0.331746	0	0	0.0816331	0	0	0	NA	NA
1700012B07RIK	0	0	0	0	0	0	0	0	0	0	0	NA	NA
1700012B09RIK	0	0	0	0	0	0.16124	0	0	0	0	0	Both	LOC643037
1700012B15RIK	4.91259	3.08999	0.399855	0	6.96667	1.28992	6.34462	5.79595	7.98269	3.80688	6.20407	NA	NA
1700012D14RIK	0	0.257499	0	0	0	0.56434	0	0.0816331	0	0.108768	0	NA	NA
1700012L04RIK	0	0	0	0	0	0	0	0	0	0	0	NA	NA
1700012P22RIK	0	0	0	0	0	0	0	0	0	0	0	Both	C1ORF158
1700013D24RIK	0	0	0	0	0.055291	0	0	0	0	0	0	NA	NA
1700013F07RIK	0	0	0	0	0	0	0	0	0	0	0	Both	C1ORF194
1700013G24RIK	0	0	0	0	0	0	0	0	0	0	0	NA	NA
1700013H16RIK	0	0	0	0	0.055291	0	0.134992	0	0	0	0	NA	NA
1700013N18RIK	0	0	0.399855	0	0	0	0	0	0	0	0	NA	NA
1700014N06RIK	0	0	0	0	0	0	0	0	0	0	0	Both	H2BFM
1700015E13RIK	0.144488	0	0	0	0	0	0	0	0	0	0	Both	C1ORF111
1700015F17RIK	0	0	0	0	0.055291	0	0	0	0	0.108768	0	NA	NA
1700015G11RIK	0	0	0	0	0	0	0	0	0	0	0	NA	NA
1700016C15RIK	0	0	0	0	0	0.0537466	0	0	0	0	0	Both	C1ORF100
1700016D06RIK	0	0	0	0	0	0.376226	0	0	0	0	0	NA	NA
1700016H13RIK	0	0	0	0	0.055291	0.0268733	0	0.0816331	0	0	0	Both	C4ORF36
1700016K19RIK	0.288976	0	0	0	0	0	0	0	0	0	0	Human	C17ORF97
1700016L21RIK	0	0	0	0	0	0	0	0	0	0	0	NA	NA
1700016M24RIK	0	0	0	0	0	0	0	0	0	0	0	NA	NA
1700016P04RIK	0	0	0	0	0	0	0	0	0	0	0	NA	NA
1700017B05RIK	131.05	95.7896	74.373	71.001	46.3891	12.9798	78.5653	66.4493	82.7743	58.626	59.5591	Both	C15ORF39
1700017D01RIK	0	0	0	0	0	0	0	0	0	0	0	NA	NA
1700017G19RIK	0	0	0	0	0	0	0	0	0	0	0	NA	NA
1700017J07RIK	0	0	0	0	0	0	0	0	0	0	0	NA	NA
1700017N19RIK	0	0	0	0	0	0	0	0	0	0	0	Both	C12ORF50
1700018A04RIK	0	0	0	0	0	0	0	0	0	0	0	NA	NA
1700018A14RIK	0	0	0	0	0	0	0	0	0	0	0	NA	NA
1700018B08RIK	0	0	0	0	0	0	0	0	0	0	0	NA	NA
1700018B24RIK	0	0	0	0	0	0	0	0	0	0	0	NA	NA
1700018C11RIK	0	0	0	0	0	0	0	0	0	0	0	Both	LOC100505478
1700018F24RIK	0	0	0	0	0	0	0	0	0	0	0	NA	NA
1700018L02RIK	0.722439	1.80249	0.79971	0.934223	0.995238	1.26305	0.134992	0.489799	1.35092	0.435072	0.413605	NA	NA
1700018L24RIK	0	0	0	0	0	0	0	0	0	0	0	NA	NA
1700019A02RIK	0	0	0	0	0	0	0	0	0	0.108768	0	NA	NA
1700019B03RIK	0	0	0	0	0	0.0806199	0	0	0	0	0	Human	C19ORF45
1700019D03RIK	0.577951	0.257499	0	0	1.76931	0.188113	0	0	0	0.652609	0	Human	C2ORF88
1700019E08RIK	0	0	0	0	0	0	0	0	0	0	0	NA	NA
1700019E19RIK	10.2586	6.95247	9.19666	13.0791	7.9619	4.78345	19.3038	11.1021	15.1057	6.41732	14.0626	NA	NA
1700019G17RIK	1.01141	1.03	0	0	0.55291	0.510593	0	0.326532	1.35092	0.108768	0.413605	NA	NA
1700019G24RIK	0	0	0	0	0	0	0	0	0	0	0	NA	NA
1700019L03RIK	1.01141	0	0	0	0.387037	0.16124	0.404976	0.326532	0.859674	0.870145	0	Both	C9ORF117
1700019M22RIK	0	0	0	0	0	0	0	0	0	0	0	NA	NA
1700019N12RIK	0	0	0	0	0.165873	0.107493	0	0	0	0.108768	0	Both	C11ORF20
1700019N19RIK	0	0	0	0	0	0	0	0	0	0	0	Human	C10ORF82
1700019O17RIK	0	0	0	0	0	0	0	0	0	0	0	Both	C2ORF57
1700020A23RIK	0	0	0	0	0.055291	0.0537466	0	0	0	0	0	Both	C20ORF141
1700020C07RIK	0	0	0	0	0	0	0	0	0	0	0	NA	NA
1700020D05RIK	0	0	0	0	0.165873	0	0.134992	0.489799	0	0	0	NA	NA
1700020I14RIK	41.468	28.8399	27.9898	20.5529	34.8333	42.003	24.9735	24.8981	26.2815	54.9279	23.5755	NA	NA
1700020L24RIK	3.90117	4.63498	6.39768	0	2.48809	0.671833	4.72472	2.53063	3.31589	0.870145	0.413605	Mouse	C17ORF50
1700020M21RIK	0	0	0	0	0	0	0	0	0	0	0	NA	NA
1700020N01RIK	0	0.257499	0	0	0	0	0	0.0816331	0.122811	0	0	NA	NA
1700020N18RIK	0	0	0	0	0	0	0	0	0	0	0	NA	NA
1700020O03RIK	39.1562	36.3073	29.1894	14.9476	30.1889	23.6754	24.2985	27.0206	20.5094	22.2975	26.0571	Both	C14ORF118
1700021C14RIK	0.144488	0.257499	1.19956	0	0.442328	2.66046	0.269984	0.653065	0.859674	1.19645	0.413605	Both	C1ORF182
1700021F05RIK	6.79093	11.3299	13.5951	1.86845	10.7265	15.2372	8.3695	12.1633	12.5267	18.3818	12.4081	Both	C6ORF203
1700021F07RIK	0	0	0	0	0	0	0	0	0	0	0	Both	C20ORF85
1700021K19RIK	54.1829	55.3622	44.3839	38.3032	58.2767	22.3586	39.8226	48.6533	43.9662	37.6338	37.2244	Both	KIAA0226
1700022A21RIK	0	0	0	0	0	0	0	0	0	0	0	NA	NA
1700022E09RIK	0	0	0	0	0	0	0	0	0	0	0	NA	NA
1700022I11RIK	0	0	0	0	0	0	0.134992	0	0	0	0	Both	C9ORF131
1700022P22RIK	0	0	0	0	0	0.0268733	0	0	0	0	0	Both	C1ORF227
1700023A16RIK	0	0	0	0	0	0	0	0	0	0	0	Human	C12ORF70
1700023E05RIK	0.144488	0.257499	0	0	0	0	0	0	0	0	0	NA	NA
1700023F02RIK	0	0	0	0	0	0	0	0	0	0	0	NA	NA
1700023I07RIK	0	0	0	0	0	0	0	0	0	0	0	NA	NA
1700023L04RIK	0	0	0	0	0	0.0268733	0	0	0	0	0.827209	Both	LOC100287482
1700024G13RIK	0	0	0	0	0	0	0	0	0	0	0	Both	C10ORF53
1700024P03RIK	0	0	0	0	0	0	0	0	0	0	0	NA	NA
1700024P04RIK	0	0	0	0	0	0	0	0	0	0	0	NA	NA
1700024P16RIK	0	1.03	0	0	0.995238	0	0.134992	0	0	0.108768	0	Both	C1ORF168
1700025B11RIK	0	0	0	0	0	0.0537466	0	0	0	0	0	NA	NA
1700025C18RIK	0	0	0	0	0	0	0	0	0	0	0	NA	NA
1700025E21RIK	0	0	0	0	0.055291	0.0537466	0	0	0	0.108768	0	Both	C7ORF45
1700025F22RIK	0	0	0	0	0	0	0	0	0	0	0	NA	NA
1700025F24RIK	0	0	0	0	0	0	0	0	0	0	0	NA	NA
1700025G04RIK	36.9889	25.2349	31.1887	27.0925	29.3595	63.4748	40.7675	72.7351	43.8434	93.9756	50.4598	Both	C1ORF21
1700025K23RIK	0.288976	0.514998	0.399855	1.86845	1.99048	2.12299	1.88989	1.79593	1.96497	2.06659	4.13605	Both	C6ORF225
1700025M24RIK	0	0	0	0	0	0	0	0	0	0	0	NA	NA
1700025N23RIK	0.144488	0.257499	0	0	0.055291	0.0806199	0	0	0.245621	0	0	NA	NA
1700026D08RIK	0	0	0	0	0.110582	0	0	0	0	0	0	Both	C15ORF26
1700026D11RIK	0	0	0	0	0	0	0	0	0	0	0	Human	LOC643406
1700026J04RIK	0.288976	0.514998	0	0	0.276455	0.107493	0.944943	0	0	0.108768	0	NA	NA
1700026L06RIK	0.144488	0	1.19956	1.86845	2.87513	0.0806199	0.134992	0.653065	1.22811	0.326304	1.24081	Both	C9ORF9
1700027A15RIK	0	0	0	0	0	0	0	0	0	0	0	NA	NA
1700027A23RIK	0	0	0	0	0	0	0	0	0	0	0	Human	C1ORF88
1700027D21RIK	0	0.257499	0	0	0	0	0	0	0	0	0	Human	C21ORF56
1700027F09RIK	0	0	0	0	0	0	0	0	0	0	0	NA	NA
1700027H10RIK	0	0	0	0	0	0	0	0	0	0	0	NA	NA
1700027I24RIK	0	0	0	0	0	0	0	0	0	0	0	NA	NA
1700027J07RIK	0	0	0	0	0	0	0	0	0	0	0	NA	NA
1700027L20RIK	0.433463	0	0	0	0	0.0268733	0	0	0	0	0	NA	NA
1700028B04RIK	0	0	0	0	0	0	0	0	0	0	0	NA	NA
1700028I16RIK	0	0	0	0	0.055291	0.0268733	0.134992	0.163266	0	0	0	NA	NA
1700028J19RIK	0.144488	0.257499	0.399855	0.934223	0.276455	0.0268733	0	0.163266	0.122811	0	0	NA	NA
1700028K03RIK	0	0	0	0	0.110582	0	0	0	0.122811	0.108768	0.413605	Mouse	C1ORF146
1700028M03RIK	0	0	0	0	0.055291	0	0	0	0	0	0	NA	NA
1700028P14RIK	0	0	0	0	0	0	0	0	0	0	0	Both	C9ORF135
1700028P15RIK	0	0	0	0	0	0	0	0	0	0	0	NA	NA
1700029B22RIK	0	0.257499	0	0	0	0	0	0	0	0	0	NA	NA
1700029F09RIK	2.16732	1.80249	3.59869	8.40801	5.47381	1.69302	3.91476	2.12246	4.42118	1.52275	0.827209	NA	NA
1700029F12RIK	0	0	0	0	0	0	0	0	0	0	0	NA	NA
1700029G01RIK	2.45629	8.75496	1.59942	0.934223	1.76931	1.28992	2.83483	2.85716	1.71935	2.06659	0	NA	NA
1700029H14RIK	0	0	0	0	0	0	0	0	0	0	0	NA	NA
1700029I01RIK	1.73385	1.80249	0.399855	1.86845	3.15159	0.537466	2.56485	1.63266	1.96497	0.543841	1.24081	Both	ZNF41
1700029I15RIK	0	0	0	0	0.110582	0.0537466	0	0	0	0	0	Both	C11ORF94
1700029J03RIK	0	0	0	0	0	0	0	0	0	0	0	NA	NA
1700029J07RIK	0	0	0.399855	1.86845	0.331746	0.591213	0	0.653065	0.982485	0.217536	0.413605	Both	C4ORF47
1700029J11RIK	0	0	0	0	0	0	0	0	0	0	0	NA	NA
1700029M20RIK	0	0	0	0	0	0	0	0	0	0	0	NA	NA
1700029P11RIK	0	0	0	0	0	0	0	0	0	0	0	NA	NA
1700030C10RIK	0.288976	0.514998	0.79971	0	0.276455	0.0537466	0.134992	0.326532	0.368432	0	0	NA	NA
1700030F18RIK	0	0	0	0	0	0.16124	0	0	0	0	0	NA	NA
1700030J22RIK	1.58937	0.514998	1.19956	0	0.829365	0.0268733	0.269984	0.816331	0.614053	0.435072	0.413605	Both	C16ORF46
1700030K09RIK	2.60078	4.63498	1.59942	1.86845	3.42804	5.10593	6.20963	4.57145	4.29837	1.63152	1.65442	Both	C19ORF44
1700030L20RIK	0	0	0	0	0	0	0	0	0	0	0	NA	NA
1700031F05RIK	0	0	0	0	0	0	0	0	0	0	0	NA	NA
1700031M16RIK	0	0	0	0	0	0	0	0	0	0	0	Both	C12ORF54
1700034E13RIK	0.144488	0	0	0	0	0	0	0	0.122811	0	0	NA	NA
1700034F02RIK	0	0	0	0	0.055291	0	0	0	0	0	0	Human	C2ORF63
1700034H14RIK	8.09132	6.17997	9.19666	5.60534	12.1087	5.10593	9.85441	8.48984	7.85988	7.94007	4.96326	NA	NA
1700034H15RIK	0.433463	0	0	0	0.165873	0.0806199	0.404976	0.0816331	0.122811	0.108768	0	NA	NA
1700034I23RIK	0	0	0	0	0.165873	0	0	0	0	0	0	NA	NA
1700034J05RIK	0	0	0	0	0	0	0	0	0	0	0	Both	C12ORF71
1700034K08RIK	0	0	0	0	0	0	0	0	0	0	0	NA	NA
1700034O15RIK	0	0	0	0	0	0	0	0	0	0	0	Both	C7ORF34
1700034P13RIK	0	0	0	0	0	0.0537466	0	0	0.122811	0.108768	0	NA	NA
1700036G14RIK	0	0	0	0	0	0	0	0	0	0	0	NA	NA
1700037C18RIK	1.73385	2.05999	3.19884	0.934223	0.995238	0.940566	0.674959	2.93879	0.368432	0.870145	4.13605	Mouse	C16ORF90
1700037H04RIK	20.8062	28.0674	26.3904	14.9476	22.8352	5.75089	19.7088	20.6532	23.0884	13.8135	20.2666	Both	C20ORF27
1700039E15RIK	0	0	0	0	0	0	0	0	0	0	0	NA	NA
1700040I03RIK	4.04566	4.37748	5.19811	1.86845	6.69021	5.15968	9.31444	5.71432	4.6668	7.505	5.79046	NA	NA
1700040L02RIK	0.144488	0	0	0	0	0	0	0.0816331	0.122811	0	0	Both	C10ORF107
1700040N02RIK	0	0	0	0	0	0	0	0	0	0	0	NA	NA
1700041C23RIK	0	0	0	0	0	0	0	0	0	0	0	NA	NA
1700041M19RIK	0	0	0	0	0	0	0	0	0	0	0	NA	NA
1700042B14RIK	0	0	0	0	0	0	0.269984	0.0816331	0.122811	0	0	NA	NA
1700042G07RIK	0	0	0	0	0	0	0	0	0	0	0	NA	NA
1700042G15RIK	0	0	0	0	0	0	0	0	0	0	0	NA	NA
1700044K03RIK	0	0	0	0	0	0	0	0	0	0	0	NA	NA
1700045H11RIK	0	0	0	0	0	0	0	0	0	0	0	NA	NA
1700045I19RIK	0	0	0	0	0	0	0	0	0	0	0	NA	NA
1700047G03RIK	0	0.257499	0	0	0	0	0	0	0	0	0	NA	NA
1700047I17RIK2	0	0	0	0	0	0	0	0	0	0	0	Human	FAM177A1
1700047L14RIK	0	0	0	0	0	0	0	0	0	0	0	NA	NA
1700047M11RIK	0	0	0	0	0	0	0	0	0	0	0	NA	NA
1700048O20RIK	0.144488	0.257499	0.79971	0	1.16111	0.268733	0	1.38776	0.245621	0.543841	0.413605	NA	NA
1700049E15RIK	0	0	0	0	0	0	0	0	0	0	0	NA	NA
1700049E22RIK	0	0	0	0	0	0	0	0	0	0	0	NA	NA
1700049G17RIK	1.1559	3.60498	0.399855	1.86845	2.76455	0.940566	2.42985	4.08165	1.71935	1.19645	0.827209	NA	NA
1700049L16RIK	0	0	0	0	0	0	0	0	0	0	0	NA	NA
1700052I22RIK	0	0	0	0	0	0	0	0	0	0	0	NA	NA
1700052K11RIK	6.21298	6.69497	5.99782	5.60534	9.06772	4.91782	10.1244	8.24494	7.49145	8.26638	3.30884	NA	NA
1700052N19RIK	11.9925	12.6174	7.19739	5.60534	11.4452	10.6418	11.6093	13.3878	11.2986	11.8557	6.61767	Both	C6ORF211
1700054K19RIK	0	0	0	0	0	0	0	0	0	0	0	NA	NA
1700054N08RIK	2.16732	1.03	4.3984	4.67112	4.9209	1.37054	3.3748	2.04083	5.15804	1.30522	1.24081	Both	C1ORF96
1700054O13RIK	0	0	0	0	0	0	0	0	0	0	0	Both	CXORF27
1700055C04RIK	0	0	0	0	0	0	0	0	0	0	0	NA	NA
1700055N04RIK	0.288976	0.772496	0.399855	0	0.331746	0	0	0.163266	0	0.108768	0.827209	NA	NA
1700056E22RIK	0	0.772496	0	0	1.32698	2.14986	0	0.571432	1.96497	0.435072	0	NA	NA
1700057G04RIK	0	0	0	0	0	0	0	0	0.122811	0	0	NA	NA
1700057H15RIK	0	0	0	0	0	0	0	0	0	0	0	NA	NA
1700057K13RIK	0	0	0	0	0	0	0	0	0	0	0	Both	C1ORF49
1700058G18RIK	0	0	0	0	0	0	0	0	0	0	0	NA	NA
1700060C20RIK	0	0	0	0	0	0	0	0	0	0	0	NA	NA
1700061F12RIK	0	0	0	0	0	0	0	0	0	0	0	NA	NA
1700061G19RIK	0	0	0	0	0.055291	0.0268733	0.404976	0.163266	0	0	0.413605	NA	NA
1700061I17RIK	0	0	0	0	0	0	0	0	0	0	0	NA	NA
1700061J05RIK	0	0	0	0	0	0	0	0	0	0	0	NA	NA
1700063A18RIK	0	0	0	0	0	0	0	0	0	0	0	NA	NA
1700063D05RIK	0	0.257499	0	0	0.110582	0.0537466	0	0	0	0	0	NA	NA
1700065D16RIK	0.144488	0	0	0	0	0	0	0	0	0	0	NA	NA
1700065I16RIK	0	0	0	0	0	0	0	0	0	0	0	NA	NA
1700065I17RIK	0	0	0	0	0	0	0	0	0	0	0	Both	C5ORF48
1700065J11RIK	0	0	0	0	0	0	0	0	0	0	0	NA	NA
1700065J18RIK	0	0	0	0	0	0	0	0	0	0	0	NA	NA
1700066B17RIK	0	0	0	0	0	0	0	0	0	0	0	NA	NA
1700066B19RIK	0.288976	0	0.399855	0	0.774074	0.56434	0.134992	0.0816331	0	0.326304	0.827209	NA	NA
1700066M21RIK	6.93542	10.815	5.19811	8.40801	11.3347	2.92919	6.07463	7.83678	6.26334	7.61377	7.44488	Human	C2ORF69
1700066O22RIK	0	0	0	0	0	0.107493	0	0	0	0	0	NA	NA
1700067G17RIK	0	0	0	0	0	0	0	0	0	0	0	NA	NA
1700067K01RIK	0	0	0	0	0.165873	0.107493	0	0	0.122811	0.108768	0	NA	NA
1700067P10RIK	0	0	0	0	0	0	0	0	0	0	0	NA	NA
1700069L16RIK	0	0	0	0	0.055291	0	0	0	0	0	0	NA	NA
1700069P05RIK	0	0	0	0	0	0	0	0	0	0	0	NA	NA
1700071K01RIK	2.60078	0.514998	9.59651	9.34223	0.221164	0.0268733	1.34992	0.734698	0.614053	0.108768	11.9945	NA	NA
1700072B07RIK	0	0	0	0	0	0	0	0	0	0	0	NA	NA
1700072E05RIK	0	0	0	0	0	0	0	0	0	0	0	NA	NA
1700073E17RIK	0	0	0	0	0	0	0	0	0	0	0	NA	NA
1700074P13RIK	0	0	0	0	0	0	0	0	0	0	0	Both	LOC730441
1700080E11RIK	0	0	0	0	0	0	0	0	0	0	0	NA	NA
1700080N15RIK	0	0	0	0	0	0	0	0	0	0	0	NA	NA
1700080O16RIK	0	0	0	0	0	0	0	0	0	0	0	NA	NA
1700081H04RIK	0	0	0	0	0	0	0	0	0	0	0	NA	NA
1700081L11RIK	72.2439	65.1472	59.9782	37.3689	56.0098	28.432	47.7871	50.286	42.8609	45.7914	60.7999	NA	NA
1700084C01RIK	0	0	0	0	0.055291	0.0268733	0	0	0	0	0	Human	C1ORF110
1700084E18RIK	0.144488	0	0.399855	0	0.387037	0.4031	0	0.0816331	0.122811	0	0	NA	NA
1700084J12RIK	0	0	0	0	0	0	0	0	0.122811	0	0	NA	NA
1700085B03RIK	0	0	0	0	0	0	0	0	0	0	0	NA	NA
1700086L19RIK	0	0	0	0	0	0.107493	0	0	0	0.435072	0	Both	FLJ43390
1700086O06RIK	0.577951	0	0.399855	0	0.110582	0.16124	0.134992	0.734698	0.614053	0.217536	0.413605	NA	NA
1700088E04RIK	0	0	0.399855	0	0.055291	0.268733	0	0.0816331	0.122811	0.326304	0	Human	C22ORF23
1700090G07RIK	0	0	0	0	0	0	0	0	0	0	0	NA	NA
1700092M07RIK	0	0	0	0	0	0.0537466	0	0	0	0	0	NA	NA
1700093K21RIK	0	0	0	0	0.165873	0	0	0	0	0	0	Both	C2ORF74
1700094D03RIK	0.288976	0.257499	0.399855	0	1.71402	0.429973	1.88989	1.95919	0.614053	0.435072	0	Mouse	C1ORF189
1700094J05RIK	0	0	0	0	0	0.0537466	0	0	0	0	0	NA	NA
1700095B10RIK	0.288976	0	0	0	0	0.806199	0	0	0	0.326304	0	NA	NA
1700095B22RIK	0	0	0	0	0	0	0	0	0	0	0	NA	NA
1700096J18RIK	0	0	0	0	0	0	0	0	0	0	0	NA	NA
1700096K18RIK	2.02283	1.80249	0.399855	2.80267	4.03624	7.73951	1.07994	1.79593	3.4387	4.56826	4.13605	NA	NA
1700101E01RIK	0	0	0	0	0	0	0	0	0	0	0	Both	C9ORF171
1700102P08RIK	0	0	0.399855	0	0.276455	0.134367	0	0	0.491242	0.217536	0	Human	C3ORF62
1700106J16RIK	0	0	0	0	0	0	0	0	0	0	0	NA	NA
1700106N22RIK	1.58937	2.57499	2.79898	3.73689	3.0963	0.134367	0.944943	2.20409	2.08778	0.978913	1.65442	NA	NA
1700108F19RIK	0	0	0	0	0	0.456846	0	0	0	0	0	NA	NA
1700108J01RIK	0	0	0	0	0	0	0	0	0	0	0	NA	NA
1700108M19RIK	0	0	0	0	0	0.0268733	0	0	0	0	0	NA	NA
1700109F18RIK	0	0.257499	0	0	0.221164	0.456846	0.269984	0.408165	0	0.108768	0.827209	NA	NA
1700109G14RIK	0	0	0	0	0	0	0	0	0	0	0	NA	NA
1700109H08RIK	0	0	0	0	0	0	0	0	0	0	0	NA	NA
1700110I01RIK	0	0	0	0	0	0	0	0	0	0	0	NA	NA
1700110K17RIK	0	0	0	0	0	0	0	0	0	0	0	NA	NA
1700110M21RIK	0	0	0	0	0	0	0	0	0	0	0	Both	C2ORF53
1700111N16RIK	0	0	0	0	0	0	0	0	0	0	0	NA	NA
1700112E06RIK	4.33463	6.17997	3.59869	1.86845	5.69497	2.52609	5.53467	6.28575	4.54399	2.17536	7.44488	Both	C10ORF11
1700112H15RIK	0	0	0	0	0	0.0268733	0	0	0	0	0	NA	NA
1700113H08RIK	0	0	0	0	0	0.0537466	0	0	0	0.435072	0	Both	C12ORF42
1700113I22RIK	3.75668	1.28749	0.399855	1.86845	4.97619	5.45528	4.72472	7.18371	3.19308	11.747	0.827209	NA	NA
1700119H24RIK	0	0	0	0	0	0	0	0	0	0	0	NA	NA
1700120K04RIK	0	1.28749	0	0	0.387037	0.268733	0	0.489799	0.122811	0	0	NA	NA
1700121N20RIK	0	0	0	0	0	0	0	0	0	0	0	NA	NA
1700123I01RIK	0.288976	0.257499	0	0	0.276455	0	0	0	0	0	0	Mouse	C11ORF85
1700123K08RIK	0	0	0	0	0	0	0	0	0	0	0	NA	NA
1700123L14RIK	0	0	0	0	0	0	0	0	0	0	0	NA	NA
1700123M08RIK	0.288976	0.257499	0	0	0.829365	1.74677	0.134992	0.816331	0	1.19645	0.413605	NA	NA
1700123O20RIK	17.772	14.6774	11.1959	14.9476	25.7656	7.98137	28.3483	19.4287	21.0006	14.2486	19.4394	Both	C14ORF119
1700125D06RIK	0.144488	0	0	0	0.055291	0	0	0	0	0	0	Human	LOC100128071
1700125G02RIK	0	0	0	0	0	0	0	0	0	0	0	NA	NA
1700125G22RIK	0	0	0	0	0	0	0	0	0	0	0	NA	NA
1700125H03RIK	0	0	0	0	0	0	0	0	0	0	0	NA	NA
1700125H20RIK	0	0	0	0	0	0.0268733	0	0	0	0	0	Both	C17ORF64
1700126H18RIK	0	0	0	0	0	0	0	0	0	0	0	NA	NA
1700128F08RIK	0	0	0	0	0	0.0268733	0	0.0816331	0	0	0	NA	NA
1700129C05RIK	0	0	0	0	0	0	0	0	0	0	0	NA	NA
1810006J02RIK	0	0	0	0	0.442328	0.107493	0.809951	0.163266	0.122811	0	0	NA	NA
1810006K21RIK	28.3196	24.2049	33.9877	32.6978	44.0669	21.418	32.803	36.9798	44.3346	35.6759	34.3292	Both	C11ORF10
1810007D17RIK	0	0	0	0	0.055291	0	0	0	0	0	0	NA	NA
1810007I06RIK	0	0	0	0	0	0	0	0	0	0	0	NA	NA
1810008A18RIK	29.0421	27.2949	21.5922	21.4871	30.5206	20.0206	27.2684	31.8369	32.9132	22.4062	25.2299	NA	NA
1810009A15RIK	13.4374	11.0724	14.3948	11.2107	21.287	10.4	18.6289	15.8368	16.211	14.7925	18.1986	Both	C11ORF48
1810009J06RIK	0	0	0	0	0	0	0	0	0	0	0	NA	NA
1810010D01RIK	0	0	0	0	0	0.0268733	0	0	0	0	0	NA	NA
1810010H24RIK	1.1559	0.257499	0.399855	0	1.05053	0.591213	0.134992	0.244899	0.491242	0.978913	0	Human	C17ORF58
1810011H11RIK	9.5362	9.78496	9.99637	9.34223	7.07725	0.32248	11.7443	14.3674	15.5969	4.7858	8.6857	Mouse	C10ORF128
1810011O10RIK	19.6503	20.5999	18.3933	13.0791	22.7799	5.58965	28.0783	9.46944	19.4041	18.4906	18.6122	Both	C8ORF4
1810012P15RIK	1.87834	2.83249	2.39913	0.934223	4.53386	3.43978	0.809951	5.71432	3.07026	5.54717	4.54965	Both	C17ORF108
1810013D10RIK	19.5059	17.5099	19.5929	7.47379	31.6817	30.7699	19.7088	22.5307	29.2289	24.9079	23.1619	Both	C4ORF52
1810013L24RIK	44.7912	37.8523	43.1843	61.6587	45.0622	25.4222	48.0571	41.1431	39.545	43.2897	44.2557	Both	C16ORF72
1810014B01RIK	1.01141	1.54499	0	0	1.60344	8.54571	0.404976	3.02042	1.59654	3.80688	0.413605	NA	NA
1810014F10RIK	4.7681	5.66497	0.79971	0.934223	9.62063	13.4635	5.39968	9.55107	11.053	7.8313	4.54965	Both	C10ORF125
1810018F18RIK	0	0	0	0	0	0	0	0	0	0	0	NA	NA
1810019D21RIK	0.144488	0.514998	0	0	0.055291	0.0268733	0	0.0816331	0.859674	0.108768	0	NA	NA
1810019J16RIK	0	1.54499	0.399855	0	0.055291	0	0	0.0816331	0	0	0	Human	C1ORF172
1810020D17RIK	6.21298	7.98246	5.19811	0	6.85608	20.585	6.20963	10.0409	8.59674	30.1288	5.37686	Both	C11ORF67
1810021B22RIK	0	0	0.399855	0	0.221164	0.349353	0	0	0.245621	0.326304	0	NA	NA
1810022K09RIK	8.81376	3.86248	7.9971	5.60534	19.5177	12.7379	16.334	10.3674	17.9303	11.0943	13.2353	NA	NA
1810024B03RIK	0.288976	0	0	0	0.331746	0.349353	0.134992	0.408165	0.122811	0.543841	0	NA	NA
1810026B05RIK	2.02283	2.83249	3.59869	4.67112	10.6159	7.06768	3.23981	6.77555	5.15804	5.00333	5.37686	NA	NA
1810026J23RIK	33.2322	38.6248	21.5922	17.7502	32.0688	53.1017	29.4282	29.0614	25.913	47.0966	19.853	Both	C19ORF52
1810027O10RIK	30.4869	26.7799	39.5856	38.3032	73.9794	35.8221	38.3377	54.6942	61.0369	34.697	55.423	Both	C17ORF61
1810029B16RIK	2.45629	6.95247	0.399855	0	5.19735	12.308	4.72472	4.97962	1.22811	3.58935	2.89523	NA	NA
1810030J14RIK	0	0	0	0	0	0	0	0	0	0	0	NA	NA
1810030N24RIK	3.03424	3.60498	3.59869	0.934223	5.08677	7.68577	3.10481	5.14288	4.78961	4.56826	2.89523	Both	C6ORF162
1810030O07RIK	33.8102	28.0674	25.9906	18.6845	28.0325	13.4635	37.3928	36.0818	32.6676	23.6027	20.2666	Both	CXORF38
1810031K17RIK	49.1259	53.8173	43.1843	33.632	61.7048	51.7043	47.5171	48.735	60.6684	36.8724	45.4965	NA	NA
1810032O08RIK	2.02283	0.257499	0.79971	0	4.14682	4.86407	5.12969	3.18369	3.80713	1.95783	1.65442	NA	NA
1810033B17RIK	0.866927	1.54499	0	0	7.29841	0.0537466	0.809951	1.14286	0.982485	0.435072	2.48163	Both	C19ORF59
1810035I16RIK	0	0	0	0	0	0	0	0	0	0.108768	0.413605	NA	NA
1810035L17RIK	16.9051	14.6774	9.99637	3.73689	20.513	13.5441	14.7141	13.0613	17.3163	16.6415	18.1986	NA	NA
1810037I17RIK	26.8747	44.0323	28.3897	17.7502	55.5675	16.2852	49.677	36.6533	43.3521	35.5672	34.7428	Both	C4ORF3
1810041L15RIK	0.144488	0	0.399855	0	0	0.994313	0	0.653065	0	1.52275	0	Mouse	KIAA1644
1810043G02RIK	7.94683	12.1024	5.19811	3.73689	11.7217	10.7225	12.9592	10.6939	14.9829	9.78913	16.1306	Both	C21ORF2
1810043H04RIK	5.34605	10.3	3.99855	1.86845	10.2841	9.40566	4.85971	8.00004	8.59674	11.4207	5.37686	Both	C17ORF89
1810044D09RIK	0.144488	0	0	0	0.939947	2.95606	0.539968	1.2245	0	2.06659	0.413605	NA	NA
1810046J19RIK	19.6503	26.7799	16.394	15.8818	30.8524	17.8976	25.5135	29.7144	36.2291	23.7114	26.0571	NA	NA
1810046K07RIK	0	0	0	0	0	0	0	0	0	0	0	Human	C11ORF53
1810048J11RIK	10.5476	8.75496	7.59724	15.8818	10.2288	5.48216	7.82953	12.3266	9.82485	8.26638	8.27209	Both	C14ORF135
1810049H13RIK	2.88976	2.05999	2.39913	0	3.31746	5.07906	1.48491	2.85716	1.22811	3.26304	2.89523	Both	C17ORF90
1810053B23RIK	0	0	0	0	0	0	0	0	0	0	0	NA	NA
1810055G02RIK	35.9775	23.9474	27.1901	28.9609	24.4386	9.02943	38.4727	29.0614	37.3344	29.4762	26.4707	Both	C11ORF24
1810058I24RIK	48.1144	61.0272	51.9811	45.7769	65.6304	118.35	59.8014	74.4494	99.231	69.1765	71.14	NA	NA
1810062G17RIK	0.288976	0	0.79971	0	0.276455	0.456846	0	0.489799	0	0.108768	0	NA	NA
1810062O18RIK	0	0	0	0	0.497619	0.48372	0	0	0.491242	0.108768	0	NA	NA
1810063B05RIK	5.63503	6.43747	7.9971	3.73689	9.8418	4.4341	8.77447	9.46944	6.14053	7.94007	7.85849	Both	C1ORF31
1810063B07RIK	6.21298	5.66497	4.3984	5.60534	11.6664	9.51315	7.15457	9.79597	14.246	9.13652	9.0993	NA	NA
1810064F22RIK	0	0	0	0	0	0	0	0	0.122811	0	0	NA	NA
1810065E05RIK	0	0	0	0	0	0	0	0	0	0.108768	0	NA	NA
1810074P20RIK	23.407	30.8999	31.1887	11.2107	28.4196	51.8655	24.2985	27.0206	25.913	29.2586	25.6435	NA	NA
2010001E11RIK	0.144488	0	0.399855	0	0.442328	0.268733	0.134992	0.326532	0.491242	0.652609	0.827209	NA	NA
2010001M06RIK	3.46771	1.03	3.99855	0	2.93042	0.24186	1.21493	1.06123	2.3334	2.61043	0.413605	NA	NA
2010001M09RIK	0.144488	0.257499	0.399855	0	0	0.349353	0	0	0	0	0	Both	MZB1
2010002M12RIK	0.433463	0	0.79971	0	0.387037	0.0537466	0	0.489799	0.491242	0.108768	0.827209	NA	NA
2010002N04RIK	25.7188	13.6474	21.992	11.2107	24.1069	3.97725	22.1387	18.5307	29.4745	32.7392	23.9891	Both	C5ORF62
2010003K11RIK	0	0	0	0	0	0.0268733	0	0	0	0	0	Human	C11ORF86
2010003K15RIK	0	0	0	0	0	0	0	0	0	0	0	NA	NA
2010005H15RIK	0	0	0	0	0	0	0	0	0	0	0	NA	NA
2010007H12RIK	5.924	8.23996	8.79681	0.934223	10.5053	4.24598	7.69454	10.9388	11.2986	6.41732	7.03128	NA	NA
2010009K17RIK	0.144488	0	0	0	0.110582	0.0268733	0	0	0	0	0	NA	NA
2010011I20RIK	30.4869	39.9123	21.1923	13.0791	21.7294	15.3447	33.208	25.9593	21.4919	21.3185	27.2979	NA	NA
2010012O05RIK	10.1141	10.3	3.99855	9.34223	17.472	15.2103	16.739	13.9593	14.246	13.9223	14.0626	Both	C10ORF32
2010015L04RIK	2.31181	3.60498	0.79971	1.86845	3.75979	2.95606	2.15987	2.44899	2.08778	2.17536	3.30884	Both	KIAA1751
2010016I18RIK	0	0	0.399855	0	0	0	0	0.0816331	0	0	0	NA	NA
2010106E10RIK	0	0	0	0	0	0.0268733	0	0	0	0	0	NA	NA
2010106G01RIK	137.408	124.629	106.361	71.001	124.902	64.4959	99.624	106.776	103.898	104.744	126.149	Mouse	SPPL2A
2010107E04RIK	28.7531	30.3849	28.7895	28.0267	50.8124	58.5838	37.9327	43.3472	57.721	56.7769	26.0571	Both	C14ORF2
2010107G12RIK	0	0.257499	0	0	0.055291	0	0.269984	0.163266	0.122811	0	0	NA	NA
2010107G23RIK	0.144488	0.772496	0	0	0.165873	1.47803	0	0.244899	0	0.978913	1.65442	Human	C10ORF35
2010107H07RIK	7.0799	11.8449	6.79753	7.47379	8.90185	4.51472	4.72472	7.75514	9.45642	6.74362	6.20407	Both	C3ORF78
2010109I03RIK	0	4.37748	0	0	0.221164	0.107493	0.269984	0	0	0	0	NA	NA
2010109K11RIK	28.7531	35.2773	36.7866	16.816	44.0669	10.9374	26.5934	31.1022	38.5625	27.3008	40.9469	NA	NA
2010110P09RIK	19.6503	16.2224	7.19739	0	45.0069	2.12299	0.404976	8.81637	1.1053	3.37181	0.827209	Both	CHP2
2010111I01RIK	15.1712	15.7074	15.1945	14.9476	14.3204	12.308	15.2541	21.7144	26.0358	18.3818	24.4027	Both	C9ORF3
2010204K13RIK	0.433463	0	1.99927	0	0.995238	0.107493	5.12969	0.653065	4.6668	0.543841	0.827209	NA	NA
2010300C02RIK	0.433463	1.28749	1.19956	1.86845	0.55291	0.886819	1.21493	0.244899	0.859674	0.326304	1.65442	NA	NA
2010305A19RIK	6.64644	6.17997	2.79898	1.86845	5.47381	8.19636	2.83483	3.18369	5.03523	7.72254	1.65442	NA	NA
2010315B03RIK	0	0	0	0	0	0	0	0	0	0	0	NA	NA
2010317E24RIK	0.577951	0.257499	1.99927	0	2.65397	0.0806199	3.3748	1.63266	2.08778	0.870145	4.54965	NA	NA
2010320M18RIK	3.03424	2.31749	2.79898	4.67112	5.63968	5.80464	5.26468	4.48982	6.26334	5.22087	4.96326	NA	NA
2010321M09RIK	29.331	32.9598	33.1879	25.224	28.2537	15.3447	25.3785	25.9593	22.8428	25.5605	26.4707	Both	C15ORF44
2200002D01RIK	7.80234	3.60498	6.39768	9.34223	15.8132	5.56278	12.4193	9.6327	11.5442	9.57159	6.20407	Mouse	C19ORF33
2200002J24RIK	0	0	0	0	0.055291	0	0	0.0816331	0	0	0	NA	NA
2200002K05RIK	0.722439	3.08999	0.79971	0	3.53862	0.725579	2.02488	4.08165	1.35092	0.326304	0.413605	NA	NA
2210009G21RIK	4.19015	4.63498	2.79898	7.47379	3.64921	1.23617	6.34462	3.75512	2.3334	2.17536	2.06802	Both	C20ORF94
2210010C04RIK	0	0	0	0	0	0	0	0	0	0	0	NA	NA
2210010C17RIK	0.144488	0.257499	0	0	0.718783	0.456846	0.269984	0.653065	0	0	0	NA	NA
2210012G02RIK	21.5287	22.9174	9.99637	21.4871	21.7294	20.9343	17.009	18.9389	23.7024	16.8591	19.4394	NA	NA
2210013O21RIK	19.0724	14.4199	15.1945	8.40801	17.0296	10.1581	21.0587	18.2858	19.0356	13.4872	19.853	Both	LOC550643
2210015D19RIK	5.77951	12.1024	5.19811	3.73689	13.3251	31.7105	8.09951	16.0001	7.24583	20.0133	7.03128	NA	NA
2210016F16RIK	26.0078	21.6299	17.5936	14.0133	30.0783	17.7364	32.668	34.1226	41.2644	29.2586	24.4027	Both	C9ORF64
2210016L21RIK	18.35	21.3724	15.1945	6.53956	24.2727	13.0067	22.5436	27.8369	27.3868	20.7747	9.0993	Both	C12ORF43
2210018M11RIK	17.0496	13.1324	10.7961	12.1449	13.3251	9.78189	17.5489	18.9389	13.632	8.91898	14.0626	Both	C11ORF30
2210019I11RIK	0	0	0	0	0	0	0	0	0	0	0	NA	NA
2210020M01RIK	0	1.80249	0.79971	0	0.055291	0.0268733	0.134992	0.408165	0.122811	0.108768	0.413605	NA	NA
2210021J22RIK	3.6122	7.46747	3.19884	0.934223	8.73598	31.0655	6.34462	9.79597	7.61426	12.0733	8.27209	Both	C22ORF40
2210039B01RIK	0.722439	2.05999	1.59942	0	2.70926	0.456846	0.944943	1.55103	2.08778	0.978913	0.413605	NA	NA
2210403K04RIK	15.3157	21.1149	11.1959	4.67112	32.8429	27.4914	28.3483	22.2042	28.8605	20.7747	38.4652	NA	NA
2210404J11RIK	6.50195	3.86248	1.19956	6.53956	23.2222	4.89094	7.42455	7.02045	4.54399	4.89456	5.37686	Both	C6ORF70
2210404O07RIK	1.44488	1.28749	0.79971	0	3.53862	0	2.02488	4.16329	2.82464	2.28413	0.413605	Human	C19ORF77
2210407C18RIK	0	0	0	0	0	0.0806199	0	0	0	0	0	NA	NA
2210408F21RIK	1.30039	0.772496	0.399855	0	2.81984	8.70695	2.56485	3.18369	0.614053	5.32964	1.65442	NA	NA
2210408I21RIK	5.20156	2.83249	2.79898	0.934223	5.25264	3.70852	1.75489	3.34696	2.3334	3.80688	2.48163	NA	NA
2210409E12RIK	0	0	0	0	0	0	0	0	0	0	0	NA	NA
2210411K11RIK	0.722439	5.92247	4.79826	6.53956	3.42804	4.81032	1.48491	3.26532	3.80713	3.91565	7.03128	NA	NA
2210414B05RIK	0	0	0	0	0	0	0	0	0	0	0	NA	NA
2210415F13RIK	0	0	0	0	0	0	0	0	0	0	0	Human	LOC646627
2210417A02RIK	0	0	0	0	0	0	0	0	0.122811	0.108768	0	NA	NA
2210417K05RIK	0.144488	0	0.399855	0	0.055291	0.16124	0.134992	0.0816331	0.614053	0.217536	0	NA	NA
2300002M23RIK	0	0	0	0	0	0	0	0	0	0	0	Human	C6ORF15
2300003K06RIK	0	0	0	0	0	0	0	0	0	0	0	NA	NA
2300005B03RIK	0.144488	7.98246	0	0	0	0.0537466	0	0	0	0	0	NA	NA
2300009A05RIK	2.45629	4.89248	4.3984	2.80267	4.3127	4.11162	2.96982	4.57145	5.64929	5.00333	4.13605	Both	C15ORF61
2310001A20RIK	33.3767	81.6271	19.9927	17.7502	28.0325	15.5596	31.9931	28.7348	33.1589	22.2975	33.0884	Human	C20ORF3
2310001H17RIK	0.577951	1.03	0.79971	0.934223	1.71402	1.6124	0.674959	0.408165	0.368432	0.543841	0.413605	NA	NA
2310001K24RIK	0	0.257499	0	0	0.055291	0.0806199	0	0.0816331	0	0	0	NA	NA
2310002J15RIK	0	3.08999	0	0	0	0	0	0	0	0	0.413605	Both	C9ORF169
2310002L09RIK	1.01141	0.257499	0	0	0.387037	80.4318	0	13.6327	0	21.9712	0.413605	NA	NA
2310002L13RIK	0	0	0	0	0	0	0	0	0	0	0	Both	C18ORF26
2310003C23RIK	35.1105	33.9898	25.5907	28.9609	34.2804	20.585	24.8385	30.7757	28.9833	20.0133	33.0884	Human	C20ORF11
2310003F16RIK	35.833	32.4449	36.3868	29.8951	41.3024	40.2025	36.3128	42.6125	41.3872	44.3774	34.3292	Mouse	C15ORF63
2310003H01RIK	16.4716	17.2524	15.9942	10.2765	17.8037	6.23461	17.144	20.7348	14.246	14.5749	9.0993	Both	C17ORF70
2310003L22RIK	3.75668	4.11998	3.19884	6.53956	6.91137	8.11574	8.3695	10.449	7.61426	12.8346	7.85849	NA	NA
2310004I24RIK	10.8366	7.72496	5.99782	7.47379	11.3347	5.15968	7.69454	6.53065	7.98269	5.22087	3.72244	Both	C17ORF48
2310004N24RIK	15.0267	21.1149	15.5943	10.2765	21.7294	5.02531	16.469	16.245	23.8253	16.7503	19.0258	NA	NA
2310005A03RIK	0	0	0	0	0	0	0	0	0	0	0	NA	NA
2310005G13RIK	0	0.514998	0	0	0	0.188113	0	0	0	0.108768	0	NA	NA
2310007B03RIK	0.433463	4.11998	0	0	0	0	0	0.0816331	0.368432	0.108768	0	Both	C2ORF54
2310007L24RIK	0	0	0	0	0	0.295606	0	0.0816331	0	0	0.827209	NA	NA
2310008H04RIK	9.5362	7.46747	14.7946	5.60534	17.3061	4.08474	14.9841	9.22454	11.053	6.63485	6.61767	Human	KIAA0146
2310008H09RIK	47.8255	34.5048	48.7823	43.9085	50.8677	28.8351	48.4621	53.4697	54.1595	38.5039	50.0462	Both	C16ORF88
2310009A05RIK	4.91259	5.14998	0.399855	0.934223	4.53386	3.97725	5.39968	4.73472	5.15804	3.91565	3.72244	NA	NA
2310009B15RIK	2.31181	6.95247	6.39768	3.73689	6.57963	6.0465	3.50979	3.91839	4.91242	5.76471	0.827209	Both	C1ORF53
2310010M20RIK	0.722439	1.03	0	0	0.884656	4.8372	0.404976	1.79593	1.1053	5.32964	0	Mouse	C3ORF43
2310011J03RIK	36.122	35.0198	31.9884	14.9476	42.0212	14.8878	38.4727	38.6124	44.2118	24.5816	44.2557	Both	C19ORF25
2310014F07RIK	0	0	0	0	0.221164	0.429973	0	0	0	0.326304	0	NA	NA
2310014H01RIK	172.374	164.027	133.152	107.436	170.739	29.5606	167.39	146.695	182.005	125.192	162.133	NA	NA
2310014L17RIK	10.5476	14.9349	16.7939	30.8294	0.718783	1.42429	7.01958	3.91839	4.91242	1.84906	9.51291	Mouse	LOC646862
2310015A10RIK	10.5476	8.23996	5.59797	3.73689	15.9238	31.9792	9.17945	22.1226	16.7022	18.5993	3.30884	NA	NA
2310015B20RIK	0	0	0	0	0	11.9049	0	2.36736	0	13.4872	0	NA	NA
2310015D24RIK	0	0	0	0	0	2.33798	0	5.22452	0	18.273	0	NA	NA
2310016C08RIK	4.62361	9.01246	14.7946	14.0133	8.5701	3.84288	13.9042	9.55107	15.7198	8.81022	36.3972	NA	NA
2310016M24RIK	22.3956	11.0724	15.9942	14.0133	27.1479	26.7927	22.5436	21.3062	29.5974	28.7148	16.9578	NA	NA
2310021P13RIK	92.6167	97.8496	75.9724	72.8694	92.8336	72.3161	95.4393	97.3066	77.0022	74.9412	69.072	Mouse	KIAA0913
2310022A10RIK	22.2511	18.2824	21.1923	20.5529	27.8667	68.4195	20.2488	32.4083	26.4043	43.2897	16.5442	Both	C19ORF47
2310022B05RIK	169.773	127.977	143.948	211.134	64.801	61.8624	263.369	139.511	163.952	92.1266	119.118	Both	C1ORF198
2310028H24RIK	31.9318	32.7023	37.9862	32.6978	30.6865	51.8117	28.0783	40.9798	32.9132	31.8691	47.9781	NA	NA
2310028O11RIK	35.9775	37.8523	32.3882	35.5005	71.9336	36.8971	47.7871	58.0411	71.5986	57.6471	48.3917	NA	NA
2310030A07RIK	0	0	0	0	0	0	0	0	0	0	0	NA	NA
2310030G06RIK	3.46771	1.80249	0.399855	0.934223	4.09153	6.63771	6.88459	5.95922	5.40367	6.96116	2.48163	Mouse	C11ORF52
2310030N02RIK	2.60078	0.514998	0.399855	0.934223	3.92566	3.89663	1.75489	2.77552	1.35092	5.65594	0.413605	NA	NA
2310033E01RIK	0	5.66497	0	0	0	0	0	0	0	0	0.413605	Both	LOC390940
2310033P09RIK	8.23581	11.5874	7.19739	6.53956	8.5701	3.41291	9.58442	7.10208	9.21079	4.56826	6.61767	Both	C1ORF35
2310034C09RIK	0	0	0	0	0	0	0	0	0	0	0	NA	NA
2310034G01RIK	0.144488	0	0	0	0	0.806199	0	0.163266	0	0.108768	0.413605	NA	NA
2310034O05RIK	0	0	0	0	0	0	0	0	0	0	0	NA	NA
2310035C23RIK	15.1712	28.3249	18.3933	20.5529	27.0373	8.49197	28.0783	25.7144	14.246	15.1188	18.6122	Both	KIAA1468
2310035K24RIK	15.7492	13.1324	6.79753	5.60534	20.8447	10.2119	11.6093	17.4695	19.4041	13.3785	10.7537	NA	NA
2310036O22RIK	57.0727	58.7097	47.9826	65.3956	61.8153	34.586	53.4568	46.2043	67.9143	54.3841	61.6271	Both	C19ORF43
2310037I24RIK	44.3578	44.5473	39.5856	16.816	42.2976	53.1285	49.542	46.3676	44.8259	58.4085	49.6326	NA	NA
2310039H08RIK	5.63503	6.69497	4.79826	0.934223	9.12301	27.7333	6.6146	8.81637	9.45642	14.1399	4.13605	Both	C6ORF226
2310040G24RIK	0.866927	1.80249	0	0	2.59868	5.10593	0.944943	6.04085	1.22811	17.6204	0	NA	NA
2310042D19RIK	0.866927	3.08999	0.79971	0.934223	1.27169	34.3441	0.269984	9.46944	0.736864	27.0833	1.65442	Both	C1ORF170
2310042E22RIK	0	7.20997	0	0	0	0	0	0	0	0	0	NA	NA
2310043J07RIK	0	0	0	0	0	0	0	0	0	0	0	Human	UPK3BL
2310043L19RIK	0	0	0	0	0	1.2093	0	0	0	0.435072	0	NA	NA
2310044G17RIK	27.1637	38.6248	18.7932	25.224	28.696	87.177	23.0836	48.2452	46.1768	39.9179	40.1196	Both	KIAA1737
2310044H10RIK	77.012	81.1121	57.5791	63.5272	68.1185	40.7668	86.6648	78.1229	81.5462	64.2819	69.8992	Both	C19ORF63
2310045N01RIK	12.8594	13.3899	10.7961	8.40801	12.9934	9.05631	13.3642	12.6531	12.7723	12.7259	14.8898	NA	NA
2310046A06RIK	0.722439	0.257499	0	0	1.32698	16.7152	0.134992	7.02045	0.122811	13.1609	0	NA	NA
2310046K01RIK	3.17873	1.28749	2.39913	0.934223	10.0077	3.27854	6.07463	12.3266	0.736864	5.1121	0	NA	NA
2310046O06RIK	21.5287	22.4024	13.1952	22.4214	23.8304	11.0987	20.5188	30.1226	25.6674	16.0977	19.0258	NA	NA
2310047B19RIK	5.49054	7.46747	6.79753	6.53956	8.79127	2.84857	9.17945	6.69391	5.15804	8.70145	2.89523	NA	NA
2310047M10RIK	21.5287	23.6899	18.3933	27.0925	27.0926	17.1989	15.2541	21.9593	26.6499	25.778	21.5074	Both	C17ORF59
2310050B05RIK	0.144488	0	0	0	0	14.0816	0	0.734698	0	1.52275	0	NA	NA
2310050C09RIK	0	33.7323	0	0	0	0	0	0	0	0	0	Mouse	C1ORF68
2310057J16RIK	2.74527	27.5524	1.19956	2.80267	4.03624	0.671833	0.944943	2.61226	0.982485	0.978913	0.413605	NA	NA
2310057J18RIK	0	0	0	0	0	0	0	0	0	0	0	Both	C6ORF58
2310057M21RIK	4.47912	6.95247	3.59869	2.80267	4.03624	15.1028	7.15457	5.14288	3.31589	10.333	4.13605	Both	C10ORF88
2310057N15RIK	0	0	0	0	0	0	0	0	0	0	0	NA	NA
2310061C15RIK	3.90117	5.92247	7.19739	1.86845	9.28889	3.38604	7.15457	5.79595	10.6845	9.24529	2.89523	NA	NA
2310061I04RIK	9.5362	8.75496	7.9971	1.86845	11.5558	40.525	8.77447	14.0409	9.94766	19.9046	7.85849	Both	C6ORF136
2310061J03RIK	1.1559	3.60498	0.79971	0.934223	2.98571	4.4341	4.72472	3.83676	4.78961	3.26304	0.413605	Both	LOC100009676
2310061N02RIK	0.144488	0	0	0	0	0	0	0	0	0	0	NA	NA
2310065F04RIK	0	0	0	0	0.055291	0.913693	0	0.653065	0	15.9889	0	NA	NA
2310067B10RIK	47.681	49.9548	35.9869	32.6978	40.0307	41.4924	34.8279	51.5105	28.1236	43.8335	37.638	Both	KIAA0195
2310068J16RIK	0	0.257499	0	0	0.55291	1.07493	0.269984	0.244899	0.614053	0.217536	0	NA	NA
2310069B03RIK	0	0	0	0	0.055291	0.698706	0	0	0.122811	0	0	NA	NA
2310069G16RIK	0	0	0	0	0	0	0	0	0	0	0	NA	NA
2310079F23RIK	4.91259	5.40748	1.59942	4.67112	5.5291	3.33229	2.02488	7.91841	4.6668	3.91565	2.06802	NA	NA
2310079G19RIK	0	0	0	0	0	0	0	0	0	0	0	NA	NA
2400001E08RIK	120.936	119.479	126.354	83.1459	179.806	80.0287	122.033	145.797	166.04	131.392	173.714	NA	NA
2400003C14RIK	68.1983	69.7822	68.775	74.7379	76.0251	37.112	70.8707	71.2657	77.3707	58.8435	62.8679	NA	NA
2410001C21RIK	88.1376	108.922	68.775	65.3956	101.57	61.0024	87.2048	93.3883	116.547	77.4429	107.124	Both	C20ORF43
2410002F23RIK	15.4602	16.4799	13.9949	14.0133	23.7751	10.9912	26.3234	21.5511	21.1234	19.1432	11.5809	Human	C19ORF48
2410002I01RIK	7.80234	12.1024	6.39768	5.60534	10.1183	6.01962	9.9894	12.7348	10.4389	8.04884	5.37686	Both	C17ORF56
2410002O22RIK	28.7531	30.6424	22.7917	18.6845	33.2299	19.0532	32.1281	35.2655	31.4395	32.7392	22.3346	Both	C5ORF44
2410003K15RIK	4.91259	4.11998	7.59724	8.40801	11.5558	35.5803	8.90946	11.5103	7.12301	17.4029	10.3401	NA	NA
2410004A20RIK	0	0	0	0	0	0	0	0	0	0	0	Both	C6ORF221
2410004B18RIK	7.36888	5.66497	5.19811	6.53956	9.01243	6.69145	10.7994	9.46944	9.70204	10.6593	4.13605	Both	C1ORF52
2410004I01RIK	0	0	0	0	0.331746	0.0268733	0	0.0816331	0	0	0	NA	NA
2410004N09RIK	2.31181	3.08999	2.79898	0	3.87037	7.12143	2.42985	1.14286	2.21059	2.28413	1.65442	NA	NA
2410004P03RIK	0.144488	0	0	0	0.055291	0.0268733	0	0	0	0.217536	0	Both	C2ORF50
2410006H16RIK	12.8594	24.2049	15.5943	13.0791	39.3672	34.5053	21.4637	18.5307	24.9306	16.9678	26.8843	NA	NA
2410007B07RIK	0	0	0	0	0	0	0	0	0	0	0	NA	NA
2410012M07RIK	0	0	0	0	0	0	0	0	0	0	0	NA	NA
2410015M20RIK	27.8862	29.3549	24.791	28.9609	37.1556	27.787	33.478	33.5512	43.7206	26.6482	33.0884	Both	C19ORF70
2410016O06RIK	10.2586	11.8449	12.7954	9.34223	8.51481	4.70283	15.5241	13.5511	12.2811	7.8313	9.51291	Both	C14ORF169
2410017I17RIK	0	0	0	0	0	0	0	0	0	0	0	NA	NA
2410017P09RIK	7.22439	10.5575	15.1945	11.2107	10.9476	5.67027	10.1244	11.5103	13.0179	9.78913	7.44488	NA	NA
2410018L13RIK	2.31181	1.54499	2.39913	1.86845	2.15635	0.913693	2.29486	2.12246	1.84216	1.84906	0.827209	NA	NA
2410018M08RIK	22.3956	32.7023	28.3897	18.6845	41.4682	41.7611	30.9131	45.7145	49.247	46.5527	40.5333	Both	ZBED5
2410022L05RIK	3.32322	7.20997	0.79971	2.80267	7.90661	3.9235	5.93964	4.97962	9.82485	4.13319	3.72244	Human	C17ORF79
2410042D21RIK	17.1941	17.5099	15.1945	14.9476	24.4386	3.73539	18.8989	15.5103	17.8075	12.5083	18.6122	Both	C15ORF29
2410057H14RIK	0	0	0	0	0	0	0	0	0	0	0	NA	NA
2410066E13RIK	6.79093	3.60498	1.59942	3.73689	6.19259	2.90232	0.944943	4.65309	3.07026	1.95783	4.54965	Human	C7ORF41
2410075B13RIK	2.74527	3.34748	6.39768	0.934223	3.75979	0.618086	4.72472	4.00002	4.6668	1.95783	6.20407	NA	NA
2410076I21RIK	0.577951	0.257499	0	0	1.43757	0.4031	0.134992	0.408165	0.982485	0.435072	0	Mouse	C15ORF60
2410088K16RIK	0	0	0	0	0.055291	0	0.134992	0	0	0	0	NA	NA
2410089E03RIK	15.7492	15.9649	16.7939	7.47379	17.3061	10.4268	24.0286	20.0817	15.7198	13.1609	12.4081	Both	C5ORF42
2410091C18RIK	11.9925	13.1324	6.79753	5.60534	10.7265	10.9374	14.9841	14.2858	12.5267	10.8768	11.9945	Both	C2ORF56
2410114N07RIK	0	0	0	0	0.055291	0.0268733	0	0	0	0	0	NA	NA
2410127L17RIK	17.3385	18.0249	6.39768	14.9476	22.614	81.7486	12.9592	20.7348	14.3688	57.1033	9.92651	Both	C9ORF41
2410131K14RIK	17.483	18.2824	10.3962	15.8818	10.3394	9.40566	10.9343	10.3674	10.0705	8.91898	14.8898	Human	C12ORF49
2410137F16RIK	0.288976	0	0	0	0	0.591213	0.404976	0.163266	0	0.870145	0	NA	NA
2410137M14RIK	0	0	0	0	0	0	0	0	0	0	0	NA	NA
2410141K09RIK	0	0	0	0	0	0	0	0	0	0	0	NA	NA
2500003M10RIK	69.9321	87.2921	75.5726	64.4614	83.4894	52.3223	73.0306	80.0004	68.0371	77.1166	70.7264	NA	NA
2500004C02RIK	0.577951	0.772496	0.79971	0.934223	1.76931	1.39741	2.29486	1.55103	1.96497	0.435072	0.413605	NA	NA
2510002D24RIK	6.35746	6.69497	2.79898	0	8.40423	10.4268	4.18475	6.28575	6.75458	6.30855	2.48163	Both	C22ORF39
2510003D18RIK	0	0	0	0	0.055291	0.0268733	0	0	0	0	0	NA	NA
2510003E04RIK	31.2094	26.5224	28.3897	16.816	24.9915	30.34	30.9131	29.6328	30.9483	28.2797	15.717	Both	KIAA1279
2510006D16RIK	35.255	38.1098	23.9913	24.2898	37.9849	26.8196	41.5775	41.5512	55.2648	30.3463	43.4285	NA	NA
2510009E07RIK	90.8828	92.4421	97.9644	100.896	70.109	22.0092	93.9543	96.1638	110.53	68.1976	115.809	Mouse	C3ORF70
2510012J08RIK	41.0345	38.6248	25.5907	28.9609	28.5302	16.8764	39.0127	37.4696	35.001	31.2164	36.8108	Both	C19ORF29
2510039O18RIK	74.8447	73.1297	93.1662	99.9619	77.8497	38.5095	68.0359	76.0004	81.4234	63.303	103.401	Both	KIAA2013
2510049J12RIK	0	1.03	0	0	0	0	0	0	0.736864	0	0	Human	LOC100129480
2600006L11RIK	0.144488	0.257499	0	0	0	0.0268733	0	0	0	0	0	NA	NA
2610001J05RIK	35.255	36.3073	29.1894	23.3556	57.005	16.5002	40.2276	38.8573	54.8963	35.7847	38.8788	Both	LOC401397
2610002D18RIK	0.288976	0.772496	0.399855	0.934223	1.16111	0.107493	0.539968	0.408165	0.245621	0.326304	0.413605	Both	C1ORF135
2610002I17RIK	2.88976	2.57499	2.39913	1.86845	5.36323	1.82739	6.20963	3.91839	4.54399	2.93674	0.827209	Human	C3ORF75
2610002J02RIK	24.1295	12.6174	9.19666	4.67112	18.1907	7.71264	18.8989	19.2654	22.2287	12.5083	9.51291	Both	C1ORF86
2610002M06RIK	21.9622	10.5575	5.59797	8.40801	19.6283	7.49765	13.3642	12.7348	15.7198	11.2031	12.8217	NA	NA
2610005L07RIK	8.09132	4.63498	3.19884	2.80267	7.51958	3.19792	4.31974	5.63268	2.57902	3.26304	4.54965	NA	NA
2610008E11RIK	9.68068	11.3299	7.19739	1.86845	17.3614	17.9514	21.3287	21.7144	16.7022	13.9223	5.37686	NA	NA
2610015P09RIK	2.74527	3.34748	2.39913	0	2.81984	3.27854	4.72472	1.71429	3.07026	1.63152	0.413605	Both	KIAA1407
2610017I09RIK	0	0	0	0	0	0	0	0	0	0	0	NA	NA
2610018G03RIK	1.01141	1.54499	1.19956	0	0.774074	0.134367	1.88989	0.816331	0.982485	2.06659	2.48163	Human	MST4
2610019F03RIK	2.31181	3.34748	0.399855	4.67112	2.32222	12.4692	2.02488	3.34696	2.57902	7.505	1.24081	Both	C8ORF42
2610020C07RIK	0.144488	1.03	0.399855	0.934223	0.829365	0.48372	0.809951	0.816331	1.1053	0.543841	0	NA	NA
2610020H08RIK	0.288976	0.257499	0.399855	0	0.995238	0.0806199	1.6199	0.489799	0.491242	0.761377	0.413605	Human	LOC81691
2610021K21RIK	0.144488	0.257499	0	0	1.32698	0.16124	0.674959	0.653065	1.1053	0.435072	2.06802	NA	NA
2610024G14RIK	12.2815	18.2824	8.39695	2.80267	12.9381	12.8186	13.2292	11.2654	10.1933	12.2908	4.96326	NA	NA
2610027L16RIK	19.7948	25.4924	26.7903	18.6845	23.7751	24.5891	24.1635	21.6328	27.264	22.0799	22.7483	Both	C14ORF21
2610028E06RIK	0	0	0	0	0	0	0	0	0	0	0	NA	NA
2610028H24RIK	0	0	0	0	0	0.0268733	0	0	0	0	0	Human	C21ORF58
2610029G23RIK	20.0838	15.9649	22.7917	19.6187	18.7989	7.39016	24.0286	22.4491	24.5621	18.3818	22.7483	Both	CXORF26
2610029I01RIK	10.2586	5.14998	11.1959	6.53956	14.431	8.19636	11.7443	9.3878	16.5794	12.3996	8.27209	Both	LOC100130890
2610034B18RIK	19.5059	20.8574	18.3933	17.7502	25.2127	7.22892	27.2684	27.3471	22.72	22.9501	15.717	Both	C15ORF38
2610034M16RIK	0	0	0	0	0.055291	0.0537466	0	0	0	0	0	NA	NA
2610035D17RIK	1.1559	4.89248	0	0.934223	0.221164	0.16124	1.07994	1.2245	1.1053	1.08768	1.65442	Human	LOC100499467
2610037D02RIK	0.144488	0	0	0	0.110582	0.0806199	0	0.0816331	0	0	0	NA	NA
2610039C10RIK	5.924	9.01246	3.99855	4.67112	12.3299	1.77364	7.42455	7.59188	9.45642	4.24196	8.27209	NA	NA
2610044O15RIK	2.74527	0.772496	3.59869	2.80267	3.75979	2.57984	3.23981	5.46942	5.15804	4.13319	1.24081	NA	NA
2610100L16RIK	0	0	0	0	0	0	0	0	0	0	0	NA	NA
2610101N10RIK	47.392	49.6973	69.5747	73.8036	46.1127	26.7389	41.8475	41.7961	34.5098	32.848	45.4965	NA	NA
2610109H07RIK	2.45629	1.28749	0.79971	1.86845	9.51005	1.53178	0.539968	1.06123	0.736864	0.978913	0	Both	C1ORF187
2610203C20RIK	5.20156	1.80249	3.19884	0	10.7265	0.429973	12.6892	8.48984	8.35112	7.28746	1.65442	NA	NA
2610203C22RIK	0.722439	1.28749	0.399855	0.934223	2.21164	0.429973	2.83483	1.87756	4.17556	1.52275	2.06802	NA	NA
2610204G22RIK	0.144488	0	0	0	0.055291	0.0806199	0.134992	0.163266	0	0.217536	0	NA	NA
2610206C17RIK	0.144488	0	0.399855	0.934223	0.387037	0.779326	0.269984	0.326532	0.491242	0.435072	0.413605	NA	NA
2610301B20RIK	13.2929	14.6774	5.19811	8.40801	14.8733	10.5881	21.5987	17.3878	17.1935	14.1399	7.85849	Both	C8ORF37
2610301G19RIK	39.1562	41.9723	33.5878	27.0925	35.4415	22.5467	47.7871	28.245	33.6501	28.0622	25.2299	Human	KIAA1967
2610305D13RIK	11.1256	19.3124	11.1959	9.34223	31.9582	4.99844	13.3642	12.5715	9.70204	13.1609	10.7537	NA	NA
2610306M01RIK	1.1559	2.31749	0.399855	0	2.93042	7.63202	1.6199	1.71429	1.1053	3.04551	1.65442	NA	NA
2610318N02RIK	0.144488	0.514998	0	0	0.884656	0.0537466	0.674959	1.14286	0.491242	0.761377	0.413605	NA	NA
2610507B11RIK	372.201	305.651	305.089	270.925	342.859	335.701	245.415	307.593	254.955	419.845	342.878	Both	KIAA0100
2610507I01RIK	0.577951	0.514998	0	0	0.774074	0.429973	0.674959	0.326532	0.491242	0.543841	0.413605	NA	NA
2610524H06RIK	6.35746	5.92247	5.19811	5.60534	10.0077	1.88113	6.07463	7.10208	11.2986	7.72254	4.13605	NA	NA
2610528A11RIK	0	0.257499	0	0	0.663492	0.134367	0.539968	0.653065	1.1053	0.217536	0.827209	Human	C10ORF99
2610528E23RIK	2.02283	4.63498	3.99855	4.67112	2.70926	3.65477	3.10481	3.75512	6.14053	5.98225	4.96326	Human	C3ORF26
2610528J11RIK	0	2.05999	0.399855	0	0	0	0	0	0	0	0	Human	C1ORF210
2700007P21RIK	19.2169	20.8574	12.3955	11.2107	21.8952	5.85838	14.8491	16.0817	14.7373	17.9467	17.785	Both	C11ORF46
2700023E23RIK	0	0.257499	0.399855	3.73689	1.10582	0.214986	0.944943	0.979597	1.22811	0.435072	1.65442	NA	NA
2700029M09RIK	14.5933	13.9049	19.9927	5.60534	16.2556	5.07906	17.009	14.0409	25.4218	10.9856	19.0258	Both	C4ORF27
2700046A07RIK	0	0	0	0	0.055291	0	0	0	0	0	0	NA	NA
2700046G09RIK	0.144488	0	0	0	0.55291	1.58553	0.539968	0.0816331	0.122811	1.30522	0.413605	NA	NA
2700049A03RIK	4.47912	5.40748	2.39913	3.73689	8.07249	1.63927	5.93964	7.10208	6.26334	3.58935	2.48163	Both	KIAA0586
2700050L05RIK	8.81376	12.8749	9.19666	8.40801	12.3299	16.339	7.55955	13.0613	7.61426	7.8313	3.72244	Both	C10ORF137
2700060E02RIK	68.4872	65.9197	69.9746	63.5272	93.9947	109.831	77.6203	70.8575	84.3709	83.0988	55.0094	Both	C14ORF166
2700062C07RIK	6.06849	3.60498	7.59724	4.67112	6.57963	2.12299	7.55955	7.26534	10.4389	4.7858	1.24081	Both	C18ORF21
2700078E11RIK	60.3959	57.1647	58.7787	48.5796	66.5704	55.8427	49.677	44.2451	47.5277	50.1421	57.0774	Both	C10ORF46
2700078K21RIK	23.2625	31.6724	19.9927	21.4871	30.7971	39.6919	21.3287	29.9593	29.7202	25.343	28.9523	NA	NA
2700081O15RIK	32.3653	24.7199	35.9869	33.632	27.5902	6.28835	32.803	21.796	20.5094	24.3641	14.8898	Both	C11ORF95
2700086A05RIK	0.144488	0.257499	1.19956	0	0.331746	0.0268733	0.404976	0.408165	0	0.108768	0.413605	NA	NA
2700089E24RIK	73.9778	59.7397	38.7859	54.1849	70.9936	85.8871	67.3609	73.7147	60.4228	97.1299	45.4965	Mouse	LOC100129361
2700090O03RIK	0	0	0	0	0	0	0	0	0	0	0	NA	NA
2700094K13RIK	15.7492	16.4799	16.7939	21.4871	26.7056	6.79895	24.9735	20.0001	18.0532	14.4662	13.649	Human	C11ORF31
2700097O09RIK	0.144488	0.257499	0.79971	0	1.2164	0.56434	1.34992	1.2245	0.122811	0.870145	2.06802	NA	NA
2700099C18RIK	0.288976	0	0.399855	0	2.54339	0.24186	1.88989	1.14286	1.35092	0.326304	0.827209	NA	NA
2810001G20RIK	0.866927	2.31749	0.79971	0	2.15635	2.49922	1.21493	2.04083	3.07026	3.37181	1.24081	NA	NA
2810002D19RIK	0.722439	0.514998	1.19956	0	1.49286	0.268733	1.6199	1.30613	1.1053	1.95783	0	NA	NA
2810002N01RIK	18.35	23.1749	21.992	11.2107	20.1812	22.7079	15.5241	22.3675	18.9128	21.101	23.9891	NA	NA
2810004N23RIK	12.137	15.7074	13.1952	5.60534	13.6569	55.0903	13.3642	13.4695	12.7723	16.6415	14.4762	Both	C1ORF131
2810006K23RIK	5.924	9.01246	3.19884	1.86845	6.46905	4.54159	5.12969	6.69391	6.87739	3.58935	2.48163	Both	C12ORF65
2810007J24RIK	0	0	0	0	0	0	0	0	0	0	0	NA	NA
2810008D09RIK	0.722439	0.257499	0	0	4.42328	0.376226	2.42985	2.77552	1.96497	0	2.89523	NA	NA
2810008M24RIK	45.8026	47.8948	42.3846	53.2507	81.886	21.1493	47.2472	52.8166	56.7385	43.7248	58.3183	Both	C5ORF43
2810021B07RIK	6.64644	5.66497	4.79826	3.73689	11.3347	3.84288	5.93964	9.3878	12.7723	7.06993	7.44488	NA	NA
2810021J22RIK	4.7681	7.98246	7.19739	0.934223	5.36323	1.47803	2.83483	5.71432	6.50896	0.870145	2.06802	NA	NA
2810025M15RIK	27.8862	28.0674	23.9913	40.1716	51.1442	10.0237	41.0375	39.0206	49.9839	25.8868	27.7115	NA	NA
2810030E01RIK	0.288976	0.257499	1.19956	0	1.2164	0.56434	1.48491	1.2245	0.122811	0.543841	0.413605	Both	C10ORF140
2810032G03RIK	1.01141	0	0	0	0.276455	1.28992	0.539968	0.816331	1.22811	0.326304	0.413605	NA	NA
2810046L04RIK	24.4184	26.2649	19.193	14.0133	18.6884	10.6956	21.3287	20.4083	15.9654	12.2908	4.13605	NA	NA
2810047C21RIK1	0.433463	1.03	0.399855	0	0.221164	0.295606	2.96982	2.93879	1.47373	0.435072	0	NA	NA
2810055F11RIK	10.8366	10.5575	9.19666	0	13.5463	0.698706	15.929	15.2654	11.7898	11.5294	5.79046	Mouse	C14ORF149
2810055G20RIK	0	0	0	0	0.276455	0.0268733	0	0	0.245621	0.108768	0.413605	NA	NA
2810403A07RIK	24.1295	37.8523	19.9927	21.4871	28.4196	26.9539	22.5436	26.9389	25.4218	18.9256	14.8898	Both	KIAA0907
2810403D21RIK	0.144488	0	0.399855	0	0.663492	0.859946	0	0.653065	0.245621	0.652609	0	NA	NA
2810405F15RIK	0	0	0	0	0	0	0	0	0	0	0	NA	NA
2810405K02RIK	17.6275	36.8223	12.7954	2.80267	55.0145	51.2474	12.0143	18.4491	14.8601	46.1177	10.7537	NA	NA
2810407C02RIK	148.1	142.397	135.551	139.199	150.502	102.253	119.333	115.674	119.003	134.655	139.798	Both	SELT
2810408A11RIK	0.433463	0.257499	1.59942	0	0.663492	0.268733	0.134992	1.2245	0.982485	0.217536	0	NA	NA
2810408I11RIK	0.144488	0	1.59942	3.73689	1.8246	0.56434	2.15987	1.4694	3.07026	1.08768	2.06802	NA	NA
2810408M09RIK	10.6921	8.23996	1.99927	0.934223	10.1735	8.81445	10.7994	11.5103	11.4214	9.35406	5.37686	NA	NA
2810410L24RIK	0.144488	1.28749	0.79971	0	0.829365	0.48372	1.6199	1.14286	0.245621	1.63152	0	NA	NA
2810417H13RIK	5.49054	5.66497	15.1945	2.80267	27.2585	1.31679	17.6839	9.14291	13.632	9.02775	9.92651	Both	KIAA0101
2810422J05RIK	28.7531	20.5999	23.9913	7.47379	34.5569	73.8479	29.5632	32.4083	34.2642	38.6127	32.2612	NA	NA
2810422O20RIK	3.17873	0.514998	0	0.934223	1.93518	0.833073	3.10481	2.61226	2.45621	1.84906	1.24081	NA	NA
2810428I15RIK	20.3728	23.4324	20.7924	10.2765	27.5349	33.296	24.2985	29.0614	25.0534	36.8724	20.6802	Both	C19ORF60
2810429I04RIK	0	0	0.399855	0	0	0	0	0	0	0	0	NA	NA
2810432D09RIK	8.09132	10.815	1.59942	5.60534	13.104	21.9824	13.2292	11.6735	11.053	12.7259	9.51291	NA	NA
2810432L12RIK	1.87834	3.08999	2.79898	1.86845	0.995238	10.5881	3.64478	6.77555	2.08778	9.68036	0.827209	NA	NA
2810433D01RIK	0.577951	0	0.399855	0.934223	1.99048	0.0537466	2.96982	3.02042	3.31589	0.761377	0	NA	NA
2810442I21RIK	0.433463	0.514998	1.19956	0	0.387037	0.0806199	0	0.571432	0.122811	0.108768	0	NA	NA
2810442N19RIK	0	0	0	0	0.165873	0	0	0	0	0	0	NA	NA
2810453I06RIK	22.1066	21.3724	18.7932	16.816	26.3185	28.8619	26.8634	33.9594	25.7902	37.4162	14.8898	NA	NA
2810454H06RIK	0.144488	0.257499	0	0	0.110582	0.456846	0.134992	0.0816331	0.736864	0.761377	0	NA	NA
2810459M11RIK	0	0	0	0	0.276455	0.0268733	0.134992	0.0816331	0.122811	0.108768	0.413605	Human	C2ORF72
2810474O19RIK	45.3692	47.1223	25.5907	18.6845	42.4082	23.5679	39.2826	39.3471	36.7204	26.4306	42.1877	Both	C12ORF35
2900002K06RIK	0	0	0	0	0.165873	0.16124	0.134992	0	0.122811	0	0.413605	NA	NA
2900005J15RIK	0.433463	0	0	0	0.774074	0.0268733	0	0.734698	0.368432	0.652609	0	NA	NA
2900006K08RIK	0.144488	1.03	0.399855	0	0.55291	1.23617	0.134992	0.244899	0.245621	0.108768	0.827209	Both	C14ORF45
2900010M23RIK	29.7645	28.0674	30.7888	23.3556	47.9926	52.8329	34.8279	45.7962	44.9487	63.6293	38.4652	NA	NA
2900011O08RIK	0	0	0	0	0.165873	0.0537466	0.134992	0	0	0	0	Human	C16ORF45
2900026A02RIK	172.663	134.929	143.948	143.87	63.3635	98.007	221.522	157.307	155.233	170.331	141.453	NA	NA
2900041M22RIK	0.144488	0	0	0	1.49286	0.644959	0.944943	1.79593	2.3334	0.652609	0	NA	NA
2900052N01RIK	0	0	0	0	0	0.0537466	0	0	0	0	0	NA	NA
2900053A13RIK	9.68068	19.5699	6.39768	0.934223	18.6884	8.84132	10.9343	12.898	16.9479	15.4451	16.9578	NA	NA
2900056M20RIK	4.19015	2.83249	1.59942	0	4.20212	0.591213	3.3748	2.53063	1.35092	1.74029	2.48163	NA	NA
2900060B14RIK	0	0	0	0	0	0	0	0	0	0	0	NA	NA
2900064A13RIK	57.7951	56.9072	48.3824	49.5138	51.4759	46.7058	59.1264	46.6125	65.2124	46.5527	69.4856	Both	C15ORF24
2900073G15RIK	480.711	493.883	353.472	344.728	274.52	352.632	600.174	563.676	592.07	426.153	432.63	NA	NA
2900079G21RIK	0	0	0	0	0	0.833073	0	0.0816331	0.122811	0	0	NA	NA
2900092C05RIK	0	0	0	0	0	0	0	0	0	0	0	Both	C19ORF18
2900092D14RIK	0.288976	0.257499	0	0	0.055291	0.0268733	0	0	0	0	0	NA	NA
2900092E17RIK	18.061	13.1324	11.5958	28.9609	25.4891	6.93331	17.8189	19.5919	22.4743	13.0522	14.4762	Both	C16ORF53
2900093L17RIK	0	0	0	0	0	0	0	0	0	0	0	NA	NA
2900097C17RIK	298.656	260.846	195.129	171.897	263.904	425.808	263.639	307.757	307.763	411.361	217.97	Both	LOC647979
3000002C10RIK	4.33463	3.86248	7.9971	8.40801	6.08201	28.9426	7.42455	7.02045	5.28086	18.5993	9.92651	NA	NA
3010026O09RIK	0.722439	3.34748	0.79971	0.934223	3.0963	2.79482	3.50979	2.69389	2.94745	2.7192	1.65442	Both	C5ORF45
3110001D03RIK	16.1826	18.0249	14.3948	12.1449	31.4053	14.4847	22.1387	24.9797	26.5271	22.4062	19.853	Both	C9ORF123
3110001I22RIK	1.1559	0	0	0	0.995238	1.15555	1.6199	1.71429	0.368432	0.761377	1.24081	NA	NA
3110002H16RIK	11.7035	12.8749	15.9942	12.1449	17.3614	6.07337	8.63948	10.6123	16.211	12.7259	10.3401	Both	C18ORF8
3110003A17RIK	27.3082	23.6899	20.7924	22.4214	51.5312	5.26717	42.7924	32.0818	57.721	29.4762	32.2612	NA	NA
3110007F17RIK	1.1559	0.257499	0.399855	2.80267	1.10582	0.537466	1.21493	2.12246	1.71935	0.543841	3.30884	NA	NA
3110009E18RIK	0.866927	0	0.79971	0.934223	1.10582	0.4031	1.34992	1.87756	0.122811	1.30522	0.827209	Both	C2ORF76
3110021A11RIK	0	0.257499	0	0	0.221164	0	0.134992	0.0816331	0	0.326304	0	NA	NA
3110035E14RIK	2.74527	1.28749	1.19956	0	3.20688	0.134367	1.48491	0.897964	0.736864	0.108768	0.413605	Mouse	C8ORF46
3110039I08RIK	0	0	0	0	0.055291	0	0	0	0.245621	0	0	NA	NA
3110039M20RIK	0	0	0	0	0	0	0	0	0	0	0	NA	NA
3110040N11RIK	7.22439	7.46747	3.99855	3.73689	10.6712	8.59946	8.77447	7.18371	8.71955	7.28746	3.72244	Both	C15ORF40
3110043O21RIK	16.9051	32.1874	18.7932	6.53956	23.6093	13.4635	18.2239	32.7349	32.6676	19.9046	19.4394	Both	C9ORF72
3110045C21RIK	0	0	0	0	0.055291	0	0	0	0	0.108768	0.413605	NA	NA
3110047P20RIK	0	0	0	0	0	0	0	0	0	0	0	Both	KIAA1239
3110052M02RIK	4.62361	4.63498	1.19956	0	4.42328	0.698706	6.20963	4.73472	4.78961	2.3929	5.37686	NA	NA
3110056O03RIK	35.3995	22.4024	18.7932	13.0791	22.6693	15.8553	26.0534	30.7757	24.3165	28.9323	35.1564	Both	SPPL2B
3110057O12RIK	1.30039	2.05999	6.39768	3.73689	3.37275	1.93488	2.83483	1.79593	2.21059	0.652609	1.65442	Both	C4ORF29
3110062M04RIK	2.88976	3.08999	1.59942	1.86845	3.48333	2.36485	3.10481	2.20409	3.07026	1.84906	1.24081	Human	C7ORF49
3110070M22RIK	1.1559	1.03	0.399855	0	1.2164	0.48372	1.21493	1.87756	1.1053	1.63152	0.413605	NA	NA
3110079O15RIK	0	0	0	0	0	0	0	0	0	0	0	Human	C2ORF82
3110082D06RIK	0	0.257499	0	0	0.165873	0.134367	0	0	0	0	0	NA	NA
3110082I17RIK	8.81376	11.5874	7.59724	11.2107	17.3614	8.57259	15.3891	11.2654	13.2635	12.9434	14.0626	Human	C7ORF50
3110099E03RIK	0	0	0	0	0	0	0	0	0	0	0	NA	NA
3200002M19RIK	11.1256	10.5575	21.992	14.0133	14.9839	10.4268	18.3589	13.7144	16.0882	12.7259	14.8898	Both	C11ORF51
3230401D17RIK	24.5629	21.6299	27.9898	6.53956	31.0182	54.6872	25.5135	29.3879	30.8255	28.2797	19.853	Both	C20ORF111
3300002I08RIK	0.144488	1.03	0.399855	0	0.608201	0.0806199	0.269984	0.326532	0.122811	0	2.06802	NA	NA
3425401B19RIK	17.6275	12.1024	0.79971	1.86845	0.442328	556.197	0.269984	90.2046	0.368432	170.983	0	Mouse	C10ORF71
3632451O06RIK	3.17873	2.31749	3.59869	2.80267	10.0077	2.95606	4.18475	9.30617	4.6668	1.19645	4.13605	Mouse	C14ORF37
3632454L22RIK	0	0	0	0	0	0	0.134992	0.0816331	0	0	0	NA	NA
3830403N18RIK	0	0.257499	0	0	1.05053	0.0268733	0	0	0	2.50167	1.65442	NA	NA
3830406C13RIK	10.9811	15.7074	10.3962	5.60534	18.1354	5.83151	13.9042	15.347	15.8426	12.0733	10.3401	Both	C3ORF14
3830408C21RIK	0.288976	0	0.399855	0	0.055291	0.4031	0.134992	0.326532	0	0.217536	0	NA	NA
3830417A13RIK	0	0	0.399855	0	0.774074	0.24186	0	0.489799	0.614053	0.652609	0	NA	NA
3830431G21RIK	0	0	0	0	0	0.0806199	0	0	0	0.108768	0	NA	NA
3930402G23RIK	0	0	0	0	0.055291	0.107493	0	0.0816331	0	0.217536	0	NA	NA
4430402I18RIK	0.577951	0.257499	0	0	1.49286	0.618086	0.809951	0.734698	1.1053	0.761377	0	NA	NA
4632411B12RIK	62.8522	69.0097	52.381	30.8294	55.7333	97.2814	55.3467	69.9596	65.0896	59.3874	51.7006	NA	NA
4632415K11RIK	10.6921	7.72496	7.19739	4.67112	8.90185	9.48628	13.4992	8.97964	9.82485	8.70145	7.03128	Both	KIAA1609
4632415L05RIK	11.2701	12.3599	3.99855	5.60534	9.12301	6.77207	8.63948	8.73474	9.57923	4.89456	4.54965	NA	NA
4632427E13RIK	0	0	0	0	0.387037	0.618086	0	0.0816331	0	0.217536	0	NA	NA
4632428C04RIK	0.577951	0	0	0	0.774074	0.510593	0	0.326532	0.491242	0.108768	0	NA	NA
4632428N05RIK	259.211	279.901	187.532	127.054	166.536	22.1436	198.573	259.267	289.956	164.131	325.92	Mouse	C10ORF54
4632434I11RIK	1.30039	2.31749	4.79826	0.934223	5.86085	0.752453	5.39968	1.79593	3.07026	2.17536	1.24081	Both	C11ORF82
4732415M23RIK	0	0	0	0	0	0.188113	0.269984	0	0.122811	0.108768	0	Human	C16ORF55
4732416N19RIK	0	0	0	0	0.165873	0.0268733	0	0	0	0	0	NA	NA
4732418C07RIK	42.3349	48.1523	36.3868	44.8427	41.413	25.2072	42.6574	45.6329	37.3344	44.8125	38.0516	Human	KIAA0494
4732456N10RIK	1.01141	7.98246	0.399855	2.80267	0.055291	0	0.269984	0.489799	0.122811	0.543841	3.72244	NA	NA
4732471D19RIK	4.91259	5.66497	3.19884	2.80267	3.15159	4.4341	6.20963	4.81635	3.56151	3.58935	2.48163	NA	NA
4732471J01RIK	0.288976	0	0	0	0.221164	0	0	0.163266	0	0.108768	0.413605	NA	NA
4732490B19RIK	0	0	0	0	0	0.0268733	0.134992	0.0816331	0	0	0	NA	NA
4831426I19RIK	24.1295	26.5224	15.5943	18.6845	22.7246	18.8919	15.794	13.3878	9.21079	15.01	14.8898	Mouse	C14ORF49
4831440E17RIK	0.144488	0.257499	0.79971	0	0.110582	1.2093	0.134992	0.489799	0.491242	0.435072	0	NA	NA
4832428D23RIK	0	0	0	0	0.055291	0.429973	0	0.163266	0	1.08768	0	NA	NA
4833403I15RIK	4.19015	5.40748	0.79971	5.60534	7.57487	8.00825	18.2239	19.0205	4.17556	4.13319	8.6857	Mouse	AQPEP
4833418N02RIK	2.45629	1.03	2.39913	0	1.60344	2.14986	2.29486	1.30613	0.122811	0.761377	2.06802	NA	NA
4833419F23RIK	0.577951	0.257499	0	0	1.16111	3.86976	0.944943	1.55103	1.47373	0.978913	1.65442	NA	NA
4833420G17RIK	19.6503	18.2824	7.19739	15.8818	23.4434	9.62065	20.7887	19.0205	16.9479	11.3119	12.8217	Both	C5ORF34
4833422C13RIK	7.0799	1.80249	1.19956	0	0.110582	0.134367	5.26468	3.26532	9.57923	3.48058	2.89523	NA	NA
4833422F24RIK	0.288976	2.31749	0	0.934223	0.718783	0.16124	0	0	0.122811	1.08768	0	NA	NA
4833423E24RIK	0.288976	9.26996	0	0	0	0	0	0	0	0	0.827209	NA	NA
4833424O15RIK	0	0	0	0	0	0	0	0	0	0	0	Both	LPPR5
4833427G06RIK	0.433463	0	0	0.934223	0.663492	0.0537466	0.134992	0.0816331	0	0.652609	0	Mouse	C11ORF88
4833428L15RIK	0	0	0	0	0	0	0	0	0	0	0	NA	NA
4833439L19RIK	90.0159	86.5196	79.1712	85.0143	84.8164	107.413	79.9152	88.4086	82.0375	124.104	85.6162	Both	KIAA1191
4833442J19RIK	1.44488	1.03	0.399855	1.86845	3.20688	3.38604	1.48491	3.59186	3.07026	3.80688	0.413605	NA	NA
4921501E09RIK	0	0	0	0	0	0	0	0	0	0	0	NA	NA
4921504E06RIK	0	0	0	0	0	0	0	0	0	0	0	Both	C10ORF67
4921506M07RIK	0	0	0	0	0	0	0	0	0	0	0	NA	NA
4921507P07RIK	0	0	0	0	0.055291	0.456846	0	0.0816331	0.491242	0.108768	0	Human	C7ORF31
4921509C19RIK	0	0	0	0	0	0	0	0	0	0	0	NA	NA
4921510H08RIK	0	0	0	0	0	0	0	0	0	0	0	Both	C12ORF12
4921511C20RIK	0	0	0	0	0	0	0	0	0	0	0	NA	NA
4921511H03RIK	0	0	0	0	0	0	0	0	0	0	0	NA	NA
4921511M17RIK	0	0	0	0	0	0	0	0	0	0	0	NA	NA
4921513D23RIK	65.3085	62.0572	50.7816	27.0925	70.5513	44.2066	49.407	47.3472	37.2116	41.1143	35.1564	Both	KIAA0430
4921513I03RIK	0	0	0	0	0	0.0537466	0	0	0	0.108768	0	NA	NA
4921515J06RIK	0	0	0	0	0	0	0	0	0.122811	0	0	NA	NA
4921517D21RIK	0	0	0	0	0	0	0	0	0	0	0	NA	NA
4921517D22RIK	0	0	0	0	0.110582	0.0537466	0.134992	0	0	0	0	Both	C9ORF153
4921517L17RIK	1.01141	0.257499	0.399855	0.934223	1.60344	3.00981	0.134992	1.06123	0.368432	1.08768	0	Both	C20ORF152
4921523A10RIK	0	0.257499	0	0	0.110582	0.0537466	0.134992	0.489799	0.122811	0.217536	0.827209	NA	NA
4921524J17RIK	11.7035	11.8449	9.19666	11.2107	14.9286	6.93331	16.874	12.4082	10.0705	8.59268	14.4762	Both	C16ORF87
4921524L21RIK	0	0	0	0	0	0	0	0	0	0	0	NA	NA
4921528I01RIK	0	0	0	0	0	0	0	0	0	0	0	Both	C18ORF34
4921528O07RIK	0	0	0	0	0	0	0	0	0	0	0	Both	C1ORF129
4921530D09RIK	0	0	0	0	0.165873	0.0537466	0	0	0	0	0	Human	KIAA1984
4921530L18RIK	0.144488	0.257499	0	0	0.387037	0.32248	0.134992	0.0816331	0	0	0	NA	NA
4921530L21RIK	0	0	0	0	0	0	0	0	0	0	0	NA	NA
4921531C22RIK	2.74527	1.54499	2.79898	0.934223	1.8246	1.45116	1.48491	1.87756	1.47373	1.95783	0.413605	NA	NA
4921533I20RIK	0	0	0	0	0	0	0	0	0	0	0.413605	NA	NA
4921536K21RIK	0.288976	1.03	0	0	0.387037	1.15555	0	1.4694	0.245621	0.326304	0	Both	C5ORF52
4921539E11RIK	0	0	0	0	0	0.0268733	0	0	0	0	0	Both	C1ORF141
4922501C03RIK	11.2701	8.75496	7.59724	5.60534	9.34418	5.18655	13.3642	9.8776	11.5442	6.63485	4.54965	Both	KIAA1009
4922501L14RIK	0	0	0	0	0	0.0268733	0	0	0	0	0	Both	C1ORF173
4922502D21RIK	0	0	0	0	0	0	0	0	0	0	0	NA	NA
4922505E12RIK	0	0	0	0	0	0	0	0	0	0	0	Both	C1ORF65
4922505G16RIK	0.288976	0	0	0	0.221164	0.48372	0	0.408165	0	0.652609	0.413605	Both	C20ORF132
4930402F06RIK	0	0	0	0	0	0	0	0	0	0	0	NA	NA
4930402H24RIK	24.4184	19.5699	21.5922	8.40801	21.4529	4.70283	35.5029	22.6124	9.33361	10.333	16.5442	Mouse	C20ORF194
4930403L05RIK	0	0	0	0	0	0	0	0	0	0	0	NA	NA
4930403N07RIK	0	0	0	0	0	0	0	0	0	0	0	Both	C14ORF38
4930404A05RIK	0	0	0	0	0	0	0	0	0	0	0	NA	NA
4930404A10RIK	0	0	0	0	0	0	0	0	0	0	0	NA	NA
4930404H21RIK	0	0	0	0	0.055291	0	0	0	0	0	0	Both	C10ORF122
4930404I05RIK	0	0	0	0	0.110582	0	0	0.163266	0	0	0	NA	NA
4930404N11RIK	13.5819	19.5699	24.3911	7.47379	9.8418	0.671833	14.0392	27.2655	30.8255	13.4872	31.0203	Mouse	C19ORF71
4930405A21RIK	0.144488	0	0	0	0.055291	0.188113	0	0.0816331	0	0.108768	0	NA	NA
4930406D18RIK	0	0	0	0	0	0	0	0	0	0	0	NA	NA
4930407I10RIK	0	0	0	0	0	0	0	0	0	0	0	Human	C22ORF46
4930408F14RIK	0	0	0	0	0	0	0	0	0	0	0	NA	NA
4930412B13RIK	0	0	0	0	0	0	0	0	0	0	0	NA	NA
4930412C18RIK	0.144488	0.514998	0	0.934223	0.165873	0.0806199	0.134992	0.816331	0.245621	0.326304	0.413605	NA	NA
4930412F15RIK	0	0	0	0	0.110582	0	0	0.163266	0	0	0	NA	NA
4930412O13RIK	0.144488	0	0	0	0	0	0	0	0	0	0	NA	NA
4930413E15RIK	0	0	0	0	0	0	0	0	0	0	0	NA	NA
4930414N06RIK	0.144488	0	0	0	0	0	0	0	0	0	0	NA	NA
4930415F15RIK	0.433463	0	0	0	0.165873	0.107493	0.134992	0	0.368432	0	0	Both	C7ORF72
4930415L06RIK	0	0	0	0	0	0	0	0	0	0	0	NA	NA
4930415O20RIK	0	0	0	0	0	0	0	0	0	0	0	Both	LOC255411
4930417G10RIK	0	0.257499	0	0	0.055291	0	0.134992	0.326532	0	0	0	NA	NA
4930417O13RIK	0	0	0	0	0	0	0	0	0	0	0	NA	NA
4930419G24RIK	0	0	0	0	0	0	0	0	0	0	0	NA	NA
4930420K17RIK	9.10273	7.46747	8.39695	3.73689	10.6159	2.55296	5.80465	6.20411	6.75458	3.37181	5.79046	Both	C7ORF23
4930422G04RIK	1.30039	4.63498	2.79898	2.80267	3.53862	6.26148	2.83483	2.93879	7.61426	1.95783	3.72244	Both	C4ORF21
4930423M02RIK	0	0	0	0	0	0	0	0	0	0	0	NA	NA
4930425K10RIK	0	0	0	0	0	0	0	0	0	0	0	NA	NA
4930425O10RIK	0	0	0	0	0	0	0	0	0	0.108768	0	NA	NA
4930426L09RIK	0.144488	0.772496	0	0	0.221164	0.0268733	1.6199	0.571432	1.22811	0.217536	0.413605	NA	NA
4930427A07RIK	1.87834	4.63498	5.99782	5.60534	5.69497	1.10181	5.26468	5.55105	6.26334	3.91565	3.72244	Both	C14ORF80
4930428D18RIK	0	0	0	0	0	0	0	0	0	0	0	NA	NA
4930428E23RIK	0	0	0	0	0	0	0	0	0	0	0	NA	NA
4930428G15RIK	0	0	0	0	0	0	0	0	0	0	0	NA	NA
4930429B21RIK	0.144488	0.514998	0.399855	0.934223	0.442328	0.48372	0.269984	0.326532	0.614053	0.761377	0.827209	NA	NA
4930429D17RIK	0	0	0	0	0	0.0268733	0	0	0	0	0	NA	NA
4930429F11RIK	0	0	0	0	0	0	0	0	0	0	0	NA	NA
4930429F24RIK	1.87834	0	0.399855	0.934223	0.718783	14.9147	0.269984	3.91839	0.122811	5.22087	0	NA	NA
4930430A15RIK	0	0	0	0	0	0	0	0	0	0	0	NA	NA
4930430D24RIK	0.722439	0.772496	2.39913	3.73689	0.055291	0	0.134992	0.163266	0.122811	0.108768	3.72244	NA	NA
4930430F08RIK	6.06849	3.86248	2.39913	0	3.64921	2.12299	3.50979	3.02042	3.31589	3.37181	4.54965	Both	C12ORF29
4930430J02RIK	0	0	0	0	0	0	0	0	0	0	0	NA	NA
4930431A04RIK	0	0	0	0	0	0	0	0	0	0	0	NA	NA
4930432K09RIK	0	0	0	0	0	0	0	0	0	0	0	Both	C4ORF40
4930432K21RIK	0.722439	0.772496	0	0.934223	0.331746	0.268733	0	0.979597	0.491242	0.217536	0	Human	C19ORF57
4930433B08RIK	0	0	0	0	0	0	0	0	0	0	0	NA	NA
4930433I11RIK	0	0	0	0	0	0	0	0	0	0	0	NA	NA
4930433N12RIK	0.144488	0	0	0	0	0	0.134992	0	0	0	0	NA	NA
4930435E12RIK	0	0	0	0	0	0	0	0	0	0	0	Both	C3ORF30
4930440C22RIK	0	0	0	0	0	0	0	0	0	0	0	NA	NA
4930441J16RIK	0	0	0	0	0	0	0	0	0	0	0	NA	NA
4930441O14RIK	0	0.257499	0	0	0.110582	0.0268733	0	0.408165	0	0	0	NA	NA
4930442J19RIK	0	0	0	0	0	0	0	0	0	0	0	NA	NA
4930442L01RIK	0	0	0	0	0	0	0	0	0	0	0	NA	NA
4930443G12RIK	0	0	0	0	0	0.0537466	0	0	0	0	0	NA	NA
4930443O20RIK	0	0	0	0	0.110582	0	0.269984	0.0816331	0.122811	0	0	NA	NA
4930444A02RIK	18.6389	10.815	6.39768	11.2107	13.9886	2.90232	14.8491	16.245	7.98269	10.5505	10.3401	Both	SGK196
4930444F02RIK	0	0	0	0	0	0.0268733	0	0	0	0	0	NA	NA
4930444G20RIK	0	0	0	0	0	0	0	0	0	0	0	NA	NA
4930444P10RIK	0.144488	0	0	0	0	0	0	0	0	0	0	NA	NA
4930447C04RIK	0	0	0	0	0	0	0	0	0	0	0	Both	C14ORF39
4930448H16RIK	0	0	0	0	0	0	0	0	0	0	0	NA	NA
4930448I06RIK	0	0	0	0	0	0	0	0	0	0	0	NA	NA
4930448I18RIK	0	0	0	0	0	0	0	0	0	0	0	NA	NA
4930448K20RIK	0	0	0	0	0	0	0	0	0	0	0	NA	NA
4930449I24RIK	0	0	0	0	0	0	0	0	0	0	0	NA	NA
4930451C15RIK	0.144488	0	0	0	0	0.698706	0	0	0.122811	0.108768	0	Both	LOC400891
4930451I11RIK	0	0	0	0	0	0	0	0	0	0	0	Both	C16ORF92
4930452B06RIK	0	0.257499	0.79971	0	0.774074	0.295606	1.48491	0.0816331	0.491242	0.326304	1.65442	Human	C3ORF67
4930452N14RIK	0	0	0	0	0	0	0	0	0	0	0	NA	NA
4930453N24RIK	13.5819	15.1924	7.59724	14.9476	22.3929	59.8737	17.279	23.0205	20.5094	24.4728	18.1986	Both	C3ORF38
4930455C21RIK	16.0381	15.9649	11.5958	8.40801	10.837	18.247	15.5241	12.898	16.0882	17.5117	10.3401	NA	NA
4930455F16RIK	0	0	0	0	0	0	0	0	0	0	0	NA	NA
4930455F23RIK	7.65786	5.92247	4.3984	1.86845	5.47381	23.4873	3.64478	6.69391	5.7721	11.6382	7.03128	Mouse	C1ORF114
4930455H04RIK	0	0	0	0	0	0	0.134992	0	0	0	0	NA	NA
4930458L03RIK	0	0	0	0	0	0	0	0	0	0	0	Both	FAM75A5
4930461G14RIK	0	0	0	0	0	0	0	0	0	0	0	NA	NA
4930465A12RIK	0	0	0	0	0	0	0	0	0	0	0	NA	NA
4930465K10RIK	0.144488	0	0	0	0	0	0	0	0	0.108768	0	NA	NA
4930467E23RIK	0	0	0	0	0	0.0268733	0	0	0	0	0	NA	NA
4930468A15RIK	0	0	0	0	0	0	0	0	0	0	0	NA	NA
4930469G21RIK	0	0	0	0	0	0	0	0	0	0	0	Both	LOC730159
4930470P17RIK	0	0	0	0	0	0	0	0	0	0	0	NA	NA
4930471G03RIK	0	0	0	0	0	0	0	0	0	0	0	NA	NA
4930471I20RIK	0	0	0	0	0	0	0	0	0	0	0	NA	NA
4930471M23RIK	84.3809	92.4421	102.763	71.001	57.6685	33.4573	68.9809	89.0617	111.144	58.2997	108.778	Both	C2ORF18
4930473A02RIK	0.288976	0.514998	0	0	0	0.16124	0	0.163266	0.245621	0.652609	0	NA	NA
4930473A06RIK	0.866927	0.514998	1.99927	0	0.718783	0.456846	0	1.2245	0.245621	0.217536	0.413605	NA	NA
4930474M22RIK	0	0	0	0	0	0	0	0	0	0	0	NA	NA
4930474N05RIK	0	0	0	0	0	0	0	0	0	0	0	NA	NA
4930474N09RIK	0	0	0	0	0	0	0	0	0	0	0	NA	NA
4930478L05RIK	0	0	0	0	0	0	0	0	0	0	0	NA	NA
4930479M11RIK	0	0	0	0	0	0	0	0	0	0	0	NA	NA
4930480E11RIK	0	0	0	0	0	0	0	0	0	0	0	NA	NA
4930480G23RIK	0	0	0	0	0	0	0	0.0816331	0	0	0	NA	NA
4930481A15RIK	0	0	0	0	0.055291	2.57984	0	0	0	0.435072	0	NA	NA
4930483J18RIK	0	0	0	0	0	0	0	0	0	0	0	NA	NA
4930486F22RIK	0	0	0	0	0	0	0	0	0	0	0	NA	NA
4930486L24RIK	7.51337	7.20997	4.79826	0	6.63492	2.0155	4.45473	6.20411	7.24583	2.50167	1.24081	NA	NA
4930487H11RIK	0	0	0.399855	0	0.221164	0	0	0.0816331	0	0	0	NA	NA
4930488B22RIK	0	0	0	0	0	0	0	0	0	0	0	NA	NA
4930488L21RIK	0	0	0	0	0	0	0	0	0	0	0	Both	DKFZP434H168
4930500J02RIK	0	0	0	0	0	0.16124	0	0.163266	0	0.108768	0	NA	NA
4930500L23RIK	0	0	0	0	0	0	0	0	0	0	0	NA	NA
4930502A04RIK	0	0	0	0	0	0	0	0	0	0	0	NA	NA
4930502E18RIK	1.87834	0.257499	7.19739	5.60534	4.14682	1.26305	6.74959	2.28573	3.19308	1.30522	4.13605	Mouse	CXORF48
4930503B20RIK	0.144488	0	0	0	0.165873	0	0	0	0	0.108768	0	NA	NA
4930503E14RIK	0	0	0	0	0	0	0	0	0	0	0	NA	NA
4930503E24RIK	0	0.257499	3.99855	2.80267	0.165873	0	0.269984	0.0816331	0	0.108768	1.65442	NA	NA
4930503H13RIK	0	0	0	0	0	0	0	0	0	0	0	NA	NA
4930503L19RIK	8.52478	7.98246	3.19884	2.80267	11.9981	2.7142	14.0392	9.22454	9.94766	8.26638	8.27209	Both	C18ORF54
4930503O07RIK	0	0	0	0	0	0	0	0	0	0	0	NA	NA
4930504O13RIK	0	0	0	0	0	0	0	0	0	0	0	NA	NA
4930505A04RIK	0	0	0	0	0	0.0268733	0	0	0	0	0	Both	C2ORF73
4930506M07RIK	28.7531	48.6673	31.1887	9.34223	39.8095	5.40154	17.414	35.7553	33.7729	14.9012	40.9469	Both	KIAA1598
4930507D05RIK	0.288976	0	0	0	0.055291	0.16124	0	0.163266	0	0.326304	0	NA	NA
4930509J09RIK	0	0	0	0	0	0	0	0	0	0	0	NA	NA
4930509K18RIK	0	0	0	0	0	0	0	0	0	0	0	NA	NA
4930511E03RIK	0	0	0	0	0	0	0	0	0	0	0	NA	NA
4930511I11RIK	0	0	0	0	0	0	0	0	0	0	0	NA	NA
4930511M06RIK	0.722439	1.54499	0	0	0.995238	0.994313	0.269984	1.55103	0.982485	0.543841	0.413605	NA	NA
4930511M11RIK	0	0	0	0	0	0	0	0	0	0	0	NA	NA
4930512B01RIK	0	0	0	0	0	0.0268733	0	0	0	0	0	NA	NA
4930513N10RIK	0.722439	0	0	0	0.55291	0.967439	0.539968	0.653065	0.122811	0.108768	1.65442	NA	NA
4930515B02RIK	0	0	0	0	0	0.0268733	0	0	0	0	0	NA	NA
4930515G01RIK	0.144488	0.257499	0	0	0.55291	0.0537466	0.674959	0.163266	1.22811	0.108768	0	NA	NA
4930515G16RIK	0	0	0	0	0	0	0	0	0	0	0	NA	NA
4930515L03RIK	0	0	0	0	0	0	0	0	0	0	0	NA	NA
4930517E11RIK	0	0	0	0	0	0	0	0	0	0	0	NA	NA
4930519F09RIK	0.144488	0	0.399855	0.934223	0.387037	0.214986	0.539968	0.734698	0	0	0	NA	NA
4930519F16RIK	0	0	0	0	0	0	0	0	0	0	0	NA	NA
4930519F24RIK	0	0	0	0	0	0	0	0	0	0	0	NA	NA
4930519G04RIK	0.144488	0	0.399855	0	0.165873	0	0.134992	0.163266	0.122811	0.108768	0	NA	NA
4930520O04RIK	0.144488	0	0	0.934223	0.276455	0	0.134992	0.163266	0	0	0	NA	NA
4930521A18RIK	0	0	0	0	0	0	0	0	0	0	0	Both	CXORF41
4930521E06RIK	0	0	0	0	0	0	0	0	0	0	0	NA	NA
4930522H14RIK	0	0	0	0	0	0	0	0	0	0	0	Both	C1ORF185
4930522O17RIK	0	0	0	0	0	0	0	0.163266	0	0	0	NA	NA
4930523C07RIK	14.5933	19.8274	10.3962	5.60534	12.4405	4.27286	11.6093	17.2246	15.9654	16.6415	10.3401	Human	KIAA0040
4930523O13RIK	0	0	0	0	0	0	0	0	0	0	0	NA	NA
4930524B15RIK	0	0	0	0	0	0	0	0	0	0	0	Both	C5ORF47
4930524E20RIK	0	0	0	0	0	0	0	0	0	0	0	Human	UBE2D4
4930524L23RIK	0	0	0	0	0.276455	0.0537466	0	0.0816331	0	0.108768	0	NA	NA
4930524O08RIK	0	0	0	0	0	0	0	0	0	0	0	NA	NA
4930525D18RIK	0	0	0	0	0	0	0	0	0	0	0	NA	NA
4930525F21RIK	0	0	0	0	0	0	0	0	0	0	0	Human	C15ORF33
4930526D03RIK	0	0	0	0	0	0	0	0	0	0	0	Both	C20ORF201
4930526I15RIK	0	0	0	0	0	0	0	0	0	0	0	NA	NA
4930528A17RIK	0.144488	0.257499	0	0	0.110582	1.10181	0	0.163266	0.122811	0.326304	0.827209	NA	NA
4930528F23RIK	0.433463	0.257499	0	0	0.276455	0.0268733	0	0.244899	0.614053	0.108768	0.413605	Both	C16ORF73
4930528P14RIK	0	0	0	0	0	0	0	0	0	0	0	NA	NA
4930529C04RIK	0	0	0	0	0	0	0	0	0	0	0	NA	NA
4930529F22RIK	0	0	0	0	0	0	0	0	0	0	0	Both	ADAM20
4930529K09RIK	0	0	0	0	0	0	0	0	0	0	0	NA	NA
4930529L06RIK	0	0	0	0	0	0	0	0	0	0	0	NA	NA
4930529M08RIK	0	0	0	0	0	0	0	0	0	0	0	Both	C20ORF26
4930533B01RIK	0	0	0	0	0	0	0	0	0	0	0	NA	NA
4930533P14RIK	0	0	0	0	0	0	0	0	0	0	0	NA	NA
4930534B04RIK	10.8366	14.4199	15.5943	7.47379	13.0487	22.8154	12.0143	9.79597	15.8426	9.78913	8.27209	NA	NA
4930538K18RIK	0.144488	0.257499	0	0	0.055291	2.39172	0	0.734698	0	0	0	NA	NA
4930539C22RIK	0	0	0	0	0	0	0	0	0	0	0	NA	NA
4930539E08RIK	0.144488	0	0.399855	0	0.939947	0.214986	0	0.163266	0.122811	0	0.413605	Human	C6ORF222
4930539J05RIK	1.01141	2.83249	2.39913	0	1.32698	2.63358	2.15987	1.2245	0.859674	1.30522	2.89523	NA	NA
4930539M17RIK	0	0	0	0	0	0	0	0	0	0	0	NA	NA
4930539N22RIK	0	0	0	0	0	0	0	0	0	0	0	NA	NA
4930540M03RIK	0	0	0	0	0	0	0	0	0	0	0	NA	NA
4930542C21RIK	0	0	0	0	0	0	0	0	0	0	0	NA	NA
4930542D17RIK	0	0	0	0	0	0.0268733	0	0	0	0	0	NA	NA
4930542N07RIK	0	0	0	0	0	0	0	0	0	0	0	NA	NA
4930544D05RIK	0	0	0	0	0	0	0	0	0	0	0	Human	C17ORF107
4930544G11RIK	2.16732	1.28749	17.1938	34.5663	0.884656	0.0268733	2.02488	1.2245	0.614053	0.326304	8.27209	NA	NA
4930544O15RIK	0	0	0	0	0	0.0268733	0	0	0	0.217536	0	NA	NA
4930545L23RIK	0	0	0	0	0.221164	0	0	0	0	0	0	NA	NA
4930546C10RIK	0	0	0	0	0	0	0	0	0	0	0	NA	NA
4930546K05RIK	0	0	0	0	0	0	0	0	0	0	0	NA	NA
4930547C10RIK	0	0	0	0	0	0	0	0	0	0	0	NA	NA
4930547E08RIK	0	0	0	0	0	0	0	0	0	0	0	NA	NA
4930547E14RIK	0	0	0	0	0	0	0	0	0	0	0	NA	NA
4930547N16RIK	1.87834	1.03	3.59869	0	5.08677	0.16124	2.42985	1.79593	1.47373	1.30522	1.24081	NA	NA
4930548H24RIK	0	0	0	0	0.055291	0.0268733	0	0	0	0	0	NA	NA
4930548K13RIK	0	0	0	0	0	0	0	0	0	0	0	NA	NA
4930549C01RIK	0	0	0	0	0	0	0	0	0	0	0	NA	NA
4930550C14RIK	0.144488	0	0	0.934223	0.331746	0	0.134992	0.0816331	0.122811	0	0	Both	C11ORF65
4930550L24RIK	0	0	0	0	0	0	0	0	0	0	0	NA	NA
4930552N02RIK	0	0	0	0	0	0	0	0	0	0	0	NA	NA
4930553E22RIK	0	0	0	0	0	0	0	0	0	0	0	NA	NA
4930554C24RIK	0	0	0	0	0	0	0	0	0	0	0	NA	NA
4930555B11RIK	0	0	0	0	0	0	0	0	0	0	0	NA	NA
4930555G01RIK	0	0	0	0	0	0	0	0	0.122811	0	0	NA	NA
4930555I21RIK	0	0.257499	0	0	0	0	0	0.0816331	0.122811	0	0	Human	C1ORF201
4930556C24RIK	0	0	0	0	0	0	0	0	0	0	0	NA	NA
4930556G01RIK	0	0	0	0	0	0.0268733	0	0	0	0	0	NA	NA
4930557A04RIK	0	0	0	0	0	0	0	0	0	0	0	NA	NA
4930557J02RIK	0	0	0	0	0	0	0	0	0	0	0	NA	NA
4930558C23RIK	0	0	0	0	0	0	0	0	0	0	0	NA	NA
4930558J18RIK	0.144488	0	0	0	0.165873	0.0537466	0	0	0.491242	0	0.413605	NA	NA
4930558K02RIK	0	0	0	0	0	0	0	0	0	0	0	Human	C1ORF105
4930562C15RIK	0	0	0	0	0	0	0	0	0	0	0	NA	NA
4930562F07RIK	0	0	0	0	0	0	0	0.0816331	0	0	0	NA	NA
4930563D23RIK	0	0	0	0	0	0	0	0	0	0	0	NA	NA
4930563E22RIK	0	0	0	0	0.110582	0.0806199	0.269984	0.244899	0.122811	0	0	Human	C17ORF100
4930563F08RIK	0	0	0	0	0	0	0	0	0	0	0	NA	NA
4930564K09RIK	0	0	0.399855	0	0.110582	0	0	0	0.368432	0.108768	0	NA	NA
4930565A17	0	0	0	0	0	0	0	0	0	0	0	NA	NA
4930565D16RIK	0	0	0	0	0	0	0	0	0	0	0	NA	NA
4930565N06RIK	0.722439	0.257499	0.399855	0	0.165873	0.214986	1.88989	0.408165	1.59654	0.435072	0	NA	NA
4930567H12RIK	0	0	0	0	0	0	0	0	0	0	0	NA	NA
4930567H17RIK	0	0	0	0	0	0	0	0	0	0	0	NA	NA
4930567J20RIK	0	0	0	0	0	0	0	0	0	0	0	NA	NA
4930568D16RIK	0	0	0	0	0	0	0	0	0	0	0	NA	NA
4930568E12RIK	0	0	0	0	0	0	0	0	0	0	0	NA	NA
4930568G15RIK	0	0	0	0	0	0	0	0	0	0	0	NA	NA
4930570G19RIK	0	0	0	0	0	0.0268733	0	0	0	0	0	NA	NA
4930571K23RIK	0	0	0	0	0	0	0	0	0	0	0	NA	NA
4930572J05RIK	1.30039	3.60498	3.99855	1.86845	3.64921	2.14986	3.91476	3.42859	4.78961	3.80688	3.30884	NA	NA
4930573O16RIK	0	0	0	0	0	0.0268733	0	0	0	0	0	NA	NA
4930578C19RIK	4.19015	1.54499	1.99927	1.86845	4.53386	1.55865	4.9947	2.53063	0.122811	0.543841	2.06802	Both	CXORF36
4930578I06RIK	0	0	0	0	0	0	0	0	0	0	0	Both	C8ORF74
4930578N16RIK	0	1.03	0	0	0.939947	0.618086	0.134992	0.326532	0.368432	0.217536	0.413605	Both	C2ORF77
4930578N18RIK	0	0	0	0	0	0	0	0	0	0	0	NA	NA
4930579C15RIK	0	0	0	0	0	0.0537466	0	0	0.122811	0	0	Both	C9ORF11
4930579F01RIK	0	0	0	0	0	0	0	0	0	0	0	Both	C4ORF17
4930579G18RIK	0.144488	0	0	0	0.442328	0.0806199	0	0.163266	0.491242	0	0	NA	NA
4930579G22RIK	0	0	0	0.934223	0.387037	0.4031	0.404976	0.163266	0.614053	0.108768	0	Both	LOC389493
4930579G24RIK	2.88976	2.31749	3.99855	0.934223	5.63968	0.913693	4.72472	3.42859	3.92994	3.48058	0.827209	Both	C4ORF46
4930579J09RIK	0	0	0	0	0.110582	0.107493	0.134992	0.0816331	0	0.108768	0	NA	NA
4930579K19RIK	0	1.03	0.399855	0.934223	0.276455	0.0806199	0.134992	0.326532	0.122811	0.217536	0.413605	NA	NA
4930581F22RIK	0.433463	0.257499	0	0	0.939947	0.24186	1.21493	2.04083	0.368432	0.978913	0.827209	NA	NA
4930583H14RIK	0	0	1.19956	0	4.20212	0.456846	0.674959	0.653065	1.35092	1.08768	4.54965	NA	NA
4930583K01RIK	0	0	0	0	0	0	0	0	0	0.108768	0	NA	NA
4930583P06RIK	0	0	0	0	0	0	0	0	0	0	0	NA	NA
4930584F24RIK	0	0	0	0	0	0	0	0	0	0	0	NA	NA
4930588N13RIK	0	0	0	0	0.055291	0	0	0	0	0.108768	0	NA	NA
4930590J08RIK	0	0	0	0	0	0.0268733	0	0	0	0	0	Both	C3ORF20
4930590L20RIK	0	0	0	0	0	0	0	0	0	0	0	NA	NA
4930592I03RIK	0	0	0	0	0	0	0	0	0	0	0	NA	NA
4930593C16RIK	0	0	0	0	0	0	0	0	0	0	0	NA	NA
4930594C11RIK	2.45629	0.772496	4.79826	0.934223	0.221164	0	0.944943	1.38776	1.1053	0.652609	1.65442	NA	NA
4930595M18RIK	0	0	0	0	0	0	0	0	0	0	0	NA	NA
4930596D02RIK	0	0	0	0	0	0	0	0	0	0	0	NA	NA
4930596M17RIK	0	0	0	0	0	0	0	0	0	0	0	NA	NA
4930598F16RIK	0	0	0	0	0	0	0	0	0	0	0	NA	NA
4931402G19RIK	0.144488	0.257499	0	0	0	0.0537466	0.269984	0	0.122811	0.108768	0	NA	NA
4931403G20RIK	0	0	0	0	0	0	0	0	0	0	0	NA	NA
4931406B18RIK	0.288976	0	0	0.934223	0.387037	0.0268733	0.134992	0.0816331	0.122811	0.217536	0	NA	NA
4931406C07RIK	37.1334	30.3849	30.389	10.2765	33.8381	7.60515	28.8883	31.0206	34.2642	19.0344	16.9578	Both	C11ORF54
4931406H21RIK	0.144488	0	0	0	0.110582	0	0	0	0.122811	0	0	NA	NA
4931406P16RIK	127.872	105.317	123.155	132.66	105.882	71.268	130.942	101.47	76.1426	83.5339	107.951	Mouse	KIAA0355
4931407G18RIK	0	0	0	0	0	0	0	0	0	0	0	NA	NA
4931408A02RIK	1.58937	0.772496	2.79898	3.73689	3.64921	1.39741	0.269984	0.0816331	0.122811	1.08768	1.24081	NA	NA
4931408C20RIK	0	0	0	0	0.110582	0.349353	0	0.0816331	0	0	0	NA	NA
4931408D14RIK	0	0.772496	0	0	0	0.16124	0	0	0.122811	0	0	NA	NA
4931409K22RIK	0	0	0	0	0	0	0	0	0	0	0	NA	NA
4931414P19RIK	3.6122	4.89248	3.99855	3.73689	2.21164	2.68733	5.39968	4.57145	2.08778	1.74029	1.65442	Both	C14ORF93
4931417E11RIK	0	0	0	0	0	0	0	0	0	0	0	NA	NA
4931417G12RIK	0	0	0	0	0.055291	0.0268733	0	0	0	0	0	Both	C3ORF24
4931419H13RIK	0	0	0	0	0	0	0	0	0	0	0	NA	NA
4931420L22RIK	0	0	0	0	0	0	0	0	0	0	0	NA	NA
4931423N10RIK	0	0	0	0	0.055291	0.0806199	0	0	0	0	0	NA	NA
4931428F04RIK	2.74527	2.31749	1.19956	3.73689	2.93042	6.85269	3.64478	3.59186	1.96497	3.37181	2.48163	Both	KIAA0895L
4931428L18RIK	0	0	0	0	0	0	0	0	0	0	0	NA	NA
4931429I11RIK	0	0	0	0	0.055291	0.0537466	0	0	0	0	0	Human	C11ORF63
4931429L15RIK	0	0	0	0	0	0	0	0	0	0	0	NA	NA
4931429P17RIK	0	0	0	0	0	0	0	0	0	0	0	NA	NA
4931431F19RIK	0	0	0	0	0	0	0	0	0	0	0	NA	NA
4931440F15RIK	0	0	0	0	0	1.50491	0	0.489799	0.245621	0.652609	0	NA	NA
4931440L10RIK	0	0	0	0	0.055291	0	0	0	0	0	0	NA	NA
4931440P22RIK	0.433463	0.772496	0.79971	0.934223	0.497619	1.37054	0.674959	1.55103	1.35092	0.978913	0	NA	NA
4932411E22RIK	0	0	0	0	0.055291	0	0	0	0	0	0	NA	NA
4932411G14RIK	0	0	0	0	0	0.0268733	0	0	0	0	0	NA	NA
4932411N23RIK	0	0	0	0	0	0	0	0	0	0	0	NA	NA
4932412D23RIK	0	0	0	0	0	0	0	0	0	0	0	NA	NA
4932412H11RIK	0	0	0	0	0	0	0	0	0.122811	0	0.413605	NA	NA
4932413F04RIK	0	0	0	0	0	0	0	0	0	0	0	NA	NA
4932414J04RIK	0	0	0	0	0	0.0537466	0	0	0	0	0	NA	NA
4932414N04RIK	0	0	0	0	0	0	0	0	0	0	0	NA	NA
4932415G12RIK	9.5362	15.4499	4.79826	2.80267	11.2794	8.46509	10.2594	8.89801	7.85988	6.41732	9.92651	Mouse	LOC144486
4932415M13RIK	0	0	0	0	0	0	0	0	0	0	0	NA	NA
4932416H05RIK	3.75668	2.57499	1.99927	1.86845	3.15159	1.42429	2.02488	3.02042	3.92994	2.50167	3.30884	NA	NA
4932418E24RIK	0	0	0	0	0	0	0	0	0	0	0	NA	NA
4932425I24RIK	0	0	0	0	0.110582	0.0268733	0.134992	0.0816331	0	0	0.413605	Both	C3ORF15
4932429P05RIK	0	0	0	0	0	0	0	0	0	0	0	NA	NA
4932435O22RIK	0	0	0	0	0	0	0	0	0	0	0	NA	NA
4932438A13RIK	56.0613	55.1047	57.5791	28.0267	45.7257	95.8302	36.7178	32.2451	27.6324	35.0233	45.4965	Both	KIAA1109
4932438H23RIK	0.288976	0	0	0	0.884656	0.349353	0	0.0816331	0	0.108768	0	Both	C21ORF62
4932441B19RIK	0	0	0	0	0	0	0	0	0	0	0	NA	NA
4932441J04RIK	0	0	0	0	0	0.0806199	0	0	0.245621	0	0	NA	NA
4932443I19RIK	0	0	0	0	0	0	0	0	0	0	0	NA	NA
4933400A11RIK	0	0	0	0	0	0	0	0	0	0	0	NA	NA
4933400C05RIK	0	0	0	0	0.055291	0	0	0	0	0	0	NA	NA
4933400C23	0	0	0	0	0.165873	0	0	0	0	0	0	NA	NA
4933400F21RIK	0	0	0	0	0	0	0	0	0	0	0	NA	NA
4933401B06RIK	0	0	0	0	0	0	0	0	0	0	0	NA	NA
4933401H06RIK	0	0	0	0	0	0	0	0	0	0	0	NA	NA
4933402E13RIK	0	0	0	0	0.055291	0	0	0.163266	0.368432	0	0	NA	NA
4933402J07RIK	0	0	0	0	0	0	0	0	0	0	0	Both	C16ORF78
4933402J10RIK	0	0	0	0	0	0	0	0	0	0	0	NA	NA
4933402N03RIK	0	0	0	0	0	0	0	0	0	0	0	Both	C10ORF120
4933402N22RIK	0	0	0	0	0	0	0	0	0	0	0	NA	NA
4933402P03RIK	0	0	0	0	0	0	0	0	0	0	0	Both	C17ORF74
4933403F05RIK	24.7074	20.8574	13.5951	10.2765	25.268	52.0536	19.8438	31.5104	17.6847	55.1454	16.5442	NA	NA
4933403G14RIK	4.19015	3.34748	1.99927	0.934223	4.20212	7.92763	2.42985	1.63266	3.31589	2.3929	1.65442	Both	KIAA1383
4933403O03RIK	0	0	0	0	0	0	0	0	0	0	0	NA	NA
4933403O08RIK	0	0	0	0	0	0	0	0	0	0	0	NA	NA
4933404M02RIK	0.144488	0.514998	0	0.934223	0.774074	0.214986	0.134992	0.734698	0	0.108768	1.24081	NA	NA
4933404O12RIK	4.19015	3.34748	4.3984	1.86845	4.3127	1.12868	3.91476	5.30615	4.17556	2.61043	0.827209	NA	NA
4933405L10RIK	0	0	0	0	0	0	0	0	0	0.108768	0	Both	C16ORF86
4933405O20RIK	0	0	0	0	0	0	0	0	0	0	0	NA	NA
4933406C10RIK	0.144488	0	0	0	0.055291	0.510593	0	0	0	0	0	NA	NA
4933406D12RIK	0	0	0	0	0	0	0	0	0	0	0	NA	NA
4933406F09RIK	0	0	0	0	0	0	0	0	0	0	0	NA	NA
4933406I18RIK	0	0	0	0	0.165873	0.0268733	0.134992	0	0.245621	0	0.827209	NA	NA
4933406J08RIK	0	0	0	0	0	0	0	0	0	0	0	Both	C15ORF43
4933406K04RIK	0	0	0	0	0	0	0	0	0	0	0	Both	LOC100129345
4933406M09RIK	0	0	0	0	0	0	0	0	0.245621	0	0	NA	NA
4933407C03RIK	158.07	162.739	149.146	168.16	132.588	40.095	145.521	117.96	121.705	103.547	129.045	Both	CMIP
4933407H18RIK	10.5476	12.1024	6.79753	3.73689	12.2746	11.3943	8.63948	11.5103	12.5267	9.78913	5.79046	NA	NA
4933407I05RIK	0	0	0	0	0	0	0	0	0	0	0	NA	NA
4933407K13RIK	0.433463	0	0.79971	0	1.87989	0.214986	1.75489	0.653065	1.1053	1.52275	0.413605	NA	NA
4933407L21RIK	0	0	0.399855	0	0.774074	0.16124	0.134992	0.571432	0	0.108768	0	NA	NA
4933407P14RIK	0	0	0	0	0	0	0	0	0	0	0	NA	NA
4933408B17RIK	0.144488	0	0	0	0.387037	0.0268733	0	0.163266	0	0	0	NA	NA
4933409G03RIK	0	0	0	0	0	0	0	0	0	0	0	NA	NA
4933409K07RIK	2.60078	4.89248	1.59942	4.67112	4.81032	4.21911	2.29486	2.77552	1.35092	2.17536	2.48163	NA	NA
4933411G11RIK	0	0	0	0	0	0	0	0	0	0	0	NA	NA
4933411K16RIK	0	0	0	0	0.276455	0.0268733	0	0	0	0	0	Both	C10ORF62
4933411K20RIK	18.4944	24.2049	17.5936	11.2107	16.8638	18.6501	15.3891	13.796	12.1582	15.3363	9.0993	Both	KIAA1430
4933412E12RIK	1.58937	2.31749	0.79971	0	5.30794	0.376226	7.69454	4.81635	4.78961	0.870145	3.72244	NA	NA
4933412E24RIK	0	0	0	0	0	0	0	0	0	0	0	NA	NA
4933413G19RIK	0	0	0	0	0	0.0537466	0	0	0	0.108768	0	NA	NA
4933413J09RIK	0	0	0	0	0	0.107493	0	0	0	0	0	NA	NA
4933415F23RIK	0	0	0	0	0	0.0268733	0	0	0	0.108768	0	NA	NA
4933416C03RIK	0	0	0	0	0	0	0	0	0	0	0	NA	NA
4933416E03RIK	0	0	0	0	0	0	0	0	0	0	0	NA	NA
4933416I08RIK	0	0	0	0	0	0	0	0	0	0	0	NA	NA
4933417A18RIK	0	0	0	0	0	0	0	0	0	0	0	Both	C6ORF201
4933417E11RIK	0	0	0	0	0.055291	0	0	0	0	0	0	NA	NA
4933417G07RIK	0	0	0	0	0	0	0	0	0	0	0	NA	NA
4933421E11RIK	5.924	6.17997	5.99782	0.934223	11.6111	6.50334	9.31444	7.26534	5.89491	6.41732	3.72244	NA	NA
4933421I07RIK	0	0	0	0	0	0	0	0	0	0	0	NA	NA
4933421O10RIK	1.87834	1.54499	1.59942	0	3.041	2.06924	1.6199	3.75512	2.45621	2.61043	0.827209	NA	NA
4933422A05RIK	0	0	0	0	0	0	0	0	0	0	0	NA	NA
4933422H20RIK	0	0	0	0	0	0	0	0	0	0	0	NA	NA
4933424B01RIK	18.9279	28.8399	15.5943	10.2765	16.9743	7.90075	21.1937	18.2858	12.4039	16.5328	18.1986	NA	NA
4933424G06RIK	0	0	0	0	0	0.510593	0.134992	0	0	0.108768	0	NA	NA
4933425H06RIK	0	0	0	0	0.055291	0	0	0	0	0	0	NA	NA
4933425L06RIK	0	0	0	0	0	0	0	0	0	0	0	NA	NA
4933425O20RIK	0	0	0	0	0	0.0268733	0	0.0816331	0	0	0	NA	NA
4933426D04RIK	0	0	0	0	0	0	0	0	0	0	0	NA	NA
4933426M11RIK	195.348	181.022	111.16	92.4881	153.211	102.683	172.52	170.042	148.355	126.497	197.703	Mouse	KIAA0247
4933427D06RIK	0	0	0	0	0	0	0	0	0	0	0	NA	NA
4933427D14RIK	3.90117	3.08999	1.99927	2.80267	5.58439	3.27854	5.26468	6.93881	7.98269	3.80688	3.72244	Human	KIAA0753
4933427E11RIK	0	0	0	0	0.055291	0	0	0	0	0	0	NA	NA
4933427G17RIK	0	0	0.399855	0	0.055291	0	0	0	0.122811	0	0	NA	NA
4933428C19RIK	0	0	0	0	0	0	0	0	0	0	0	NA	NA
4933429O19RIK	0	0	0	0	0	0	0	0	0	0	0	NA	NA
4933430H15RIK	0.577951	1.28749	0	0	0.939947	0.107493	1.88989	0.734698	1.1053	0.217536	0	NA	NA
4933430I17RIK	0.288976	1.54499	0.399855	0	0.221164	0.0806199	0.269984	2.04083	0.368432	0.870145	0.413605	Both	C9ORF43
4933431E20RIK	4.04566	7.72496	0.79971	3.73689	1.54815	1.26305	0.404976	2.28573	0.982485	1.41399	1.24081	NA	NA
4933432B09RIK	0.144488	0	0.399855	0	1.10582	0.107493	0	0.0816331	0.859674	0.326304	0	Both	LOC646851
4933432G23RIK	0	0	0	0	0	0	0	0	0	0	0	NA	NA
4933432I09RIK	0	0	0	0	0	0.0806199	0	0	0	0	0	NA	NA
4933433C11RIK	0	0	0	0	0	0	0	0	0	0	0	Both	C9ORF173
4933433G15RIK	0	0	0	0	0	0	0	0.0816331	0	0	0	NA	NA
4933433P14RIK	30.198	33.4748	24.3911	14.9476	39.4225	9.35191	23.8936	31.7553	29.843	23.4939	25.6435	Both	C14ORF129
4933434E20RIK	32.5098	29.3549	19.193	16.816	34.1145	51.0324	28.7533	36.1635	37.2116	44.0511	33.0884	Human	C1ORF43
4933434I20RIK	0	0	0	0	0	0	0	0	0	0	0	NA	NA
4933436C20RIK	0	0.257499	0	0	0.165873	0.0806199	0.134992	0.0816331	0	0	0	NA	NA
4933436E23RIK	0	0	0	0	0	0	0	0	0	0	0	NA	NA
4933436I01RIK	0	0	0	0	0	0	0	0	0	0	0	NA	NA
4933437F05RIK	0.144488	0	0	0	0.276455	0.107493	0.404976	0.0816331	0.122811	0	0.413605	NA	NA
4933438B17RIK	0	0	0	0	0	0	0	0	0	0	0	Both	FLJ37505
4933439C10RIK	0.433463	0.257499	0.399855	0	2.4328	0.349353	0.944943	2.20409	1.96497	0.435072	0.413605	NA	NA
4933439F18RIK	39.1562	45.5773	15.9942	46.7112	36.7132	74.036	32.803	43.5921	29.843	56.8857	23.5755	Both	C17ORF39
4933439K11RIK	0.144488	0.514998	0	0	0.221164	0.0268733	0	0.326532	0.736864	0.108768	0.413605	NA	NA
5031410I06RIK	0	0	0	0	0.165873	0	0	0	0	0	0	NA	NA
5031414D18RIK	4.91259	1.80249	3.19884	0	1.8246	0.4031	0.539968	2.93879	2.3334	0.435072	3.72244	NA	NA
5031425E22RIK	8.81376	7.46747	12.3955	18.6845	11.0029	18.5426	8.50449	8.57147	10.4389	12.8346	7.44488	NA	NA
5031425F14RIK	0	0	0.399855	0	2.15635	0.0268733	0.269984	1.4694	0.736864	0.870145	0.413605	NA	NA
5031426D15RIK	0.144488	0	0	0	0	0	0	0	0	0	0.413605	NA	NA
5031434O11RIK	0.144488	0	0	0	0.276455	0.0537466	0	0.0816331	0	0	0	NA	NA
5031439G07RIK	150.845	144.714	125.554	90.6197	147.019	130.604	107.859	177.389	174.759	176.748	202.253	NA	NA
5033403H07RIK	0	0	0	0	0	0	0	0	0	0	0	NA	NA
5033404E19RIK	0	0	0	0	0	0	0	0	0	0	0	NA	NA
5033406O09RIK	2.31181	1.54499	1.59942	0.934223	2.98571	0.24186	2.15987	0.653065	1.71935	0.326304	2.48163	NA	NA
5033411D12RIK	1.73385	0.514998	1.19956	0	1.76931	0.537466	0.944943	0.571432	1.84216	1.19645	0	Both	C7ORF10
5033414D02RIK	23.1181	22.6599	17.5936	7.47379	21.1212	7.12143	21.5987	19.6736	34.0185	15.6626	16.5442	NA	NA
5133401N09RIK	10.9811	14.6774	6.39768	4.67112	18.9648	4.46097	12.5542	11.7552	13.5092	6.41732	12.4081	NA	NA
5330411J11RIK	0	0	0	0	0	0	0	0	0	0	0	NA	NA
5330413P13RIK	0	0	0	0	0	0	0	0	0	0	0	NA	NA
5330417C22RIK	0	0	1.99927	1.86845	0	0.0268733	4.58972	1.95919	2.45621	1.84906	8.27209	Human	KIAA1324
5330426P16RIK	3.6122	2.31749	1.59942	2.80267	8.79127	1.58553	9.9894	6.61228	9.57923	2.28413	9.0993	Both	LOC344595
5330434G04RIK	0	0	0	0	0	0	0	0	0	0	0	NA	NA
5330437I02RIK	13.7263	6.95247	1.99927	0.934223	0.884656	0.537466	4.04976	3.02042	6.14053	1.63152	6.20407	NA	NA
5330439B14RIK	0.144488	0	0	0	0	0.188113	0.269984	0.0816331	0	0	0	NA	NA
5430402E10RIK	0	0	0	0	0	0	0	0	0	0	0	NA	NA
5430402O13RIK	0	0	0	0	0	0.295606	0	0.326532	0	0.326304	0	NA	NA
5430405G05RIK	0.144488	0.257499	0	0	0.055291	0.134367	0	0.0816331	0	0.108768	0	NA	NA
5430405H02RIK	0.722439	0.257499	0.399855	0.934223	0.718783	0.510593	1.07994	0.408165	0.122811	0	0.413605	NA	NA
5430407P10RIK	0	0.514998	0	1.86845	0.663492	1.15555	2.02488	0.489799	1.22811	0.435072	0.413605	Human	C10ORF47
5430411K18RIK	32.6543	31.1574	14.7946	11.2107	27.8667	50.6293	23.8936	24.5716	12.5267	27.192	17.785	NA	NA
5430416N02RIK	0.433463	0.772496	0.399855	0	1.2164	0.591213	1.6199	1.30613	1.59654	0.217536	4.13605	NA	NA
5430416O09RIK	3.03424	2.31749	3.59869	0.934223	2.10106	1.77364	1.34992	1.79593	1.84216	1.41399	0.413605	NA	NA
5430417L22RIK	33.9546	42.4873	29.9891	26.1582	23.3881	8.84132	23.6236	22.4491	24.0709	16.5328	23.9891	NA	NA
5430419D17RIK	0	0	0	0	0	0.0268733	0	0.0816331	0	0	0	NA	NA
5430421F17RIK	0.577951	1.03	0	0	0	0	0.404976	0.0816331	0	0.108768	0	NA	NA
5430421N21RIK	8.81376	0	0	0	0	0	0	0	0	0	2.48163	NA	NA
5430425J12RIK	0	0	0	0	0	0	0	0	0	0	0	NA	NA
5430427O19RIK	7.94683	9.78496	5.19811	4.67112	10.8923	0	6.34462	9.30617	12.2811	2.7192	4.13605	Mouse	CXORF21
5430434I15RIK	0	0	0	0	0	0	0	0	0	0	0	NA	NA
5430435G22RIK	56.9282	63.3447	86.3686	57.9218	57.0603	7.73951	67.9009	99.7556	144.425	63.9556	111.26	NA	NA
5430437P03RIK	46.5251	33.9898	35.9869	45.7769	51.7524	55.3053	47.1122	55.3472	52.9314	49.0544	45.9101	NA	NA
5530400C23RIK	0	0	0	0	0	0	0	0	0	0	0	NA	NA
5530401A14RIK	0	0	0	0	0	0	0	0	0	0	0	NA	NA
5530601H04RIK	1.73385	3.08999	0.399855	0	2.54339	0.644959	1.34992	3.51022	1.59654	1.19645	2.89523	NA	NA
5730403B10RIK	31.3539	39.1398	28.3897	21.4871	29.9124	60.7874	27.8083	41.9594	32.7904	48.0755	19.0258	Both	C16ORF5
5730403I07RIK	0	0	0	0	0.055291	0	0	0	0	0	0	NA	NA
5730405O15RIK	0.433463	0	0	0	0.221164	0.107493	0	0.163266	0	0	0	NA	NA
5730408K05RIK	0	0	0	0	0.995238	0	0.539968	0.163266	0.491242	0	0.413605	NA	NA
5730409E04RIK	37.8558	38.1098	15.1945	15.8818	36.3262	19.8056	31.4531	33.3063	42.6153	40.5705	30.1931	Both	C1ORF216
5730416F02RIK	1.44488	0.257499	2.79898	1.86845	0.608201	0.0268733	0.944943	0.489799	1.1053	0.652609	2.89523	NA	NA
5730419I09RIK	11.2701	15.1924	9.19666	9.34223	15.8132	8.89507	11.6093	15.2654	11.1758	9.24529	14.0626	Human	KIAA0528
5730422E09RIK	0	0	0	0	0.110582	0.0806199	0	0.163266	0.122811	0	0	NA	NA
5730437N04RIK	28.1751	29.8699	22.3919	18.6845	46.1127	43.7229	44.0074	44.3268	43.1065	48.4018	39.706	NA	NA
5730455O13RIK	3.17873	8.75496	3.19884	2.80267	5.75026	13.8935	6.20963	6.04085	7.0002	5.76471	7.03128	Both	FRA10AC1
5730455P16RIK	27.0192	23.1749	11.9956	10.2765	20.7341	33.6991	17.414	25.7144	19.0356	31.434	17.3714	Both	C17ORF75
5730457N03RIK	0	0	0	0	0	0	0	0.0816331	0	0	0	NA	NA
5730469M10RIK	7.0799	30.3849	8.39695	1.86845	8.45952	13.6248	9.85441	23.6736	20.5094	14.4662	8.6857	NA	NA
5730494M16RIK	12.137	14.1624	12.3955	14.9476	15.4262	2.52609	19.3038	13.9593	17.9303	10.8768	19.0258	NA	NA
5730494N06RIK	28.8976	24.7199	28.3897	14.9476	24.2727	16.1777	22.0037	28.0001	32.5448	23.0588	28.5387	NA	NA
5730507C01RIK	4.62361	5.40748	2.79898	3.73689	4.03624	2.06924	3.77977	4.32655	4.6668	3.15427	3.30884	NA	NA
5730508B09RIK	4.33463	7.20997	3.19884	7.47379	8.40423	4.40722	4.85971	7.34698	19.7725	6.85239	14.0626	Both	C4ORF32
5730522E02RIK	0	0	0	0	0	0	0	0	0	0	0	NA	NA
5730528L13RIK	5.63503	6.17997	9.19666	1.86845	9.89709	11.9586	9.71942	9.14291	6.26334	15.1188	4.96326	NA	NA
5730559C18RIK	3.46771	6.17997	5.59797	2.80267	4.20212	0.429973	7.42455	5.06125	8.35112	3.69812	3.72244	Human	C1ORF106
5730577I03RIK	1.01141	0.514998	0	0	1.32698	0.32248	0.944943	1.14286	0.491242	0.652609	0	NA	NA
5730590G19RIK	1.30039	2.05999	2.79898	0	4.14682	0.16124	2.69984	2.28573	2.94745	1.84906	2.06802	Human	C15ORF42
5830403L16RIK	0	0	0	0	0	0.0806199	0	0	0	0	0	NA	NA
5830405N20RIK	0	0	0	0	0.055291	0	0	0	0	0	0	NA	NA
5830411N06RIK	0	0	0	0	0	0	0	0	0	0	0	NA	NA
5830415F09RIK	3.32322	3.34748	2.39913	0.934223	2.70926	1.18243	2.29486	6.12248	2.57902	1.74029	1.24081	Both	C9ORF156
5830416P10RIK	0	0	0	0.934223	0.387037	0.0537466	0	0.163266	0	0	0	NA	NA
5830417I10RIK	18.9279	16.2224	9.59651	8.40801	13.3804	13.1679	12.6892	13.2246	19.6497	10.9856	6.61767	NA	NA
5830418K08RIK	14.7378	10.5575	11.5958	5.60534	11.4452	21.9555	9.9894	10.7756	10.4389	7.28746	14.0626	Both	KIAA1731
5830418P13RIK	0	0.257499	0	0	0	0.0268733	0	0.0816331	0	0	0	NA	NA
5830428M24RIK	0	0	0	0	0.055291	0.0268733	0.134992	0.163266	0	0	0	NA	NA
5830432E09RIK	2.31181	3.60498	1.19956	0	1.99048	0.0537466	1.07994	2.44899	1.71935	1.08768	2.89523	NA	NA
5830433M19RIK	5.05707	7.98246	5.19811	2.80267	5.36323	1.90801	5.39968	4.65309	4.29837	4.45949	7.85849	NA	NA
5930412G12RIK	0	0.257499	0	0	0.165873	0.16124	0	0	0	0.326304	0	NA	NA
5930416I19RIK	10.5476	7.98246	9.59651	9.34223	17.0849	6.44959	15.929	10.1225	14.246	10.768	10.7537	Both	C12ORF32
5930434B04RIK	22.5401	21.1149	11.1959	6.53956	19.6836	28.0826	22.1387	21.7144	22.4743	25.0167	15.717	NA	NA
6030405A18RIK	0	0	0	0	0	0	0	0	0	0	0	NA	NA
6030408B16RIK	17.772	10.0425	0.399855	0	2.32222	0.456846	3.77977	3.51022	4.54399	1.41399	4.13605	NA	NA
6030419C18RIK	10.9811	7.98246	8.39695	0.934223	22.2823	8.57259	11.2043	17.1429	10.1933	34.4795	9.0993	Mouse	C15ORF59
6030422M02RIK	0.866927	0.514998	1.19956	0.934223	0.829365	0.24186	0.674959	0.897964	0.859674	0.435072	0	NA	NA
6030429G01RIK	1.1559	0.772496	1.99927	3.73689	6.30317	0.0806199	1.6199	3.10206	1.47373	1.52275	2.06802	NA	NA
6030446N20RIK	7.65786	9.52746	4.79826	16.816	7.90661	3.00981	4.45473	7.83678	5.52648	6.19978	9.51291	NA	NA
6030458C11RIK	15.0267	16.9949	14.7946	11.2107	22.0611	30.4743	16.469	17.6327	14.7373	21.6449	11.9945	Both	C5ORF22
6030466F02RIK	0	0	0	0	0	0.0537466	0	0	0	0	0	NA	NA
6030468B19RIK	0.288976	0	0	0	0	0	0.539968	0	0	0.108768	0	Both	C17ORF99
6030498E09RIK	0	0	0	0	0	0	0	0	0	0	0	NA	NA
6230400D17RIK	0	0.257499	0	0	0.165873	0.698706	0	0.489799	0	0	0	NA	NA
6230409E13RIK	8.09132	3.34748	1.19956	3.73689	1.10582	1.28992	12.2843	5.38778	3.80713	2.61043	7.44488	NA	NA
6230427J02RIK	9.10273	11.5874	9.19666	1.86845	12.9381	3.17105	12.5542	9.79597	11.7898	5.87348	1.65442	NA	NA
6330403A02RIK	4.7681	3.60498	8.39695	6.53956	0.608201	2.98294	3.3748	4.97962	1.84216	2.82797	2.48163	Mouse	C1ORF95
6330403K07RIK	0.144488	0	0.399855	0	0.055291	0	0	0.489799	0	0	0	Both	LOC728392
6330406I15RIK	39.3007	27.5524	61.5776	23.3556	212.373	72.4236	96.1142	114.368	141.723	197.849	74.8624	Mouse	C13ORF33
6330407A03RIK	0	0	0	0	0.055291	0.0268733	0	0	0	0	0	NA	NA
6330407J23RIK	0	0	0	0	0.055291	0	0.404976	0	0	0	0	Mouse	KIAA0408
6330408A02RIK	4.7681	3.86248	4.3984	6.53956	6.69021	13.0604	4.9947	11.1021	6.01772	10.4417	1.24081	NA	NA
6330409N04RIK	8.95825	24.9774	7.59724	11.2107	12.1087	42.5673	9.85441	20.0817	14.3688	27.8446	13.649	NA	NA
6330410L21RIK	0	0.257499	0	0	0	0.429973	0	1.06123	0	0.761377	0	NA	NA
6330416G13RIK	34.8216	28.0674	23.9913	6.53956	35.718	16.3658	15.2541	26.694	31.9308	21.2098	19.4394	Both	C9ORF91
6330439K17RIK	0.866927	1.80249	0	0	0.608201	0.429973	1.21493	0.408165	0.982485	0.435072	2.06802	NA	NA
6330503K22RIK	4.91259	6.43747	3.59869	3.73689	9.39947	2.49922	8.2345	6.53065	4.54399	3.15427	5.37686	NA	NA
6330512M04RIK	2.02283	1.28749	2.39913	0	1.05053	1.07493	0.809951	1.06123	0.122811	1.63152	0.413605	NA	NA
6330527O06RIK	0	0	0.399855	0	0	0	0	0	0	0	0	NA	NA
6330545A04RIK	0.144488	0	0	0	0.055291	0	0	0	0.122811	0.217536	0	NA	NA
6330549D23RIK	5.77951	2.83249	6.79753	5.60534	0.939947	1.82739	4.72472	2.85716	2.94745	2.93674	3.30884	NA	NA
6330578E17RIK	122.381	129.779	105.162	55.1192	154.981	158.311	101.919	123.429	115.81	153.363	98.8515	NA	NA
6430411K18RIK	0	0	0	0	0	0	0	0	0	0	0	NA	NA
6430527G18RIK	147.811	131.324	85.9688	103.699	97.478	36.1984	136.612	107.429	106.6	118.122	112.5	NA	NA
6430531B16RIK	0	0	0	0	0.221164	0.16124	0	0.244899	0.245621	0.108768	0	NA	NA
6430548G04	0.288976	2.05999	0.399855	0	0.608201	0.644959	0.539968	1.14286	2.45621	0.217536	0	NA	NA
6430548M08RIK	45.2247	59.2247	50.3817	26.1582	44.0669	107.923	29.6982	49.6329	35.001	49.5983	45.4965	Mouse	KIAA0513
6430550D23RIK	0	0.257499	0	0	0.055291	0	0.539968	0	0.122811	0	0.413605	Both	C20ORF173
6430562O15RIK	0.144488	0.514998	0.399855	0	0.165873	0.188113	0.134992	0.0816331	0.122811	0.217536	0	NA	NA
6430571L13RIK	0.288976	0.257499	0	0	0	1.12868	0.134992	1.06123	0.122811	9.13652	0	Both	C3ORF18
6430573F11RIK	0	0.257499	0	1.86845	0.055291	0.0268733	0	0	0.122811	0	0	NA	NA
6430598A04RIK	0.577951	2.05999	0	0	0.276455	0.0806199	0.674959	0.489799	0.122811	0.326304	0	NA	NA
6430704M03RIK	0	0	0	0	0.055291	0.0268733	0	0	0	0	0	NA	NA
6430706D22RIK	0	0	0	0	0	0	0	0	0	0	0	NA	NA
6530401N04RIK	8.09132	9.01246	3.59869	0.934223	8.18307	8.30385	7.01958	6.61228	8.1055	6.85239	9.0993	Both	C14ORF126
6530402F18RIK	22.6846	16.7374	11.1959	4.67112	9.12301	2.60671	16.199	10.8572	10.5617	9.13652	9.0993	NA	NA
6530411M01RIK	0	0	0	0	0	0	0	0	0	0	0	NA	NA
6530418L21RIK	5.34605	3.86248	0.399855	1.86845	5.80555	1.88113	1.75489	1.79593	3.56151	5.87348	0	NA	NA
6720401G13RIK	4.33463	2.57499	0.79971	1.86845	10.45	1.02119	13.2292	12.9797	12.4039	3.15427	2.06802	Both	LOC286467
6720456B07RIK	108.221	98.622	121.956	116.778	134.357	42.7017	98.0041	111.511	142.829	85.0567	114.982	NA	NA
6720456H20RIK	22.9736	17.5099	15.9942	11.2107	16.2003	3.17105	23.3536	20.245	17.6847	12.182	18.6122	Both	C14ORF101
6720463M24RIK	2.31181	3.60498	4.79826	5.60534	6.41376	0.779326	4.31974	4.32655	4.42118	1.63152	2.48163	NA	NA
6720468P15RIK	0.144488	0	0.399855	0	0.110582	0	0.134992	0	0.122811	0.108768	0	NA	NA
6720483E21RIK	0	0	0	0	0	0	0	0	0	0	0	NA	NA
6720489N17RIK	2.16732	4.37748	0.399855	0	5.58439	0.671833	2.29486	4.57145	4.78961	0.543841	5.37686	NA	NA
6820408C15RIK	0	0.257499	0	0	0	0.0268733	0	0	0	0	0	Human	C20ORF96
6820431F20RIK	45.0802	36.5648	31.9884	37.3689	58.3873	18.2201	60.2064	44.0002	40.1591	37.4162	42.1877	NA	NA
7420426K07RIK	0	0	0	0	0	0	0	0	0	0	0	NA	NA
7420461P10RIK	0	0	0	0	0	0	0	0	0	0	0	NA	NA
7530420F21RIK	0.288976	0.257499	0	0	0.055291	0	0	0	0	0.108768	0	NA	NA
7630403G23RIK	0	0	0	0	0	0	0	0	0	0	0	NA	NA
8030411F24RIK	0	0	0	0	0	0	0	0	0	0	0	NA	NA
8030442B05RIK	0	0	0.399855	0	0.110582	0.0268733	0	0	0	0.108768	0	NA	NA
8030443G20RIK	0	0	0	0	0	0	0	0	0	0	0	NA	NA
8030462N17RIK	13.5819	7.98246	8.79681	5.60534	10.7817	14.9416	10.7994	10.1225	4.78961	10.333	8.6857	Both	C18ORF25
8430406I07RIK	6.50195	5.14998	1.19956	1.86845	6.1373	4.21911	6.74959	6.77555	3.19308	5.76471	2.89523	Human	C20ORF72
8430408G22RIK	4.91259	9.26996	9.59651	15.8818	7.74074	235.76	17.414	9.71434	9.57923	4.7858	3.72244	Both	C10ORF10
8430410A17RIK	7.94683	6.43747	8.79681	5.60534	12.3852	4.62221	12.6892	7.26534	12.5267	7.61377	10.3401	Human	C3ORF37
8430410K20RIK	28.4641	31.1574	29.9891	16.816	30.41	34.0216	31.4531	32.2451	31.5623	34.697	30.1931	NA	NA
8430419L09RIK	34.0991	31.6724	20.3926	11.2107	17.0296	1.18243	14.7141	18.4491	16.9479	11.9645	8.6857	Both	KIAA1467
8430423G03RIK	0	0	0	0	0.221164	0.0806199	0	0.0816331	0	0	0.413605	NA	NA
8430427H17RIK	27.1637	22.9174	37.1865	35.5005	18.0802	6.18086	28.3483	17.9593	17.0707	7.8313	16.5442	Human	C20ORF112
8430429K09RIK	0	0	0	0	0.331746	0.214986	0	0.0816331	0.122811	0.870145	0	NA	NA
8430431K14RIK	0	0	0	0	0	0	0	0	0	0	0	NA	NA
8430436N08RIK	0	0	0	0	0.165873	0	0	0.0816331	0.245621	0.108768	0	NA	NA
8430437L04RIK	0	0	0	0	0	0	0	0	0	0	0	NA	NA
9030025P20RIK	0.866927	1.28749	1.19956	0	1.54815	0.32248	1.6199	1.79593	1.47373	0.435072	0.413605	NA	NA
9030204H09RIK	0	0	0	0	0	0	0	0	0	0	0	NA	NA
9030224M15RIK	1.01141	3.34748	0.399855	0	0.276455	0	4.04976	2.44899	1.84216	0.652609	0	NA	NA
9030418K01RIK	13.2929	10.815	12.7954	7.47379	8.12778	2.66046	7.55955	5.79595	4.78961	5.43841	10.7537	NA	NA
9030425E11RIK	33.9546	47.3798	35.9869	25.224	58.2214	15.0491	48.8671	37.3063	49.1242	48.8369	71.14	NA	NA
9030612E09RIK	0	0	0	0	0.055291	0.806199	0	0	0.245621	0.543841	0	NA	NA
9030617O03RIK	21.3842	20.5999	13.1952	9.34223	21.2317	7.36329	25.5135	16.4899	17.8075	24.7991	8.6857	Both	C14ORF159
9030619P08RIK	0	0.257499	0	0	0	0	0	0	0	0	0	NA	NA
9030624J02RIK	70.9435	58.7097	62.7772	66.3298	61.7048	31.6568	64.9311	57.1432	59.1947	46.3352	50.4598	Both	C16ORF62
9030625A04RIK	51.1487	50.2123	38.7859	11.2107	73.8135	3.1173	29.2932	42.6941	47.4049	22.515	38.4652	NA	NA
9130008F23RIK	0.288976	1.03	1.19956	0.934223	2.10106	0.56434	2.29486	0.571432	1.1053	0.326304	0.413605	Both	C6ORF141
9130011E15RIK	13.1484	10.815	13.1952	14.0133	10.837	18.7307	11.8793	10.449	11.5442	14.9012	12.4081	Both	C10ORF76
9130011J15RIK	71.666	91.1546	57.9789	63.5272	95.377	76.7233	83.02	89.4699	93.4589	76.6815	80.6529	Both	C19ORF42
9130015L21RIK	0	0	0	0	0	0	0	0	0	0	0	NA	NA
9130017N09RIK	0.433463	0.257499	0.399855	0	0.331746	0.0268733	0.134992	0.326532	0.245621	0.217536	0	Human	C19ORF21
9130019O22RIK	3.6122	4.63498	2.79898	2.80267	3.15159	2.06924	6.20963	3.59186	4.54399	3.04551	6.20407	NA	NA
9130019P16RIK	0.722439	0.257499	0	0	0.221164	0.806199	0.134992	0.244899	0.122811	0.108768	0	NA	NA
9130023H24RIK	6.64644	7.98246	7.19739	3.73689	8.40423	3.84288	8.3695	7.42861	11.667	6.09101	0.827209	NA	NA
9130024F11RIK	0.288976	0.772496	1.19956	0.934223	0.331746	1.26305	3.10481	0.244899	0.368432	1.08768	1.24081	NA	NA
9130204L05RIK	0	0	0	0	0.055291	0	0	0	0	0	0	NA	NA
9130206I24RIK	3.46771	3.34748	9.59651	10.2765	2.48809	0.591213	14.8491	5.22452	7.49145	2.93674	3.30884	NA	NA
9130209A04RIK	0	0	0	0	0	0	0	0	0	0	0	NA	NA
9130230L23RIK	0	0	0	0	0	0	0	0	0.122811	0	0	NA	NA
9130401M01RIK	14.5933	20.0849	15.9942	8.40801	23.3881	14.9147	18.2239	20.0001	25.299	22.515	16.5442	Both	C8ORF76
9130404H23RIK	0	0	0	0	0	0	0	0	0	0	0	NA	NA
9130409I23RIK	0	0.772496	0	0	0	0	0	0	0	0	0	NA	NA
9230102K24RIK	0.144488	0.257499	0.399855	0.934223	0.829365	0.0537466	0.269984	0.0816331	0.368432	0.108768	0	NA	NA
9230102O04RIK	0	0.257499	0	0	0	0	0	0	0	0	0	NA	NA
9230104L09RIK	0	0	0	0	0	0	0	0	0	0	0	NA	NA
9230105E05RIK	0	0	0	0	0.055291	0	0	0	0	0	0	NA	NA
9230107M04RIK	0	0	0	0	0	0	0	0	0	0	0	NA	NA
9230110C19RIK	1.1559	0.772496	0.399855	0	1.49286	1.18243	1.75489	0.653065	0.736864	0.217536	0.413605	Both	C11ORF70
9230110F15RIK	0	0	0	0	0	0	0	0	0	0	0	NA	NA
9230112J17RIK	0.288976	0	0	0	0.221164	0.0537466	0	0	0	0	0	NA	NA
9230113P08RIK	0	0	0	0	0	0	0	0	0	0	0	NA	NA
9230114K14RIK	0.577951	2.05999	0.399855	0	0.995238	1.04806	1.48491	0.979597	0	0.217536	1.24081	NA	NA
9230115E21RIK	0	0	0	0	0	0	0	0	0.122811	0	0	NA	NA
9230116N13RIK	0.288976	0.514998	0.79971	0.934223	0.442328	0.618086	0.134992	0.734698	0.122811	0.217536	0.413605	NA	NA
9330020H09RIK	0.577951	1.03	1.99927	0	1.27169	1.07493	0.134992	0.653065	0.736864	0.652609	1.24081	NA	NA
9330111N05RIK	0	0	0	0	0	0	0	0	0	0	0	NA	NA
9330133O14RIK	2.31181	0.772496	1.19956	0.934223	2.76455	1.15555	3.91476	3.26532	3.4387	1.95783	3.72244	Both	MGC23284
9330151L19RIK	1.1559	0.772496	0.399855	0	1.27169	0.725579	0.944943	0.816331	1.71935	0	0	NA	NA
9330158H04RIK	0	0	0	0.934223	0	0.0268733	0.269984	0	0.245621	0	0	NA	NA
9330159F19RIK	0.288976	1.03	0.79971	0	0.055291	1.96175	0.134992	1.79593	0	6.52609	0	NA	NA
9330159M07RIK	0.433463	0	0	0	0.829365	4.78345	0.944943	0.653065	0.614053	0.761377	0	NA	NA
9330162B11RIK	0	0	0	0	0	0	0	0	0	0	0	NA	NA
9330175E14RIK	0	0	0.79971	0	0.221164	0.0268733	0.404976	0.489799	0.122811	0.326304	0	NA	NA
9330178D15RIK	0	0	0	0	0	0	0	0	0	0	0	NA	NA
9330179D12RIK	0	0	0	0	0.497619	0.0268733	1.21493	0.244899	0.122811	0.217536	0	NA	NA
9330182L06RIK	0.577951	1.03	1.59942	0.934223	0.276455	0	0.134992	0.163266	0.491242	0	0.413605	Human	KIAA1324L
9430007A20RIK	0	0	0	0	0	0	0	0	0	0	0	NA	NA
9430008C03RIK	2.60078	0.257499	0.79971	2.80267	6.41376	2.63358	4.04976	2.77552	2.21059	2.7192	1.24081	Human	LOC388796
9430015G10RIK	3.03424	4.11998	2.79898	0.934223	5.19735	1.69302	6.34462	5.22452	3.07026	2.82797	2.06802	Both	C1ORF159
9430016H08RIK	10.1141	6.69497	7.9971	10.2765	13.104	15.9896	9.31444	11.2654	12.2811	14.7925	9.0993	Both	C2ORF47
9430019J16RIK	0	0	0	0	0	0	0	0	0	0	0	NA	NA
9430020K01RIK	105.332	72.3572	111.16	121.449	103.228	62.2117	125.542	84.8168	63.1246	61.9978	66.1767	Mouse	KIAA1462
9430021M05RIK	0	0	0	0	0	0	0	0	0	0	0	NA	NA
9430023L20RIK	17.772	19.3124	16.7939	7.47379	22.2823	11.2599	15.794	22.2042	19.6497	16.0977	15.717	Both	C12ORF44
9430031J16RIK	0	0	0	0.934223	0	0	0	0	0	0	0	NA	NA
9430032N09RIK	0	0	0	0	0	0.0268733	0	0	0	0	0	NA	NA
9430037G07RIK	0.433463	0.257499	0	0	1.16111	1.31679	0.269984	1.71429	2.21059	1.30522	0.413605	NA	NA
9430038I01RIK	3.46771	7.20997	3.99855	0.934223	7.18783	2.09612	2.02488	5.14288	5.15804	4.13319	5.37686	NA	NA
9430041J12RIK	0	0	0	0	0.055291	0	0	0	0	0	0	NA	NA
9430060I03RIK	0	0	0	0	0	0.698706	0.269984	0	0	0.108768	0	NA	NA
9430076C15RIK	0.144488	0.514998	0	0	0.055291	0.349353	0.134992	0	0.245621	0.108768	0	NA	NA
9430076G02RIK	0	0	0	0	0.221164	0	0	0	0	0	0	NA	NA
9430083A17RIK	0.144488	0.257499	0	0	0.221164	0.0268733	0.134992	0.244899	0.122811	0.108768	0	NA	NA
9430091E24RIK	0.433463	0.257499	0	0	0.718783	1.26305	0.134992	0.489799	0.368432	0.870145	0	NA	NA
9530002B09RIK	0	0	0	0	0	0	0	0	0	0	0	NA	NA
9530003J23RIK	0	0	0	0	0	0	0	0	0	0	0	NA	NA
9530008L14RIK	0	6.43747	0	0	0	0.0537466	0.134992	0	0	0	0	NA	NA
9530026F06RIK	0.433463	0.257499	0	0.934223	0	0.0806199	0.269984	0.163266	0.122811	0.108768	0	NA	NA
9530026P05RIK	0	0	0	0	0.055291	0.456846	0	0.326532	0.122811	0.108768	1.24081	NA	NA
9530036O11RIK	0	0	0	0	0.055291	0	0	0	0	0	0	NA	NA
9530051G07RIK	0	0	0	0	0.110582	0	0	0	0	0	0	NA	NA
9530053A07RIK	0	0	0	0	0.110582	0.0806199	1.88989	0.653065	0.614053	0	4.96326	NA	NA
9530059O14RIK	0	0	0	0	0	0.0268733	0	0	0	0	0	NA	NA
9530068E07RIK	232.481	202.652	164.34	129.857	154.925	96.4483	229.081	210.532	207.673	159.563	189.431	Mouse	C5ORF15
9530077C05RIK	0.144488	0	0.399855	0	0.663492	0.429973	0.674959	0.244899	0	0.326304	0.413605	Human	KIAA0895
9530082P21RIK	31.0649	25.4924	21.1923	16.816	29.5807	32.1405	31.9931	22.1226	29.843	23.929	15.717	NA	NA
9530091C08RIK	0.433463	0.257499	0	0	0.774074	50.7099	0.539968	7.26534	1.1053	16.2064	0	NA	NA
9630013A20RIK	0	0	0	0	0	0.0268733	0	0	0	0	0	NA	NA
9630028B13RIK	0	0	0	0	0	0	0	0	0	0	0	NA	NA
9630028H03RIK	0	0	0	0	0	0	0	0	0	0	0	NA	NA
9630033F20RIK	8.38029	10.5575	4.3984	1.86845	6.80079	62.3461	5.53467	11.9184	8.71955	33.6093	8.6857	Both	C12ORF5
9830001H06RIK	186.1	172.009	137.95	114.909	82.9365	18.9188	114.473	88.2454	82.5287	68.3064	95.9563	NA	NA
9830107B12RIK	1.87834	2.31749	1.59942	0	0.608201	0	0.539968	0.734698	1.22811	0.217536	0.827209	NA	NA
9830132P13	0	0	0.399855	0	0.165873	0.0537466	0	0.0816331	0.122811	0.108768	0	NA	NA
9830147E19RIK	4.04566	1.80249	0.79971	0.934223	4.42328	0.859946	3.10481	4.81635	2.3334	1.30522	0.413605	NA	NA
9930005F22RIK	0	0.257499	0	0	0	0	0	0	0	0	0	NA	NA
9930012K11RIK	2.16732	5.40748	0.399855	6.53956	2.76455	0.725579	8.3695	3.42859	4.05275	2.28413	1.24081	Both	C8ORF58
9930013L23RIK	19.7948	10.0425	55.9797	30.8294	22.1717	33.0542	126.757	81.1433	76.3882	56.6682	91.8202	Human	KIAA1199
9930014A18RIK	0.144488	1.54499	0.79971	0	1.60344	1.15555	3.10481	2.20409	4.29837	0.543841	1.24081	NA	NA
9930021D14RIK	0	0	0	0	0	0	0	0	0	0	0	Human	C16ORF79
9930021J03RIK	28.6086	24.2049	14.7946	15.8818	25.5444	13.3023	17.5489	20.8981	15.9654	22.2975	17.3714	Both	KIAA2026
9930023K05RIK	0	0	0.79971	0	1.16111	0.0268733	0.134992	0.163266	0.122811	0	0	Human	C10ORF81
9930032O22RIK	0	3.86248	0	0	0	0	0	0	0	0	0	NA	NA
9930104L06RIK	4.47912	3.86248	1.19956	0	4.03624	2.84857	2.69984	7.34698	3.68432	3.48058	0.413605	Both	C1ORF109
9930111J21RIK1	59.818	57.6797	36.7866	13.0791	19.7942	2.8217	17.8189	24.8981	12.7723	10.6593	31.8476	NA	NA
9930111J21RIK2	1.30039	1.28749	0	0	0.774074	0.0806199	0.134992	0.897964	0.859674	0.543841	0	NA	NA
A	0	0.257499	0	0	0.276455	0.0268733	0.539968	0.163266	0.122811	0.217536	0	Both	ASIP
A030009H04RIK	7.51337	12.1024	2.39913	0	3.53862	0.456846	3.3748	4.81635	5.7721	0.761377	0.413605	Both	LOC284023
A130010J15RIK	6.21298	5.92247	2.39913	0.934223	7.74074	2.52609	4.31974	6.20411	3.4387	6.41732	1.65442	Both	C1ORF74
A130022J15RIK	39.7342	41.1998	48.7823	61.6587	24.0516	9.59377	60.3414	27.1022	28.1236	22.0799	26.0571	NA	NA
A130040M12RIK	784.858	1193.76	754.526	737.102	1408.48	1130.4	762.569	721.636	859.06	790.309	1151.06	NA	NA
A130049A11RIK	0	0.257499	0	0	0.165873	0.134367	0.269984	0.0816331	0.245621	0	0	NA	NA
A130077B15RIK	11.7035	12.1024	7.9971	0.934223	14.5415	4.24598	7.96452	10.6939	9.94766	8.81022	7.85849	NA	NA
A1BG	0	0	0	0	0	0	0.134992	0	0	0	0	Both	A1BG
A1CF	0	0	3.99855	4.67112	0	0	0.269984	0.0816331	0	0.108768	2.48163	Human	A1CF
A230001M10RIK	0	0	0	0	0	0	0.134992	0	0	0	0	NA	NA
A230020J21RIK	0	0.257499	0	0	0.055291	0.107493	0	0	0	0	0	NA	NA
A230028O05RIK	0	0	0	0	0	0	0.134992	0	0	0.108768	0	NA	NA
A230046K03RIK	74.8447	77.5071	56.3795	33.632	68.7267	20.6118	45.0873	45.5513	37.0888	38.5039	47.5645	Both	KIAA1033
A230050P20RIK	5.63503	6.95247	2.39913	1.86845	11.6111	1.53178	7.82953	7.75514	8.35112	2.06659	2.89523	Both	C19ORF66
A230051G13RIK	4.19015	5.14998	5.19811	0.934223	6.08201	8.78757	8.2345	3.75512	4.6668	6.19978	2.89523	NA	NA
A230056P14RIK	0.144488	0	0.399855	0	0.995238	0.134367	0.539968	0	0.122811	0.326304	0	NA	NA
A230057D06RIK	0	0	0	0	0	0	0	0	0	0	0	NA	NA
A230065H16RIK	0	0	0	0	0	0	0	0	0	0	0	NA	NA
A230072C01RIK	0.577951	0.257499	0	0	1.38227	0.859946	1.07994	2.12246	1.35092	1.52275	0.413605	NA	NA
A230072E10RIK	0	0	0	0	0.055291	0.0537466	0	0.326532	0.122811	0	0	NA	NA
A230073K19RIK	0	0	0	0.934223	0.221164	0.134367	0.134992	0	0	0.108768	0	NA	NA
A230077H06RIK	0	0	0	0	0.055291	0	0	0	0	0	0	NA	NA
A230108P19RIK	0	0	0	0	0	0	0	0	0	0	0	NA	NA
A2LD1	4.19015	9.26996	1.99927	1.86845	6.63492	5.32092	6.47961	7.83678	6.26334	5.98225	2.06802	Both	A2LD1
A2M	0	0.257499	0	0	5.63968	0.618086	0	0	0	0	0	Both	A2M
A330021E22RIK	0.722439	0.257499	0.399855	0	1.27169	0.376226	0.809951	0.0816331	0.614053	0.217536	0	Both	C7ORF63
A330023F24RIK	0.144488	0	0	0	0.331746	0.16124	0.134992	0.0816331	1.22811	0.217536	0	NA	NA
A330035P11RIK	0.288976	1.28749	0.399855	0	0.387037	0.0268733	0.539968	0.734698	0.245621	0.543841	0	NA	NA
A330040F15RIK	0	0	0.399855	0	0.995238	0.16124	0	0.408165	0.122811	0.761377	0.413605	NA	NA
A330049M08RIK	0.288976	0	0	0	3.041	6.07337	0	2.20409	0.122811	0.543841	0	Human	C1ORF130
A330049N07RIK	0.144488	0.257499	0.399855	0	0.939947	0	0.134992	0.0816331	0.245621	0.217536	0.413605	NA	NA
A330050B17RIK	0	0.257499	0	0	0.110582	0.0268733	0	0	0.122811	0	0	NA	NA
A330050F15RIK	0	0	0	0	0	0.107493	0	0.653065	0	0	0	NA	NA
A330069E16RIK	0	0.257499	0	0	0.939947	0.913693	0.269984	0.408165	0.368432	0.217536	0	NA	NA
A330076H08RIK	0	0	0	0	0	0	0	0	0	0	0	NA	NA
A330093E20RIK	0	0	0	0	0	0	0	0	0	0	0	NA	NA
A3GALT2	0.144488	0	0	0	0.110582	0.0806199	0	0.0816331	0.245621	0	0.413605	NA	NA
A430005L14RIK	11.2701	8.23996	9.59651	4.67112	17.1955	8.86819	11.4743	14.8572	18.5444	10.6593	9.92651	Both	C1ORF174
A430033K04RIK	1.58937	2.83249	1.99927	0.934223	2.87513	3.09043	4.45473	3.34696	2.08778	1.63152	3.72244	NA	NA
A430035B10RIK	0.577951	0.257499	0	0	1.05053	0.671833	0.269984	0.653065	0.614053	0.435072	0	NA	NA
A430075N02	0	0	0	0	0	0	0	0	0	0	0	NA	NA
A430078G23RIK	0.722439	1.28749	1.59942	2.80267	1.38227	2.92919	0.809951	1.71429	1.35092	2.06659	1.24081	NA	NA
A430084P05RIK	9.68068	11.3299	3.59869	0	2.32222	0.0268733	4.04976	3.59186	3.31589	0.761377	0.827209	NA	NA
A430089I19RIK	0	0	0	0	0	0	0	0	0	0	0	NA	NA
A430092G05RIK	0.433463	0	0	0	0.110582	0	0	0	0	0	0	NA	NA
A430093F15RIK	0	0	0	0	0.055291	0	0.134992	0.653065	0.245621	0.108768	0.413605	NA	NA
A430105I19RIK	28.1751	32.7023	18.3933	17.7502	28.1984	64.4153	44.0074	34.2043	40.5275	35.8935	16.9578	Both	C15ORF52
A430107O13RIK	45.9471	38.1098	35.1872	11.2107	28.8066	26.9808	46.1672	44.8166	25.0534	41.1143	16.1306	Mouse	C7ORF58
A430107P09RIK	0.288976	0	0	0	0.221164	0.0268733	0	0.0816331	0	0.108768	0	NA	NA
A430110N23RIK	17.483	7.72496	7.59724	2.80267	49.5407	9.13693	21.1937	39.2655	8.1055	81.7936	1.24081	Mouse	SSC5D
A4GALT	27.8862	24.2049	15.1945	16.816	37.3214	9.35191	27.2684	25.2246	17.0707	21.3185	7.44488	Mouse	A4GALT
A4GNT	0	0.772496	0	0	0	0	0	0	0	0	0	Mouse	A4GNT
A530013C23RIK	0	0	0	0	0.221164	3.49353	0	0.408165	1.47373	0.652609	0.413605	NA	NA
A530016L24RIK	0.288976	12.3599	1.59942	0	0	0	0	3.26532	0	0.108768	0.413605	Mouse	C14ORF180
A530032D15RIK	4.7681	3.08999	3.59869	0	6.91137	0.456846	2.69984	5.06125	3.56151	2.93674	1.65442	NA	NA
A530053G22RIK	0	0	0	0	0	0	0	0	0	0	0	NA	NA
A530054K11RIK	11.848	13.1324	4.79826	6.53956	13.4357	4.29973	7.96452	11.5919	11.667	5.43841	2.06802	NA	NA
A530058N18RIK	0	0	0	0	0	0	0	0	0	0	0	NA	NA
A530064D06RIK	3.46771	2.57499	0.79971	0.934223	2.37751	0	0.539968	2.61226	2.70183	0.217536	1.65442	NA	NA
A530088E08RIK	0	0	0	0	0	0	0	0.0816331	0.122811	0	0	NA	NA
A530098C11RIK	0	0	0	0	0.110582	0.510593	0	2.93879	0	11.8557	0	NA	NA
A530099J19RIK	1.01141	0.514998	0	0	0.55291	0	0.134992	0.326532	0	0.217536	0.413605	NA	NA
A630001G21RIK	8.23581	5.92247	3.19884	1.86845	7.90661	0.188113	6.20963	7.34698	7.49145	2.93674	6.20407	NA	NA
A630007B06RIK	15.3157	18.2824	14.3948	18.6845	14.5968	13.0873	9.44943	8.40821	5.28086	9.24529	14.8898	Human	C10ORF118
A630010A05RIK	0	0	0	0	0	0	0	0	0	0	0	NA	NA
A630033H20RIK	4.04566	2.31749	5.19811	3.73689	8.84656	0.48372	2.56485	4.16329	3.80713	6.96116	6.20407	NA	NA
A630055G03RIK	0.433463	0.257499	0.79971	0.934223	0.774074	0.349353	0.269984	0.979597	0.122811	0.761377	0.827209	NA	NA
A630066F11RIK	0.144488	0	0	0	0.829365	1.69302	0.134992	0.816331	0.368432	0.108768	0.827209	NA	NA
A630072M18RIK	2.74527	4.89248	2.39913	0.934223	5.75026	2.57984	6.6146	2.93879	2.21059	4.24196	3.30884	NA	NA
A630073D07RIK	0	0	0	0	0	0	0	0	0	0	0	NA	NA
A630075F10RIK	0.577951	0	0	0	0.055291	0.107493	0	0.163266	0.245621	0	0	NA	NA
A630077J23RIK	0	0	0	0	0	0	0	0	0	0	0	NA	NA
A630089N07RIK	3.17873	4.63498	3.59869	0.934223	3.15159	2.09612	1.6199	2.36736	2.08778	2.06659	0.413605	NA	NA
A630095E13RIK	0	0	0	0	0	0	0	0	0	0	0	NA	NA
A630095N17RIK	0	0	0	0	0	0	0	0	0	0	0	NA	NA
A730008H23RIK	0.577951	0.514998	0	0	0.165873	0.107493	0.134992	0	0	0.108768	0	NA	NA
A730011L01RIK	18.061	15.9649	9.59651	8.40801	14.1545	9.19067	16.604	16.0817	15.5969	10.6593	21.0938	NA	NA
A730015I17	0	0	0	0	0	0	0.269984	0.244899	0.122811	0	0	NA	NA
A730017C20RIK	1.1559	1.54499	0	0	0.608201	0.349353	1.88989	0.489799	1.84216	0.217536	0.827209	NA	NA
A730017L22RIK	5.20156	2.83249	0.399855	0	4.25741	0.967439	3.64478	4.16329	4.6668	2.17536	1.65442	NA	NA
A730018C14RIK	0	0	0	0	0	0	0	0	0	0	0	NA	NA
A730020E08RIK	0.288976	0	0.399855	0	0.497619	0.16124	0.134992	0.0816331	0	0.108768	0	NA	NA
A730020M07RIK	0.144488	0	0	0	1.27169	0.107493	0.269984	2.12246	0.122811	0.435072	0	NA	NA
A730037C10RIK	0	0	0	0	0.055291	0	0	0	0	0	0	NA	NA
A730043L09	0	0	0	0	0	0	0	0	0	0	0	NA	NA
A730046J19RIK	0	0	0	0	0	0	0	0	0	0	0	Both	DKFZP686D0853
A730056A06RIK	0	0	0	0	0.276455	0.0537466	0	0.326532	0.245621	0.326304	0	NA	NA
A730069N07RIK	1.87834	0.772496	1.19956	0	1.16111	0.24186	0.269984	0.0816331	0.122811	0.217536	0	NA	NA
A730082K24RIK	0	0	0	0	0.110582	0	0	0	0	0	0	NA	NA
A730085A09RIK	0	0	0	0	0	0	0	0.0816331	0.122811	0.108768	0	NA	NA
A730090H04RIK	0	0	0	0	0	0	0	0	0	0.108768	0	NA	NA
A730090N16RIK	0	0	0	0	0.331746	0.0268733	0	0	0	0	0	NA	NA
A730098P11RIK	308.193	288.141	390.258	471.783	250.026	216.68	272.144	218.94	238.989	207.965	299.45	NA	NA
A830007P12RIK	66.6089	63.3447	53.5805	36.4347	58.4979	5.50903	62.7712	60.4901	55.6332	29.0411	57.0774	NA	NA
A830010M20RIK	1.58937	0.772496	0.79971	0	2.04577	4.81032	2.96982	1.14286	1.59654	2.3929	0.827209	Both	KIAA1107
A830018L16RIK	0.144488	0	0	0	0.110582	0.16124	0.134992	0.244899	0	0.217536	0	Both	C8ORF34
A830019L24RIK	0	0	0	0	0	0	0	0	0	0	0	NA	NA
A830080D01RIK	6.21298	6.43747	4.79826	0.934223	5.47381	1.2093	2.69984	4.08165	3.4387	3.04551	2.06802	Both	CXORF23
A830082N09RIK	0.577951	0.257499	0	0	0.055291	0.859946	0	0.489799	0	0.543841	0	NA	NA
A830093I24RIK	0	0	0	0.934223	0.165873	0	0.404976	0.163266	0	0	0	Both	LOC375190
A930001A20RIK	0	0	0	0	0	0	0	0	0	0	0	NA	NA
A930001N09RIK	51.7266	45.0623	24.791	12.1449	46.9421	36.7358	24.8385	26.9389	28.2464	20.7747	20.2666	NA	NA
A930003A15RIK	0	0.257499	0	0	0.387037	2.49922	0	2.85716	0	4.89456	0	NA	NA
A930003O13RIK	0	0	0	0	0	0	0	0	0	0.108768	0	NA	NA
A930004D18RIK	1.30039	1.03	1.59942	1.86845	2.70926	0.56434	3.50979	3.59186	2.3334	1.30522	1.65442	Both	C10ORF114
A930005H10RIK	1.1559	2.31749	0.399855	0.934223	3.7045	10.4806	2.42985	4.08165	2.3334	5.65594	5.37686	NA	NA
A930005I04RIK	0.144488	0	0	0.934223	0.663492	0	0	1.06123	0.245621	0	0	NA	NA
A930006I01RIK	0	0	0	0	0.055291	0	0	0	0	0	0	NA	NA
A930007I19RIK	0	0	0	0	0.165873	0.0268733	0	0.0816331	0	0	0	NA	NA
A930011G23RIK	0	0	0	0	0	0	0	0	0	0	0	NA	NA
A930011O12RIK	0.144488	0	0	0	0	0	0	0	0	0	0	NA	NA
A930012L18RIK	0	0	0.399855	0	0	0	0	0	0.245621	0	0	NA	NA
A930013F10RIK	0.144488	1.03	0	0	0.497619	0.0268733	0.134992	0.244899	0.736864	0.108768	0	NA	NA
A930015D03RIK	6.79093	5.66497	5.99782	4.67112	8.5701	3.33229	8.77447	11.1837	9.33361	4.45949	7.03128	NA	NA
A930017M01RIK	0	0	0	0	0.055291	0	0	0.0816331	0	0.108768	0	NA	NA
A930018P22RIK	0	0	0	0	0	0.644959	0	0.0816331	0.122811	0	0	Both	C11ORF91
A930019D19RIK	0	0	0	0	0	0	0	0	0	0	0	NA	NA
A930038C07RIK	1.87834	0.772496	2.39913	0	0.718783	0.134367	1.48491	3.59186	1.71935	0.978913	1.65442	NA	NA
AA387883	0	0	0	0	0	0	0	0	0	0	0	NA	NA
AA388235	0.433463	2.05999	1.99927	2.80267	0.995238	4.11162	0.539968	0.489799	0.491242	0.435072	0.413605	NA	NA
AA415398	0.144488	1.03	1.99927	0.934223	1.87989	1.71989	0.944943	2.44899	1.47373	0.652609	0.827209	NA	NA
AA465934	0	0	0	0	0.608201	0.295606	0.134992	0.0816331	0	0	0.413605	NA	NA
AA467197	1.30039	0	4.79826	6.53956	11.8323	2.87544	3.64478	2.53063	5.28086	5.1121	7.85849	Human	C15ORF48
AA474331	1.87834	2.31749	0	1.86845	1.38227	1.88113	0.944943	1.55103	1.1053	0.435072	0.413605	NA	NA
AA543186	0	0	0.399855	0	0.110582	0.0537466	0	0	0	0	0	NA	NA
AA545190	0	0	0	0	0	0	0	0	0	0	0	NA	NA
AA619741	0	0	0	0	0	0	0	0	0	0	0	NA	NA
AA792892	0	0	0	0	0	0	0	0	0.122811	0	0	NA	NA
AA960436	15.1712	16.9949	13.1952	9.34223	24.2727	6.0465	14.4441	16.4083	18.176	14.2486	12.8217	Both	C16ORF57
AA986860	4.19015	13.9049	0.399855	0	1.10582	0.779326	2.83483	1.95919	0.859674	1.41399	2.48163	Human	C1ORF116
AA987161	10.1141	17.7674	9.59651	2.80267	11.3347	7.79326	9.44943	9.55107	7.85988	5.87348	9.0993	NA	NA
AAAS	18.061	12.6174	10.7961	6.53956	16.5873	6.93331	20.1138	13.0613	15.5969	14.7925	8.6857	Both	AAAS
AACS	32.6543	66.4347	27.1901	8.40801	25.1574	13.6516	31.9931	40.1635	22.1059	18.8169	21.5074	Both	AACS
AADAC	0	8.23996	0	0	0	0	0	0	0	0	0	Both	AADAC
AADACL2	0	5.40748	0	0	0	0	0	0	0	0	0	Both	AADACL2
AADACL3	0	4.11998	0	0	0	0	0	0	0	0	0	Mouse	AADACL3
AADAT	0	0	0	0.934223	0	0	0	0	0	0	0	Human	AADAT
AAGAB	43.4908	55.8772	38.3861	17.7502	48.1032	20.3162	31.8581	42.5308	45.9312	33.3918	55.0094	Both	AAGAB
AAK1	80.6242	80.5971	50.3817	53.2507	70.3301	41.4924	58.3165	57.633	55.5104	49.4895	53.7686	Both	AAK1
AAMP	109.522	123.342	87.5682	90.6197	108.149	99.5656	107.724	100.001	128.706	103.112	105.883	Both	AAMP
AANAT	0	0	0	0	0	0.0268733	0	0	0	0	0	Both	AANAT
AARD	0	0	0	0	0	0.0537466	0	0	0	0	0	NA	NA
AARS	104.609	97.3346	92.3665	90.6197	86.1987	132.889	106.914	103.756	88.4236	104.961	76.1032	Both	AARS
AARS2	6.35746	4.89248	5.99782	6.53956	7.18783	7.9545	6.6146	9.8776	6.38615	9.46282	2.06802	Human	AARS2
AARSD1	17.6275	11.3299	9.99637	7.47379	15.6474	25.1265	20.3838	16.0001	21.8603	18.7081	8.6857	Both	AARSD1
AASDH	3.17873	1.80249	2.39913	0.934223	3.7045	1.39741	1.48491	5.87758	2.3334	1.74029	0.413605	Both	AASDH
AASDHPPT	13.7263	11.0724	9.59651	8.40801	14.5968	16.2315	12.4193	11.9184	14.0004	14.2486	3.30884	Both	AASDHPPT
AASS	0.144488	0.772496	0	0	0.55291	0.0268733	0.134992	1.14286	0	0.217536	0	Both	AASS
AATF	14.7378	18.7974	9.59651	12.1449	15.205	21.2568	9.44943	12.9797	17.5619	12.7259	13.2353	Human	AATF
AATK	16.4716	16.9949	11.5958	6.53956	16.3661	10.4268	16.064	23.0205	15.4741	8.48391	17.785	Both	AATK
AB099516	0	0	0	0	0.055291	0.0268733	0	0	0	0	0	NA	NA
AB124611	13.5819	8.23996	16.7939	5.60534	25.3233	0.752453	9.04446	19.5919	22.1059	13.8135	19.853	Mouse	C19ORF38
ABAT	12.426	8.75496	3.99855	1.86845	5.30794	4.51472	14.1741	14.6123	9.08798	13.9223	4.13605	Human	ABAT
ABCA1	380.725	499.548	796.911	622.193	444.705	95.0509	178.594	198.042	185.076	134.002	214.661	Mouse	ABCA1
ABCA12	0.722439	28.0674	0	0	0	0	0	0	0	0	0.827209	Both	ABCA12
ABCA13	0.144488	0	0	0	0.055291	0.107493	0.674959	0	0.245621	0	0.413605	Both	ABCA13
ABCA14	0	0	0	0	0	0	0	0.0816331	0	0	0	NA	NA
ABCA15	0	0	0	0	0	0	0	0	0	0	0	NA	NA
ABCA16	0	0	0	0	0	0	0	0	0	0	0	NA	NA
ABCA17	0.288976	1.28749	0	0	0.221164	0.214986	0.404976	0.244899	0	0	0	Both	ABCA17P
ABCA2	57.0727	65.1472	37.5863	41.1058	36.9344	44.4216	30.9131	61.4697	46.1768	42.9634	42.1877	Both	ABCA2
ABCA3	81.9246	92.6996	82.3701	77.5405	84.8164	38.0795	54.1317	84.2453	55.756	44.9212	69.4856	Both	ABCA3
ABCA4	0.288976	1.03	2.39913	0	1.65873	3.49353	0.674959	1.14286	0.736864	0.217536	0.827209	Both	ABCA4
ABCA5	26.5858	36.5648	15.5943	11.2107	16.0344	33.7798	17.009	15.9185	14.8601	19.0344	9.92651	Both	ABCA5
ABCA6	1.44488	0.514998	0	0	1.54815	2.14986	0.134992	0.571432	0.245621	0.435072	0	Mouse	ABCA6
ABCA7	38.1448	36.8223	30.389	34.5663	32.677	18.4888	35.3679	38.6124	33.5273	29.9112	37.638	Both	ABCA7
ABCA8A	39.1562	26.7799	0.79971	12.1449	16.532	6.77207	1.88989	31.592	0.982485	10.0067	0	NA	NA
ABCA8B	4.91259	3.34748	0.79971	0.934223	4.20212	4.7297	0.134992	8.73474	0	5.00333	0.827209	Mouse	ABCA8
ABCA9	57.6506	46.8648	15.9942	1.86845	68.5608	11.5555	16.604	38.8573	13.2635	23.8202	14.0626	Mouse	ABCA9
ABCB10	26.1523	27.0374	11.5958	15.8818	16.3108	17.5751	28.4833	27.1838	22.72	26.9745	31.0203	Both	ABCB10
ABCB11	0	0	0	0	0.055291	0	0	0	0	0	0	Both	ABCB11
ABCB1A	5.49054	8.23996	1.59942	10.2765	13.6016	9.40566	4.18475	9.46944	3.80713	8.26638	1.65442	Both	ABCB1
ABCB1B	1.44488	5.66497	0.399855	0	3.31746	10.1044	1.34992	3.91839	1.35092	3.58935	1.65442	NA	NA
ABCB4	5.77951	7.20997	2.79898	3.73689	2.54339	71.8324	2.83483	30.8573	6.50896	41.4406	2.89523	Mouse	ABCB4
ABCB5	0	0	0	0	0	0	0	0	0	0	0	Human	ABCB5
ABCB6	10.8366	10.5575	11.5958	10.2765	9.62063	34.9353	13.9042	15.7552	7.98269	18.7081	6.61767	Both	ABCB6
ABCB7	23.2625	19.3124	26.3904	25.224	20.6235	23.756	20.3838	21.8777	14.9829	29.4762	23.9891	Both	ABCB7
ABCB8	15.8937	21.6299	19.193	3.73689	18.0802	25.1803	26.9984	23.5103	18.5444	24.3641	15.3034	Both	ABCB8
ABCB9	4.19015	3.86248	2.39913	0.934223	2.48809	5.21342	2.69984	4.65309	2.94745	2.28413	0.413605	Both	ABCB9
ABCC1	52.0156	77.5071	44.3839	26.1582	34.004	57.8582	48.3271	37.4696	31.9308	33.283	40.1196	Both	ABCC1
ABCC10	7.94683	9.26996	6.39768	0.934223	6.69021	5.42841	5.80465	6.69391	4.6668	3.37181	2.06802	Human	ABCC10
ABCC12	0	0	0	0	0.055291	0	0	0	0	0	0	Both	ABCC12
ABCC2	0	0	1.19956	0	0	0	0	0	0	0	0	Human	ABCC2
ABCC3	146.222	171.494	176.736	120.515	46.8868	2.47234	83.425	80.6535	90.757	44.9212	68.2448	Both	ABCC3
ABCC4	25.8633	29.6124	20.3926	14.0133	36.6026	31.1193	22.6786	20.245	17.1935	21.3185	22.3346	Both	ABCC4
ABCC5	28.8976	33.9898	20.7924	18.6845	33.9487	33.9141	37.3928	43.3472	36.7204	35.3496	31.0203	Both	ABCC5
ABCC6	0.144488	0	0	0.934223	0.055291	0	0	0	0	0	0	Human	ABCC6
ABCC8	0.144488	0	0	0	0	7.84701	0.269984	1.14286	0	0.978913	0.413605	Both	ABCC8
ABCC9	113.712	102.227	154.344	183.108	22.614	231.487	75.1905	36.5716	20.0181	80.5972	48.8053	Mouse	ABCC9
ABCD1	47.8255	43.5173	25.9906	15.8818	41.4682	13.9204	34.4229	47.3472	44.4574	29.9112	31.434	Both	ABCD1
ABCD2	11.7035	45.0623	13.1952	11.2107	8.5701	6.12712	2.96982	11.5103	7.98269	8.91898	7.03128	Mouse	ABCD2
ABCD3	44.7912	84.2021	40.3853	36.4347	34.5016	44.3947	37.5277	40.7349	35.9835	40.4617	40.9469	Both	ABCD3
ABCD4	14.8822	18.2824	7.9971	2.80267	26.4291	9.27129	11.3393	16.8164	14.8601	12.8346	10.3401	Both	ABCD4
ABCE1	79.7573	90.1246	68.775	63.5272	73.3712	117.624	75.0555	64.8167	64.7212	78.8569	81.4801	Both	ABCE1
ABCF1	103.887	116.389	75.1727	68.1983	88.2997	229.901	87.4747	94.1229	93.4589	101.372	62.0407	Both	ABCF1
ABCF2	54.6164	67.2072	51.1814	42.9743	49.6513	166.507	57.1016	67.0208	61.7737	84.5128	56.6638	Both	ABCF2
ABCF3	34.5326	43.7748	31.1887	28.0267	32.1241	78.1207	22.2737	39.1839	35.9835	33.6093	27.7115	Both	ABCF3
ABCG1	142.609	153.212	204.726	170.963	57.005	28.8082	108.398	58.6126	71.967	36.9812	52.9414	Mouse	ABCG1
ABCG2	36.5554	35.0198	20.7924	16.816	27.2585	41.8417	35.9078	28.1634	29.3517	24.3641	18.1986	Mouse	ABCG2
ABCG3	0.433463	4.37748	1.19956	0	1.93518	0.0537466	1.21493	1.30613	0.245621	0.652609	0.413605	NA	NA
ABCG4	0.577951	5.14998	1.19956	0	0.221164	0.349353	4.72472	1.63266	1.1053	0.870145	2.06802	Mouse	ABCG4
ABCG5	0	0	0	0	0	0	0	0	0	0	0	Human	ABCG5
ABCG8	0	0	0	0	0	0	0	0	0	0	0	Human	ABCG8
ABHD1	1.30039	0.772496	0.399855	0	0.387037	0.24186	0.269984	0.489799	0	0.435072	0	Both	ABHD1
ABHD10	4.04566	6.43747	2.39913	3.73689	4.47857	1.96175	6.74959	4.32655	5.15804	3.37181	4.13605	Human	ABHD10
ABHD11	8.52478	10.815	5.99782	7.47379	19.0754	16.2315	12.1493	16.245	15.3513	13.7048	9.92651	Human	ABHD11
ABHD12	209.363	211.922	180.335	168.16	125.013	32.0599	136.477	166.613	182.251	98.1088	170.405	Both	ABHD12
ABHD12B	0	2.05999	0	0	0	0	0	0	0	0	0	Both	ABHD12B
ABHD13	33.9546	29.6124	25.5907	14.0133	25.3786	14.216	27.1334	27.5104	16.3338	23.7114	24.8163	Both	ABHD13
ABHD14A	4.91259	7.98246	3.99855	7.47379	7.46428	2.92919	4.85971	6.20411	6.63177	7.61377	3.30884	Both	ABHD14A
ABHD14B	7.36888	7.98246	5.99782	6.53956	8.23836	2.23048	13.0942	11.0205	8.47393	4.24196	2.06802	Human	ABHD14B
ABHD15	28.3196	39.1398	13.9949	4.67112	3.59391	2.06924	6.34462	10.2858	7.12301	5.43841	7.44488	Both	ABHD15
ABHD16A	50.5707	53.8173	49.1821	50.4481	45.0069	55.1172	48.8671	64.8983	56.3701	58.7348	64.5223	Both	ABHD16A
ABHD16B	0.288976	0	0	0	0	0.349353	0	0	0	0	0	Human	ABHD16B
ABHD2	51.8711	60.5122	53.9804	57.9218	31.0735	18.3276	38.3377	24.245	18.2988	28.0622	50.8734	Human	ABHD2
ABHD3	1.30039	5.66497	0	0.934223	1.38227	0.510593	2.29486	1.30613	1.96497	0.978913	0.827209	Human	ABHD3
ABHD4	128.45	122.569	99.5638	74.7379	101.127	69.36	101.919	93.3883	103.284	78.2043	88.5114	Mouse	ABHD4
ABHD5	35.6885	52.7873	25.5907	32.6978	46.2786	41.6805	31.4531	40.3267	42.3697	39.3741	40.9469	Both	ABHD5
ABHD6	5.05707	9.52746	8.79681	2.80267	5.41852	4.13849	7.01958	5.95922	3.19308	4.13319	1.24081	Both	ABHD6
ABHD8	24.274	24.7199	27.1901	24.2898	20.513	7.87388	28.3483	23.5103	29.3517	27.3008	29.7795	Both	ABHD8
ABI1	102.731	125.659	97.9644	99.0277	138.67	37.9182	86.2598	99.1842	106.6	68.4151	130.285	Both	ABI1
ABI2	36.6999	31.6724	30.389	35.5005	32.4005	13.9741	36.0428	24.9797	22.2287	17.1854	24.8163	Both	ABI2
ABI3	51.7266	49.6973	43.1843	33.632	24.8809	30.1787	42.1175	32.0818	41.3872	21.9712	21.921	Mouse	ABI3
ABI3BP	3.46771	6.43747	14.7946	0.934223	86.0328	12.4155	4.58972	25.2246	4.17556	32.6304	2.06802	Mouse	ABI3BP
ABL1	164.861	138.277	132.352	78.4747	130.266	49.5006	125.542	107.837	88.0552	84.2953	99.2651	Both	ABL1
ABL2	72.8219	75.4472	49.1821	62.593	50.2595	49.7962	38.0677	48.4901	42.4925	53.0788	56.6638	Both	ABL2
ABLIM1	42.4794	50.7273	35.1872	37.3689	87.8021	56.219	80.3202	61.0615	28.7377	29.3674	38.4652	Human	ABLIM1
ABLIM2	1.58937	0.772496	1.19956	0.934223	0.884656	61.8892	0.539968	8.73474	0	33.283	0.413605	Both	ABLIM2
ABLIM3	4.04566	7.46747	0.399855	9.34223	7.51958	13.8129	1.48491	6.04085	1.35092	3.37181	2.48163	Both	ABLIM3
ABO	0	0	0	0	0	0	0	0	0	0	0	Human	ABO
ABP1	0	0	0	0	0	0.0268733	0	0.0816331	0	0	0	Human	ABP1
ABPA	0	0	0	0	0	0	0	0	0	0	0	NA	NA
ABPB	0	0	0	0	0	0	0	0	0	0	0	NA	NA
ABPD	0	0	0	0	0	0	0	0	0	0	0	NA	NA
ABPE	0	0	0	0	0	0	0	0	0	0	0	NA	NA
ABPG	0	0	0	0	0	0	0	0	0	0	0	NA	NA
ABPZ	0	0	0	0	0	0	0	0	0	0	0	NA	NA
ABR	157.925	175.872	158.342	126.12	78.9003	26.0402	159.56	121.062	134.969	73.3097	161.306	Both	ABR
ABRA	2.02283	2.57499	0	0	0.276455	497.613	0	31.1838	0.614053	71.7869	0	Mouse	ABRA
ABT1	8.52478	7.46747	15.1945	0.934223	11.9429	14.3235	11.6093	11.8368	10.6845	13.9223	15.3034	Human	ABT1
ABTB1	15.6047	19.8274	12.3955	14.0133	18.0802	26.6583	19.0339	26.694	28.8605	19.9046	19.853	Both	ABTB1
ABTB2	17.772	20.8574	9.19666	4.67112	6.46905	9.40566	12.8242	14.2042	15.7198	28.4972	10.3401	Both	ABTB2
ACAA1A	49.9928	54.5897	47.1829	21.4871	54.2958	18.6501	55.6167	59.0207	64.5984	45.9001	45.0829	Both	ACAA1
ACAA1B	1.58937	17.7674	0.399855	1.86845	0.884656	0.48372	0.809951	1.87756	0.859674	1.08768	1.65442	NA	NA
ACAA2	71.666	92.6996	35.5871	26.1582	46.0574	43.5348	49.677	59.0207	66.0721	56.7769	39.2924	Both	ACAA2
ACACA	58.0841	103.515	29.5893	34.5663	38.0955	47.4851	37.9327	64.8983	37.9485	27.0833	16.5442	Both	ACACA
ACACB	14.4488	81.3696	1.19956	8.40801	10.6712	523.546	6.07463	29.6328	2.82464	74.0711	2.48163	Both	ACACB
ACAD10	6.64644	2.83249	5.19811	0.934223	4.97619	5.80464	4.45473	5.95922	4.91242	3.91565	2.06802	Human	ACAD10
ACAD11	15.4602	27.5524	7.9971	9.34223	11.5005	31.6836	19.4388	17.5511	15.4741	20.8835	12.8217	Both	ACAD11
ACAD12	3.6122	6.17997	0.399855	3.73689	4.3127	15.0759	3.77977	8.40821	2.08778	6.74362	0	NA	NA
ACAD8	21.6732	14.6774	20.3926	7.47379	21.3976	17.4408	21.7337	24.245	22.2287	19.4695	6.61767	Both	ACAD8
ACAD9	24.4184	78.0221	27.59	10.2765	20.1259	16.5002	23.0836	23.2654	23.2112	25.1254	17.3714	Both	ACAD9
ACADL	37.4223	39.1398	26.7903	25.224	35.4968	331.697	37.2578	55.1023	37.4572	75.8114	33.9156	Mouse	ACADL
ACADM	33.6657	59.7397	24.791	30.8294	38.759	99.1625	27.4034	53.1431	41.8784	74.2886	31.8476	Both	ACADM
ACADS	40.6011	41.1998	29.9891	22.4214	35.0545	35.2309	30.9131	40.4084	39.6678	38.0688	31.434	Both	ACADS
ACADSB	53.027	53.8173	35.1872	25.224	43.9563	46.6789	46.3022	47.2656	34.7554	63.9556	30.1931	Both	ACADSB
ACADVL	61.5518	63.0872	45.9833	36.4347	47.0526	133.05	63.9862	72.7351	60.4228	103.221	42.6013	Human	ACADVL
ACAN	2.60078	0.514998	1.99927	4.67112	0.055291	0	0.404976	0.408165	0.122811	25.4517	0.827209	Mouse	ACAN
ACAP1	0.433463	0	1.99927	0	1.71402	0.0806199	1.48491	1.14286	1.84216	0.108768	1.65442	Both	ACAP1
ACAP2	108.944	126.174	89.9673	104.633	97.0357	35.5534	66.686	68.5718	57.721	60.1488	80.6529	Both	ACAP2
ACAP3	34.2436	49.4398	20.7924	24.2898	44.0116	12.4155	45.8972	43.5104	32.5448	30.5638	27.7115	Both	ACAP3
ACAT1	49.1259	56.1347	54.7801	45.7769	71.8783	89.9987	58.3165	76.0004	56.4929	92.0178	29.3659	Both	ACAT1
ACAT2	15.3157	49.4398	7.59724	11.2107	24.1622	2.68733	23.4886	29.3063	23.7024	17.5117	14.0626	Both	ACAT2
ACAT3	3.6122	5.92247	0.79971	0.934223	5.36323	0.994313	4.85971	6.36738	5.64929	4.13319	3.72244	NA	NA
ACBD3	73.6888	66.4347	56.7794	55.1192	65.1881	34.3172	55.4817	45.2247	48.633	49.3807	64.5223	Both	ACBD3
ACBD4	14.0153	18.2824	6.39768	6.53956	18.9095	10.4268	15.2541	24.5716	21.6147	15.1188	12.8217	Both	ACBD4
ACBD5	65.0195	70.8122	55.18	57.9218	58.7743	42.0836	44.6823	44.8166	46.7908	45.6826	62.4543	Both	ACBD5
ACBD6	23.1181	40.9423	12.7954	8.40801	24.6045	32.4898	26.1884	27.8369	29.7202	31.6515	19.0258	Both	ACBD6
ACBD7	0	0.257499	0	0	0	0.0268733	0	0	0	0	0	Human	ACBD7
ACCN1	1.1559	1.03	0	0	0.055291	2.39172	0	0.0816331	0.122811	0.543841	0	NA	NA
ACCN2	4.62361	3.08999	2.39913	0.934223	5.14206	1.47803	4.72472	3.59186	3.19308	3.04551	2.89523	NA	NA
ACCN3	0.144488	0	0.399855	0	0.055291	0	1.88989	0.0816331	0	2.28413	0	NA	NA
ACCN4	0	0	0	0	0.055291	0	0	0	0	0	0	NA	NA
ACCN5	0	0	0	0	0	0	0	0	0	0	0	NA	NA
ACCS	8.66927	9.52746	5.59797	1.86845	9.95238	2.36485	9.44943	8.97964	10.1933	6.41732	7.03128	Both	ACCS
ACCSL	0	0	0	0	0	0.0268733	0	0	0	0.108768	0	Both	ACCSL
ACD	23.696	22.4024	18.7932	15.8818	23.4434	6.96019	20.6538	22.9389	23.2112	17.2941	17.3714	Both	ACD
ACE	336.946	194.927	87.1683	47.6454	254.117	164.088	109.073	265.226	148.969	136.069	88.925	Mouse	ACE
ACE2	0.722439	10.3	1.59942	0.934223	0	0.16124	0.269984	0.0816331	0	0.108768	1.24081	Human	ACE2
ACER1	0	39.6548	0	0	0.055291	0.0806199	0	0	0.245621	0.217536	0	Mouse	ACER1
ACER2	17.483	65.9197	7.59724	18.6845	11.6664	35.7953	5.26468	5.71432	3.68432	2.17536	7.03128	Both	ACER2
ACER3	27.1637	53.8173	24.791	10.2765	41.4682	8.3576	24.0286	33.5512	32.9132	26.5394	34.3292	Both	ACER3
ACHE	0.866927	1.03	0	0	0.387037	5.18655	0	2.85716	0	15.6626	0	Both	ACHE
ACIN1	73.2553	92.4421	72.7736	58.8561	90.8431	78.3895	82.345	73.7147	67.7914	58.0822	55.0094	Both	ACIN1
ACLY	138.853	211.922	139.949	88.7512	163.606	39.0738	119.333	121.47	99.7222	100.175	119.118	Both	ACLY
ACMSD	0.433463	0	0.399855	0	0.442328	0.16124	0.134992	0.0816331	0	0.217536	0.413605	Both	ACMSD
ACN9	1.58937	1.54499	0.79971	0	2.76455	5.42841	4.31974	2.20409	1.84216	3.15427	2.48163	Human	ACN9
ACNAT1	0.433463	0.772496	0.79971	1.86845	1.60344	0.456846	0.809951	1.4694	0.491242	0.652609	0.413605	NA	NA
ACNAT2	0	0	0	0	0	0	0	0	0	0	0	NA	NA
ACO1	57.0727	80.8546	55.18	42.04	48.2137	29.8562	59.3964	63.6738	51.4576	38.2864	48.3917	Both	ACO1
ACO2	148.678	161.967	119.956	114.909	119.042	876.285	168.875	227.92	135.092	516.431	138.144	Both	ACO2
ACOT1	1.58937	36.0498	0	0	0.718783	6.39585	1.07994	1.06123	0.736864	2.06659	0	Both	ACOT1
ACOT10	0.577951	0.772496	0.399855	0	1.99048	0.806199	1.21493	1.4694	0.614053	2.28413	1.65442	NA	NA
ACOT11	14.0153	6.95247	9.99637	6.53956	4.3127	2.33798	19.5738	16.0001	12.4039	8.37514	8.27209	Both	ACOT11
ACOT12	0.144488	1.28749	1.19956	0	0.110582	0.0268733	0.944943	0.408165	0.736864	0.108768	0.413605	Mouse	ACOT12
ACOT13	3.32322	3.60498	3.19884	3.73689	9.2336	14.5922	5.93964	9.8776	8.47393	9.78913	9.92651	Human	ACOT13
ACOT2	7.80234	13.9049	9.59651	0.934223	7.07725	20.5581	9.31444	10.449	8.96517	9.13652	5.79046	Both	ACOT2
ACOT3	0	0	0	0	0.055291	0.0268733	0.269984	0.0816331	0	0.652609	0	NA	NA
ACOT4	0.288976	1.03	0.79971	0	0.331746	1.12868	1.75489	0.897964	0.859674	1.30522	0.413605	Both	ACOT4
ACOT5	0	2.05999	0	0	0	0	0	0	0.491242	0	0	NA	NA
ACOT6	0.722439	3.34748	0.399855	0	0.608201	1.80051	2.42985	2.53063	1.1053	0.761377	0.413605	Mouse	ACOT6
ACOT7	20.0838	27.8099	29.9891	26.1582	27.2585	10.9912	46.1672	35.5104	36.5976	33.9356	24.4027	Both	ACOT7
ACOT8	7.36888	8.49746	6.79753	4.67112	7.63016	2.84857	5.53467	7.26534	10.3161	6.09101	5.79046	Both	ACOT8
ACOT9	37.7113	29.6124	32.7881	40.1716	41.0812	37.7301	48.5971	43.5104	37.3344	36.111	31.434	Both	ACOT9
ACOX1	83.514	122.569	71.1741	42.9743	68.7267	228.584	72.0857	93.6331	71.4758	69.6116	40.1196	Both	ACOX1
ACOX2	0	50.9848	0	0	0	1.6124	0	0	0	0.217536	0.413605	Both	ACOX2
ACOX3	79.3238	180.249	68.3752	33.632	52.8029	14.3235	58.3165	70.3677	89.6517	42.202	76.9305	Mouse	ACOX3
ACOXL	0	1.54499	0	0.934223	0.055291	0.214986	0	0	0	0	0	Both	ACOXL
ACP1	29.62	31.6724	15.5943	19.6187	41.0812	40.1219	30.3732	31.7553	43.7206	45.2475	37.2244	Human	ACP1
ACP2	139.864	124.887	107.961	83.1459	112.628	28.5663	78.9702	106.286	110.652	63.6293	88.5114	Mouse	ACP2
ACP5	188.268	183.339	147.546	133.594	105.274	5.10593	112.718	137.878	202.637	75.2675	146.002	Mouse	ACP5
ACP6	7.80234	25.2349	7.9971	2.80267	8.29365	8.97569	9.44943	9.71434	9.82485	8.59268	2.48163	Both	ACP6
ACPL2	11.7035	12.6174	14.3948	7.47379	11.3347	1.42429	8.90946	9.71434	7.49145	14.6837	5.37686	Both	ACPL2
ACPP	1.01141	59.4822	0	0	1.76931	0.295606	0.539968	1.30613	1.96497	2.28413	4.13605	Both	ACPP
ACPT	0	0	0	0	0	0	0	0	0	0	0	Both	ACPT
ACR	0	0	0	0	0.221164	0.0268733	0	0	0	0.108768	0	Both	ACR
ACRBP	0.288976	0.257499	0.399855	0	0.829365	0.349353	0.134992	0.326532	0.982485	0	0	Both	ACRBP
ACRV1	0	0	0	0	0.055291	0	0	0	0	0	0	Both	ACRV1
ACSBG1	7.51337	85.7471	11.5958	7.47379	1.93518	0.48372	10.1244	5.14288	7.61426	1.95783	2.48163	Mouse	ACSBG1
ACSBG2	0.144488	0.257499	0	0	0	0	0.134992	0.0816331	0	0.108768	0	Both	ACSBG2
ACSF2	49.4148	45.0623	28.3897	29.8951	28.0878	8.3576	49.542	36.4084	40.8959	18.8169	25.6435	Both	ACSF2
ACSF3	9.24722	10.5575	5.59797	6.53956	12.3299	9.80876	5.80465	13.6327	9.08798	10.2242	8.6857	Both	ACSF3
ACSL1	62.5632	172.524	39.1858	46.7112	27.3138	190.317	43.1974	80.327	50.1067	75.1588	67.0039	Both	ACSL1
ACSL3	11.4145	9.01246	9.59651	13.0791	10.2841	8.65321	9.04446	11.1837	13.2635	14.9012	17.785	Human	ACSL3
ACSL4	65.0195	53.5598	53.1807	29.8951	65.9069	28.8082	41.0375	39.6737	44.2118	57.5383	40.5333	Both	ACSL4
ACSL5	96.3734	195.184	72.3737	65.3956	94.9899	12.9529	99.624	95.3474	95.0554	58.8435	88.0978	Human	ACSL5
ACSL6	0.577951	2.31749	1.19956	0.934223	0.055291	113.755	0.134992	5.95922	0.122811	17.4029	0.413605	Both	ACSL6
ACSM1	0	0	0	0	0	0	0	0	0	0.108768	0	Both	ACSM1
ACSM2	0.144488	0.514998	0	0.934223	0.055291	0.0268733	0.269984	0.163266	0.245621	0.217536	0.413605	Mouse	ACSM2A
ACSM3	0.144488	3.08999	0.79971	0.934223	0.110582	0.0268733	0.134992	0.0816331	0.122811	0.108768	1.65442	Human	ACSM3
ACSM4	0	0	0	0	0	0	0	0	0	0	0	Both	ACSM4
ACSM5	0	0	0	0	0	0	0	0	0	0	0	Both	ACSM5
ACSS1	26.8747	28.0674	14.7946	25.224	19.7942	8.57259	10.7994	26.4491	33.1589	16.5328	41.3605	Human	ACSS1
ACSS2	10.5476	32.1874	23.9913	28.9609	8.01719	37.972	8.50449	19.347	14.4917	12.9434	11.1673	Human	ACSS2
ACSS3	0.577951	1.54499	0.399855	0	0.995238	1.10181	0	0.979597	0	0.217536	0	Mouse	ACSS3
ACTA1	846.121	469.935	86.7685	139.199	207.839	19022.1	15.6591	4703.05	39.0538	13340.7	84.3753	Mouse	ACTA1
ACTA2	701.055	482.295	944.857	1183.66	130.1	38.2407	2383.96	844.413	1640.87	480.102	1010.02	Mouse	ACTA2
ACTB	3515.82	3209.98	3650.27	2942.8	2955.25	513.522	4273.84	3246.79	4188.33	2796.32	2960.58	Both	ACTB
ACTBL2	0	0	0	0	0	0	0	0	0	0	0	Both	ACTBL2
ACTC1	5.20156	3.86248	29.5893	31.7636	4.36799	7.92763	7.42455	4.73472	3.80713	11.2031	45.9101	Mouse	ACTC1
ACTG1	1970.53	1818.2	2075.65	1954.39	1813.32	362.494	2891.53	2273.32	2787.06	2008.73	2151.16	Both	ACTG1
ACTG2	85.5368	50.2123	143.148	176.568	7.74074	1.39741	259.454	64.4901	92.3536	35.7847	90.993	Mouse	ACTG2
ACTL6A	21.0952	29.8699	31.9884	36.4347	32.4558	18.7576	32.803	23.1838	23.2112	22.7325	34.3292	Human	ACTL6A
ACTL6B	0	0	0	0	0	0	0	0	0	0	0	Both	ACTL6B
ACTL7A	0	0	0	0	0	0.0268733	0	0	0	0	0	Both	ACTL7A
ACTL7B	0	0	0	0	0	0	0	0.0816331	0	0	0	Both	ACTL7B
ACTL9	0	0	0	0	0.055291	0	0.539968	0	0	0	0	Mouse	ACTL9
ACTN1	431.874	355.348	377.463	343.794	158.409	46.6789	756.36	420.655	458.82	299.112	323.439	Both	ACTN1
ACTN2	60.6849	50.9848	8.39695	7.47379	4.75503	1438.93	0.674959	316.41	3.31589	333.701	6.61767	Mouse	ACTN2
ACTN3	100.708	73.3872	0.79971	3.73689	10.7817	5980.31	0.944943	1244.17	3.31589	3988.64	1.65442	Mouse	ACTN3
ACTN4	530.993	504.698	563.795	692.259	330.032	114.48	798.747	492.003	465.452	307.705	445.866	Both	ACTN4
ACTR10	42.046	49.6973	41.5849	31.7636	49.2643	45.7652	48.1921	52.0003	53.9139	44.4862	62.4543	Both	ACTR10
ACTR1A	156.191	179.477	154.744	139.199	147.516	111.094	173.6	160.082	180.04	130.413	162.133	Both	ACTR1A
ACTR1B	111.834	105.832	87.1683	71.001	86.641	269.754	95.8442	145.389	112.249	157.279	102.988	Both	ACTR1B
ACTR2	401.821	359.983	364.668	301.754	404.011	83.3073	343.689	295.349	363.397	238.746	349.082	Both	ACTR2
ACTR3	431.73	471.48	447.437	370.887	470.029	87.0695	378.922	387.92	442.118	312.056	485.985	Both	ACTR3
ACTR3B	6.64644	6.95247	5.59797	4.67112	1.2164	1.74677	5.66966	6.69391	7.24583	6.63485	7.03128	Both	ACTR3B
ACTR5	5.49054	5.40748	2.79898	2.80267	8.40423	4.51472	8.09951	8.81637	10.1933	5.22087	2.48163	Both	ACTR5
ACTR6	4.91259	7.20997	5.99782	2.80267	7.63016	2.14986	3.64478	6.12248	6.14053	3.37181	4.54965	Both	ACTR6
ACTR8	15.3157	23.4324	12.7954	24.2898	16.2003	50.28	18.6289	18.2858	20.1409	20.4484	18.6122	Both	ACTR8
ACTRT1	0	0	0	0	0	0	0	0	0	0	0	Both	ACTRT1
ACTRT2	0	0	0	0	0	0	0	0	0	0	0	Both	ACTRT2
ACVR1	57.6506	41.7148	31.9884	22.4214	26.7056	10.8031	41.3075	40.6533	40.5275	51.2298	26.4707	Both	ACVR1
ACVR1B	21.0952	39.1398	24.3911	15.8818	21.2317	43.5885	15.794	22.8573	10.5617	19.252	26.0571	Human	ACVR1B
ACVR1C	0.722439	12.3599	0.399855	0	0.331746	0	0	1.4694	0	0	0.413605	Both	ACVR1C
ACVR2A	26.5858	20.3424	17.5936	18.6845	19.9601	29.0769	16.334	25.7144	13.0179	25.2342	12.8217	Both	ACVR2A
ACVR2B	1.30039	2.05999	1.19956	0.934223	0.939947	4.19224	2.29486	1.79593	1.22811	2.06659	2.06802	Human	ACVR2B
ACVRL1	110.678	88.0646	99.9637	86.8828	102.012	34.4247	89.7696	94.2862	60.5456	52.8613	63.2815	Mouse	ACVRL1
ACY1	4.7681	2.31749	2.39913	3.73689	5.75026	3.09043	5.26468	3.18369	3.80713	2.7192	2.89523	Both	ACY1
ACY3	4.33463	5.14998	5.19811	2.80267	5.47381	2.28423	2.96982	6.85718	3.92994	3.37181	3.72244	Both	ACY3
ACYP1	1.73385	1.03	1.59942	0	2.70926	4.24598	2.15987	3.59186	0.982485	3.37181	1.24081	Both	ACYP1
ACYP2	3.75668	5.14998	2.79898	4.67112	8.07249	55.1709	2.02488	12.0817	1.71935	30.4551	1.65442	Both	ACYP2
ADA	32.7987	35.2773	36.3868	21.4871	48.6561	8.54571	23.6236	41.8778	65.9493	27.9534	48.8053	Mouse	ADA
ADAD1	0	0	0	0	0	0	0	0	0	0	0	Both	ADAD1
ADAD2	0	0	0	0	0	0	0	0	0	0	0	Both	ADAD2
ADAL	8.52478	7.46747	5.99782	4.67112	10.7265	3.6279	9.17945	7.59188	10.3161	4.89456	3.30884	Both	ADAL
ADAM10	221.211	223.251	276.3	238.227	218.344	71.9667	196.413	140.491	146.759	127.041	203.493	Both	ADAM10
ADAM11	1.58937	1.80249	1.99927	2.80267	0.939947	8.38447	2.02488	3.26532	0.368432	2.28413	0.827209	Both	ADAM11
ADAM12	107.643	80.5971	164.34	129.857	106.601	21.9824	227.866	91.5107	82.1603	129.978	79.4121	Mouse	ADAM12
ADAM15	192.024	173.039	193.13	155.081	272.585	69.4406	186.964	215.43	183.233	157.17	191.499	Both	ADAM15
ADAM17	164.283	141.882	181.534	105.567	120.811	18.247	130.402	123.674	134.969	85.383	150.552	Mouse	ADAM17
ADAM18	0	0	0	0	0	0	0	0	0	0	0	Both	ADAM18
ADAM19	164.283	124.887	159.942	139.199	97.9756	28.1632	197.358	113.797	134.846	130.413	134.835	Mouse	ADAM19
ADAM1A	0.433463	0	0	0	0.884656	0.134367	0.944943	0.244899	0.736864	0.108768	0	NA	NA
ADAM1B	0	0	0	0	0	0	0	0	0	0	0	NA	NA
ADAM2	0	0	0	0	0.055291	0	0	0	0	0	0	Both	ADAM2
ADAM21	0	0	0	0	0.055291	0	0	0	0	0	0	Both	ADAM21
ADAM22	1.58937	3.08999	1.59942	0.934223	0.829365	0.429973	0.269984	0.408165	1.1053	0.870145	0.827209	Both	ADAM22
ADAM23	69.3542	18.7974	15.1945	3.73689	38.9249	10.9374	68.7109	74.2861	76.1426	34.262	34.7428	Mouse	ADAM23
ADAM24	0	0	0	0	0	0	0	0	0	0	0	NA	NA
ADAM25	0	0	0	0	0	0	0	0	0	0	0	NA	NA
ADAM26A	0	0	0	0	0	0	0	0	0	0	0	NA	NA
ADAM26B	0	0	0	0	0	0	0	0	0	0	0	NA	NA
ADAM28	0.144488	0	0	0	0.165873	0.0806199	0.134992	0	0.122811	0	0	Human	ADAM28
ADAM29	0	0	0	0	0	0	0	0	0	0	0	Both	ADAM29
ADAM3	0	0.257499	0	0	0.055291	0	0	0	0	0.108768	0.413605	Mouse	ADAM3A
ADAM30	0	0	0	0	0	0	0	0	0	0	0	Both	ADAM30
ADAM32	0	0	0	0	0	0.107493	0.134992	0	0.122811	0	0	Human	ADAM32
ADAM33	5.77951	5.66497	2.39913	5.60534	7.68545	0.349353	11.6093	13.0613	7.0002	4.35072	10.7537	Mouse	ADAM33
ADAM34	0	0	0	0	0	0	0	0	0	0	0	NA	NA
ADAM39	0	0	0	0	0	0	0	0	0	0	0	NA	NA
ADAM4	0	0	0	0	0.442328	0	0	0	0	0	0	NA	NA
ADAM5	0.433463	0.514998	0.399855	0.934223	0.387037	0.0537466	0.944943	1.63266	0.736864	0.543841	0	Mouse	ADAM5P
ADAM6A	0	0	0	0	0	0	0	0	0	0	0	NA	NA
ADAM6B	0	0	0	0	0	0	0	0	0	0	0	NA	NA
ADAM7	0	0	0	0	0	0	0	0	0	0	0	Both	ADAM7
ADAM8	59.6735	41.7148	192.73	167.226	38.372	14.3503	117.173	143.511	240.095	73.5272	317.235	Mouse	ADAM8
ADAM9	272.938	208.059	242.312	206.463	208.502	101.796	225.571	211.756	214.059	178.815	220.038	Both	ADAM9
ADAMDEC1	0.144488	3.08999	0	0	0.276455	0.0537466	0	0	0.245621	0.108768	0	Both	ADAMDEC1
ADAMTS1	48.9814	47.3798	90.3672	125.186	73.3712	43.266	72.4906	84.8168	43.1065	78.9656	65.7631	Mouse	ADAMTS1
ADAMTS10	33.0877	21.6299	13.5951	20.5529	28.2537	0.4031	31.7231	37.6329	21.7375	20.2309	12.4081	Mouse	ADAMTS10
ADAMTS12	278.428	177.159	127.154	151.344	28.309	8.43822	200.598	83.5106	57.721	86.0356	86.4434	Mouse	ADAMTS12
ADAMTS13	0	0.257499	0	0	0	0	0	0	0	0	0	Human	ADAMTS13
ADAMTS14	6.79093	4.89248	4.79826	1.86845	23.3881	5.37466	10.7994	5.63268	5.7721	16.6415	11.5809	Mouse	ADAMTS14
ADAMTS15	22.2511	9.26996	21.1923	5.60534	110.693	28.5126	8.09951	21.143	4.54399	15.4451	1.65442	Both	ADAMTS15
ADAMTS16	5.20156	0.772496	1.99927	0.934223	1.10582	0.0268733	14.4441	19.1838	17.4391	33.7181	3.72244	Mouse	ADAMTS16
ADAMTS17	1.01141	0.514998	0.399855	0.934223	1.49286	0.0537466	0.809951	0.653065	1.1053	0.761377	0.827209	Both	ADAMTS17
ADAMTS18	0.577951	4.63498	0	0	1.8246	0.107493	4.04976	9.95924	0	0.217536	0.413605	Both	ADAMTS18
ADAMTS19	0	0	0	0	0.939947	0	0	0.0816331	0	2.93674	0	Both	ADAMTS19
ADAMTS2	811.444	639.37	413.05	493.27	230.342	84.3285	384.997	259.348	259.744	213.294	313.926	Mouse	ADAMTS2
ADAMTS20	0.288976	0.514998	0	0	0.331746	0.618086	0.404976	5.95922	0	1.52275	0	Both	ADAMTS20
ADAMTS3	0	0	0	0	0.829365	0.214986	0.404976	0.897964	0.122811	2.82797	0.413605	Mouse	ADAMTS3
ADAMTS4	147.522	89.6096	141.549	122.383	81.886	14.4041	238.261	124.246	109.547	101.589	92.6474	Mouse	ADAMTS4
ADAMTS5	58.6621	71.8422	56.3795	10.2765	136.956	68.6882	41.3075	135.266	32.422	91.5827	27.7115	Mouse	ADAMTS5
ADAMTS6	5.34605	3.08999	6.39768	1.86845	5.25264	0.644959	9.58442	7.83678	9.94766	8.04884	7.03128	Mouse	ADAMTS6
ADAMTS7	18.7834	19.5699	27.59	22.4214	35.718	15.6134	32.803	17.3878	23.4568	19.687	26.0571	Mouse	ADAMTS7
ADAMTS8	4.91259	4.11998	4.3984	7.47379	1.27169	0.725579	5.12969	15.1838	11.5442	4.67703	1.65442	Mouse	ADAMTS8
ADAMTS9	39.7342	35.5348	31.5885	38.3032	48.9878	20.5581	46.7072	27.1838	14.1232	21.3185	15.3034	Mouse	ADAMTS9
ADAMTSL1	25.2854	14.4199	45.9833	9.34223	40.9153	18.9726	132.157	85.5515	76.2654	73.8535	39.2924	Mouse	ADAMTSL1
ADAMTSL2	8.09132	3.34748	0.79971	13.0791	0.110582	0.537466	10.2594	8.57147	2.08778	0.326304	2.06802	Both	ADAMTSL2
ADAMTSL3	51.0042	22.6599	12.7954	3.73689	2.32222	0.429973	42.6574	63.6738	29.843	40.0267	7.44488	Mouse	ADAMTSL3
ADAMTSL4	23.1181	14.9349	6.39768	3.73689	16.8638	17.4139	7.42455	14.9389	10.3161	16.8591	8.6857	Both	ADAMTSL4
ADAMTSL5	24.8519	22.9174	6.79753	9.34223	25.2127	39.3157	23.6236	28.6532	22.9656	32.5217	25.2299	Both	ADAMTSL5
ADAP1	32.0763	30.3849	28.7895	16.816	22.0058	2.23048	23.6236	32.0818	35.9835	15.3363	44.6693	Human	ADAP1
ADAP2	44.2133	39.9123	31.5885	25.224	39.5884	2.84857	25.3785	26.3675	19.1585	13.4872	23.5755	Mouse	ADAP2
ADAR	87.4151	109.179	69.9746	41.1058	83.8764	11.0718	60.2064	67.1024	56.6157	37.3075	38.8788	Human	ADAR
ADARB1	56.6392	49.6973	41.5849	71.9352	42.2423	36.1715	70.6008	46.286	33.5273	33.5006	50.0462	Mouse	ADARB1
ADARB2	0	0	0	0	0	0	0	0	0	0	0	Both	ADARB2
ADAT1	1.44488	1.03	0.79971	0	1.2164	0.886819	1.21493	1.06123	1.59654	0.543841	0	Human	ADAT1
ADAT2	4.91259	1.28749	0.79971	5.60534	4.42328	3.17105	3.3748	3.34696	2.82464	2.7192	2.48163	Both	ADAT2
ADAT3	1.73385	1.54499	1.19956	0	1.71402	0.32248	2.02488	1.38776	1.1053	0.761377	0	Both	ADAT3
ADC	14.7378	17.7674	11.1959	2.80267	22.614	9.59377	47.3821	33.8777	41.1415	36.6549	45.4965	Mouse	ADC
ADCK1	9.82517	13.3899	4.3984	6.53956	9.73122	11.5824	13.0942	12.1633	13.632	11.9645	2.48163	Both	ADCK1
ADCK2	9.68068	9.78496	11.1959	5.60534	11.1135	4.46097	10.6644	13.0613	10.6845	7.61377	10.3401	Human	ADCK2
ADCK3	19.2169	28.3249	5.59797	12.1449	9.12301	1129.35	5.26468	86.9392	10.6845	187.734	4.96326	Both	ADCK3
ADCK4	18.7834	33.7323	25.1909	14.9476	24.1069	18.7576	22.0037	21.6328	24.6849	21.9712	16.1306	Both	ADCK4
ADCK5	5.20156	9.26996	5.99782	5.60534	11.5558	4.70283	7.69454	10.7756	11.667	6.96116	5.37686	Both	ADCK5
ADCY1	1.73385	5.66497	0.399855	0	1.99048	3.76226	3.77977	2.61226	2.3334	2.61043	1.24081	Both	ADCY1
ADCY10	0	0	0	0	0	0	0.134992	0	0	0	0	Both	ADCY10
ADCY2	32.2208	16.4799	8.39695	5.60534	0.829365	67.6401	34.1529	18.6123	12.8951	29.2586	14.8898	Mouse	ADCY2
ADCY3	74.1223	76.4771	86.7685	149.476	28.1431	7.20205	46.5722	42.1227	54.8963	32.7392	86.857	Both	ADCY3
ADCY4	29.909	27.0374	19.193	19.6187	45.9468	6.3421	32.3981	21.5511	13.632	15.9889	7.85849	Mouse	ADCY4
ADCY5	13.5819	30.8999	8.39695	3.73689	12.2746	4.51472	13.6342	15.4287	11.7898	22.0799	7.44488	Mouse	ADCY5
ADCY6	135.963	116.904	93.9659	81.2774	44.9516	18.8113	88.4197	69.4698	48.2646	46.8791	72.3808	Both	ADCY6
ADCY7	250.686	203.167	143.148	78.4747	111.577	3.17105	121.223	149.797	160.391	130.848	115.809	Mouse	ADCY7
ADCY8	0	0	0	0	0	0	0	0.0816331	0	0	0.413605	Both	ADCY8
ADCY9	14.4488	12.8749	10.3962	7.47379	7.29841	43.481	8.77447	9.79597	6.26334	12.3996	8.6857	Both	ADCY9
ADCYAP1	0	0	0	0	0	0	0	0	0	0.108768	0	Both	ADCYAP1
ADCYAP1R1	26.7302	6.69497	1.59942	3.73689	31.8476	3.76226	3.23981	8.48984	7.0002	1.95783	2.06802	Mouse	ADCYAP1R1
[truncated: 20,611 more rows]
