# Supplementary material for: Phenotypic and Transcriptional Fidelity of Patient-Derived Colon Cancer Xenografts in Immune-Deficient Mice
Source: PLoS One. 2013 Nov 20;8(11):e79874. doi: 10.1371/journal.pone.0079874 (PMC3835935; doi:10.1371/journal.pone.0079874)
Supplement: File S3 — Gene set enrichment analysis using MSigDB. (XLS) [file pone.0079874.s007.xls]

## Sheet: GSEA
		Parental human tumor vs tumor xenograft					Stromal xenograft vs parental human tumor					Mouse vs human compartment of tumor xenograft
Category	Genes in category	Over-represented p-value	Under-represented p-value	PHT>CX	CX>PHT	Rank	Over-represented p-value	Under-represented p-value	SX>PHT	PHT>SX	Rank	Over-represented p-value	Under-represented p-value	M>H	H>M	Rank
KEGG_CELL_ADHESION_MOLECULES_CAMS	134	1.05906e-16	1	41	0	1	2.92357e-15	1	42	19	2	1.44584e-12	1	50	27	1
PID_INTEGRIN1_PATHWAY	66	4.25044e-15	1	27	1	2	2.5277e-05	0.999992	21	5	64	1.3112e-07	1	35	8	12
KEGG_LEISHMANIA_INFECTION	72	6.08702e-13	1	25	1	3	7.0511e-09	1	30	3	17	0.0143357	0.992779	24	5	105
REACTOME_GPCR_LIGAND_BINDING	408	7.66018e-13	1	62	4	4	2.39079e-06	0.999999	58	38	47	1.65863e-08	1	129	40	7
KEGG_ECM_RECEPTOR_INTERACTION	84	4.08836e-12	1	26	2	5	1.68351e-05	0.999994	22	9	59	3.89965e-09	1	45	9	3
KEGG_FOCAL_ADHESION	201	2.00096e-11	1	42	2	6	3.01998e-05	0.999985	42	16	67	4.63159e-09	1	85	19	5
REACTOME_CLASS_A1_RHODOPSIN_LIKE_RECEPTORS	305	8.90859e-11	1	47	3	7	9.36666e-07	1	50	26	39	5.89457e-09	1	100	32	6
REACTOME_EXTRACELLULAR_MATRIX_ORGANIZATION	87	2.01089e-10	1	26	0	8	1.72772e-07	1	31	4	29	3.96913e-09	1	46	8	4
PID_INTEGRIN3_PATHWAY	43	4.18151e-10	1	18	0	9	0.00181213	0.99941	13	3	118	7.00232e-05	0.999981	24	3	28
REACTOME_COLLAGEN_FORMATION	58	4.44347e-10	1	21	0	10	1.46243e-06	1	23	3	44	1.06821e-06	1	33	4	15
PID_AVB3_INTEGRIN_PATHWAY	75	5.0494e-10	1	24	0	11	0.000123284	0.999956	20	7	78	0.00153363	0.999299	32	6	54
KEGG_SYSTEMIC_LUPUS_ERYTHEMATOSUS	140	1.094e-09	1	28	0	12	2.17288e-07	1	31	9	32	0.0338949	0.978736	33	8	149
PID_SYNDECAN_1_PATHWAY	46	1.45154e-09	1	18	0	13	5.00463e-07	1	20	3	35	2.09112e-06	1	25	6	16
REACTOME_SIGNALING_BY_GPCR	920	1.55165e-09	1	80	5	14	0.00036031	0.999754	77	57	90	0.759669	0.265469	185	56	817
REACTOME_GPCR_DOWNSTREAM_SIGNALING	805	1.66952e-09	1	70	4	15	9.10006e-05	0.999942	68	48	74	0.863243	0.156159	155	48	943
KEGG_INTESTINAL_IMMUNE_NETWORK_FOR_IGA_PRODUCTION	48	3.4934e-09	1	17	0	16	2.74651e-08	1	24	0	20	0.00867148	0.996445	18	3	92
REACTOME_HEMOSTASIS	466	4.26253e-09	1	64	2	17	4.54644e-06	0.999998	70	41	51	9.92278e-06	0.999994	136	48	21
REACTOME_NCAM1_INTERACTIONS	39	5.48745e-09	1	16	0	18	0.0239591	0.990529	9	3	201	0.000767466	0.999759	21	2	47
REACTOME_INTEGRIN_CELL_SURFACE_INTERACTIONS	79	7.63701e-09	1	22	1	19	0.000743982	0.999699	17	9	105	4.80268e-08	1	39	10	9
KEGG_COMPLEMENT_AND_COAGULATION_CASCADES	69	1.16187e-08	1	19	1	20	2.39185e-05	0.999993	15	10	63	4.97092e-06	0.999998	26	14	19
REACTOME_CELL_SURFACE_INTERACTIONS_AT_THE_VASCULAR_WALL	91	1.88445e-08	1	22	1	21	1.45125e-07	1	22	13	26	3.09153e-07	1	35	14	13
KEGG_GRAFT_VERSUS_HOST_DISEASE	42	5.82825e-08	1	14	0	22	1.51914e-11	1	25	0	4	0.00134343	0.999641	12	5	53
PID_UPA_UPAR_PATHWAY	42	1.10945e-07	1	15	0	23	0.00926647	0.996548	13	1	161	5.30744e-05	0.999986	23	3	27
KEGG_ALLOGRAFT_REJECTION	38	1.92036e-07	1	13	0	24	7.3099e-10	1	22	0	13	0.00112519	0.999705	12	5	50
REACTOME_G_ALPHA_I_SIGNALLING_EVENTS	195	2.21771e-07	1	32	1	25	0.000384973	0.999802	32	16	91	5.51792e-07	1	68	21	14
KEGG_ASTHMA	30	2.97384e-07	1	11	0	26	4.324e-08	1	17	0	22	0.0322967	0.988119	10	2	145
KEGG_AUTOIMMUNE_THYROID_DISEASE	53	4.16375e-07	1	13	0	27	3.6217e-08	1	21	0	21	0.0405202	0.981086	11	6	157
REACTOME_COMPLEMENT_CASCADE	32	6.16799e-07	1	10	1	28	0.00210369	0.999486	8	3	124	0.000512978	0.999884	12	5	44
KEGG_HEMATOPOIETIC_CELL_LINEAGE	88	8.39539e-07	1	20	0	29	1.339e-06	1	29	3	42	9.69569e-05	0.999962	31	11	30
PID_INTEGRIN5_PATHWAY	17	8.93206e-07	1	8	1	30	0.00496228	0.998989	6	2	141	0.000319982	0.999957	11	2	36
KEGG_TYPE_I_DIABETES_MELLITUS	44	1.04056e-06	1	13	0	31	3.24653e-10	1	22	2	7	3.03955e-06	0.999999	15	9	17
KEGG_CYTOKINE_CYTOKINE_RECEPTOR_INTERACTION	267	1.82204e-06	0.999999	37	1	32	4.18364e-17	1	84	11	1	2.17202e-08	1	85	31	8
BIOCARTA_BLYMPHOCYTE_PATHWAY	11	2.20623e-06	1	7	0	33	1.86657e-07	1	10	0	31	0.00255904	0.999747	7	1	60
BIOCARTA_CLASSIC_PATHWAY	14	2.32853e-06	1	7	0	34	0.000183864	0.999984	6	2	81	0.00124143	0.999847	9	1	52
REACTOME_NCAM_SIGNALING_FOR_NEURITE_OUT_GROWTH	64	2.75882e-06	0.999999	17	0	35	0.0202979	0.990382	12	6	190	0.0681523	0.959751	22	5	197
BIOCARTA_MONOCYTE_PATHWAY	11	3.19207e-06	1	7	0	36	0.00625802	0.999086	6	0	153	0.0382677	0.991285	7	0	154
KEGG_VIRAL_MYOCARDITIS	73	4.32691e-06	0.999999	17	0	37	2.40365e-09	1	29	4	14	0.000173347	0.999937	26	8	34
REACTOME_PEPTIDE_LIGAND_BINDING_RECEPTORS	188	4.62353e-06	0.999998	26	3	38	2.56182e-08	1	37	20	19	7.32927e-08	1	61	26	10
REACTOME_G_ALPHA_Q_SIGNALLING_EVENTS	184	4.85875e-06	0.999998	28	2	39	0.000517635	0.999731	23	24	98	0.0251647	0.982813	53	15	129
BIOCARTA_COMP_PATHWAY	19	5.03214e-06	1	8	0	40	0.000440277	0.999939	7	2	95	0.000616831	0.9999	12	1	45
REACTOME_GENERATION_OF_SECOND_MESSENGER_MOLECULES	27	5.67544e-06	0.999999	10	0	41	4.92284e-10	1	19	0	8	0.0670525	0.973056	8	3	191
REACTOME_NITRIC_OXIDE_STIMULATES_GUANYLATE_CYCLASE	25	5.76569e-06	0.999999	9	1	42	0.457067	0.730036	3	2	607	0.0158597	0.994607	10	4	110
PID_INTEGRIN2_PATHWAY	29	2.21058e-05	0.999997	10	0	43	8.32914e-07	1	14	3	38	0.000650112	0.99984	15	3	46
REACTOME_PLATELET_HOMEOSTASIS	78	2.2544e-05	0.999994	16	1	44	0.449748	0.664389	9	5	601	0.0342114	0.980165	28	5	150
KEGG_NEUROACTIVE_LIGAND_RECEPTOR_INTERACTION	272	2.519e-05	0.999989	36	1	45	0.374244	0.686492	23	23	540	0.155626	0.873513	69	25	287
REACTOME_PHOSPHORYLATION_OF_CD3_AND_TCR_ZETA_CHAINS	16	2.66364e-05	0.999998	7	0	46	5.33063e-09	1	13	0	16	0.0290246	0.993825	5	2	138
REACTOME_PLATELET_ACTIVATION_SIGNALING_AND_AGGREGATION	208	2.90515e-05	0.999989	31	0	47	0.000109989	0.999944	37	18	76	7.97654e-05	0.999956	77	13	29
PID_FRA_PATHWAY	37	3.45475e-05	0.999994	10	1	48	9.42662e-06	0.999998	15	3	54	0.005024	0.998165	14	6	75
REACTOME_AXON_GUIDANCE	251	4.11844e-05	0.999982	36	0	49	0.000198725	0.999891	41	23	82	0.0734522	0.943674	66	24	205
KEGG_PATHWAYS_IN_CANCER	328	5.10633e-05	0.999976	39	5	50	0.00959434	0.993439	46	27	162	0.0825482	0.933892	74	45	210
REACTOME_GASTRIN_CREB_SIGNALLING_PATHWAY_VIA_PKC_AND_MAPK	205	5.13183e-05	0.99998	28	2	51	0.00676061	0.995915	23	24	154	0.105446	0.919604	54	17	234
BIOCARTA_LYM_PATHWAY	11	5.15563e-05	0.999997	6	0	52	0.000840372	0.999914	6	1	108	0.00792103	0.998796	7	1	88
KEGG_STEROID_HORMONE_BIOSYNTHESIS	55	6.30279e-05	0.999987	6	7	53	0.0316034	0.985311	3	12	219	0.468917	0.654298	5	10	564
REACTOME_CREATION_OF_C4_AND_C2_ACTIVATORS	10	7.17902e-05	0.999997	5	0	54	0.0163749	0.998184	4	0	177	0.0698838	0.985542	5	0	202
REACTOME_PD1_SIGNALING	18	7.2391e-05	0.999994	7	0	55	2.01394e-10	1	15	0	6	0.025402	0.99397	6	2	131
REACTOME_INITIAL_TRIGGERING_OF_COMPLEMENT	16	7.25959e-05	0.999995	6	0	56	0.00461618	0.99937	6	0	138	0.00640849	0.998874	9	0	80
PID_INTEGRIN_CS_PATHWAY	26	7.40106e-05	0.99999	8	1	57	0.000789228	0.999824	9	3	107	1.1171e-07	1	15	7	11
REACTOME_TRANSLOCATION_OF_ZAP_70_TO_IMMUNOLOGICAL_SYNAPSE	14	0.000106801	0.999992	6	0	58	6.39058e-11	1	13	0	5	0.031319	0.994379	4	2	142
BIOCARTA_LAIR_PATHWAY	17	0.000116155	0.999989	7	0	59	1.68786e-07	1	10	3	28	9.98165e-05	0.99999	11	2	31
PID_AMB2_NEUTROPHILS_PATHWAY	41	0.000130747	0.999975	11	0	60	2.09747e-05	0.999995	16	3	60	0.000128428	0.999965	21	4	32
KEGG_LEUKOCYTE_TRANSENDOTHELIAL_MIGRATION	118	0.000140918	0.999954	19	1	61	3.16537e-07	1	23	19	33	3.16921e-06	0.999999	43	17	18
REACTOME_TCR_SIGNALING	54	0.000230725	0.999948	12	0	62	4.08666e-06	0.999999	22	1	49	0.451964	0.666893	11	5	546
REACTOME_CGMP_EFFECTS	19	0.000269817	0.999969	7	0	63	0.673376	0.565593	2	1	768	0.0624378	0.976987	7	3	185
REACTOME_IMMUNOREGULATORY_INTERACTIONS_BETWEEN_A_LYMPHOID_AND_A_NON_LYMPHOID_CELL	70	0.000283337	0.999928	13	0	64	7.2503e-13	1	32	4	3	0.0188148	0.991089	16	7	118
PID_IL12_STAT4PATHWAY	33	0.000351634	0.999938	9	0	65	1.52151e-07	1	18	1	27	0.357762	0.767009	10	2	457
REACTOME_KERATAN_SULFATE_BIOSYNTHESIS	26	0.000421042	0.999935	8	0	66	0.701323	0.500591	2	2	788	0.000400527	0.999915	14	3	39
REACTOME_SIGNALING_BY_PDGF	122	0.000423275	0.999847	20	0	67	0.254592	0.814168	15	9	450	0.0704937	0.951885	36	11	203
REACTOME_RESPONSE_TO_ELEVATED_PLATELET_CYTOSOLIC_CA2_	89	0.000492018	0.999852	15	0	68	0.0799565	0.953408	14	5	290	0.00200608	0.999045	31	8	58
REACTOME_G_ALPHA_S_SIGNALLING_EVENTS	121	0.000630258	0.999779	16	2	69	0.766104	0.32264	10	6	831	0.208872	0.842517	36	6	337
REACTOME_NUCLEOTIDE_LIKE_PURINERGIC_RECEPTORS	16	0.000641862	0.99993	6	0	70	0.556649	0.690185	2	1	672	0.0286165	0.992232	7	2	137
BIOCARTA_NKT_PATHWAY	29	0.000667285	0.999886	8	0	71	3.03611e-06	1	16	0	48	0.048013	0.979341	14	0	166
REACTOME_KERATAN_SULFATE_DEGRADATION	11	0.000699929	0.999946	5	0	72	0.883579	0.393032	1	0	961	5.48756e-06	1	10	1	20
REACTOME_CLASS_B_2_SECRETIN_FAMILY_RECEPTORS	88	0.000854219	0.999726	14	1	73	0.237243	0.839804	7	10	433	0.109252	0.927344	27	6	236
REACTOME_GLYCOSAMINOGLYCAN_METABOLISM	111	0.00086593	0.999687	18	0	74	0.0825357	0.947879	18	7	297	2.48209e-05	0.999989	48	8	25
REACTOME_REGULATION_OF_COMPLEMENT_CASCADE	14	0.000978686	0.999914	4	1	75	0.0420044	0.990462	4	1	238	0.00116238	0.999893	5	4	51
KEGG_REGULATION_OF_ACTIN_CYTOSKELETON	216	0.000996262	0.999541	27	1	76	6.82251e-05	0.999966	38	20	72	0.0107776	0.992704	63	21	95
REACTOME_P2Y_RECEPTORS	12	0.00106244	0.999905	5	0	77	0.652753	0.642229	1	1	757	0.0361354	0.991888	6	1	151
REACTOME_KERATAN_SULFATE_KERATIN_METABOLISM	30	0.00119793	0.999774	8	0	78	0.804268	0.365284	2	2	868	1.83931e-05	0.999997	17	4	22
REACTOME_STEROID_HORMONES	29	0.00128308	0.99979	6	1	79	0.876544	0.276881	3	0	951	0.923546	0.160576	4	2	1048
PID_INTEGRIN_A9B1_PATHWAY	25	0.00130452	0.999787	6	1	80	0.0158614	0.995258	8	1	174	0.00491779	0.998577	13	2	74
REACTOME_G_BETA_GAMMA_SIGNALLING_THROUGH_PI3KGAMMA	25	0.00134489	0.999778	7	0	81	0.621789	0.590344	4	0	723	0.251453	0.860539	10	0	371
BIOCARTA_TH1TH2_PATHWAY	19	0.00144087	0.999805	6	0	82	0.000399445	0.999936	10	0	94	0.406493	0.762668	6	1	495
KEGG_FC_GAMMA_R_MEDIATED_PHAGOCYTOSIS	97	0.00168678	0.999394	15	1	83	0.000141937	0.999943	21	11	80	0.0632692	0.959306	28	10	187
PID_FGF_PATHWAY	55	0.00175607	0.999516	10	1	84	0.000513484	0.99983	11	9	97	0.169608	0.891439	13	9	300
PID_LYMPHANGIOGENESIS_PATHWAY	25	0.00175724	0.999695	7	0	85	0.136274	0.940924	7	0	362	0.174639	0.910384	10	1	305
REACTOME_DEVELOPMENTAL_BIOLOGY	396	0.0018571	0.998946	43	1	86	2.11232e-05	0.999988	51	47	62	0.0436058	0.965499	95	47	163
BIOCARTA_PLATELETAPP_PATHWAY	14	0.00188466	0.999801	5	0	87	0.415851	0.811498	2	1	573	0.153562	0.940353	7	0	286
KEGG_CALCIUM_SIGNALING_PATHWAY	178	0.00210573	0.999041	19	5	88	0.373593	0.698758	18	14	539	0.00469229	0.997058	58	16	72
BIOCARTA_GRANULOCYTES_PATHWAY	14	0.00218392	0.999755	5	0	89	0.000872228	0.999883	8	0	109	0.00323304	0.999468	8	2	64
REACTOME_EICOSANOID_LIGAND_BINDING_RECEPTORS	16	0.0023179	0.999736	5	0	90	0.73421	0.542176	2	0	805	0.0322392	0.99193	7	1	144
REACTOME_INTERFERON_GAMMA_SIGNALING	63	0.0026075	0.999237	11	0	91	1.37262e-08	1	28	1	18	0.00650583	0.997144	23	3	81
KEGG_ANTIGEN_PROCESSING_AND_PRESENTATION	89	0.00269349	0.999153	12	0	92	1.34347e-06	1	28	1	43	0.603273	0.505187	13	6	667
REACTOME_INNATE_IMMUNE_SYSTEM	279	0.00286807	0.998569	27	1	93	0.0786516	0.943545	38	8	285	0.522148	0.533582	56	20	610
REACTOME_G_PROTEIN_BETA_GAMMA_SIGNALLING	28	0.00288539	0.999441	7	0	94	0.329203	0.819647	5	1	499	0.265046	0.845881	11	0	386
REACTOME_METABOLISM_OF_STEROID_HORMONES_AND_VITAMINS_A_AND_D	35	0.00328719	0.999344	6	1	95	0.833706	0.32135	3	1	898	0.948021	0.110285	4	3	1110
SA_MMP_CYTOKINE_CONNECTION	15	0.00345487	0.999558	5	0	96	0.00184108	0.999706	8	0	119	0.0855391	0.970362	8	0	213
KEGG_VASCULAR_SMOOTH_MUSCLE_CONTRACTION	115	0.00384676	0.998435	16	1	97	0.50895	0.588899	6	14	638	0.0377488	0.975729	38	8	153
PID_VEGF_VEGFR_PATHWAY	10	0.0042218	0.999612	4	0	98	0.248943	0.918681	3	0	445	0.00317036	0.999674	8	0	62
REACTOME_VEGF_LIGAND_RECEPTOR_INTERACTIONS	10	0.00435313	0.999596	4	0	99	0.0819851	0.980752	4	0	295	0.00323082	0.999666	8	0	63
KEGG_TOLL_LIKE_RECEPTOR_SIGNALING_PATHWAY	102	0.00549536	0.99791	14	0	100	0.000395385	0.999838	26	3	93	0.178985	0.871174	32	4	311
BIOCARTA_NO1_PATHWAY	33	0.0055303	0.998777	7	0	101	0.272785	0.852773	2	5	459	0.0676102	0.969185	11	3	195
KEGG_ARRHYTHMOGENIC_RIGHT_VENTRICULAR_CARDIOMYOPATHY_ARVC	76	0.00593777	0.99793	10	2	102	0.00185987	0.999237	12	11	120	0.000425321	0.999822	25	14	41
KEGG_HEDGEHOG_SIGNALING_PATHWAY	56	0.0063876	0.998015	9	1	103	0.353466	0.764061	4	7	526	0.541709	0.572987	14	4	630
BIOCARTA_ASBCELL_PATHWAY	12	0.00664928	0.999255	4	0	104	1.10941e-05	0.999999	9	0	56	0.134523	0.954099	4	2	265
KEGG_PRION_DISEASES	35	0.00764628	0.998177	7	0	105	0.0541084	0.977388	8	2	253	0.517639	0.627489	9	2	605
PID_ATF2_PATHWAY	59	0.00765505	0.997545	8	2	106	0.186092	0.88821	9	4	405	0.310875	0.779023	13	8	421
PID_CXCR4_PATHWAY	102	0.00773967	0.996813	15	0	107	3.40568e-05	0.999987	28	7	68	0.00761076	0.995721	36	10	86
BIOCARTA_THELPER_PATHWAY	14	0.00775082	0.999092	4	0	108	5.55427e-10	1	12	0	11	0.0145399	0.997172	8	0	106
BIOCARTA_TCYTOTOXIC_PATHWAY	14	0.007753	0.999091	4	0	109	5.55427e-10	1	12	0	10	0.0543321	0.985455	7	0	177
REACTOME_PROSTACYCLIN_SIGNALLING_THROUGH_PROSTACYCLIN_RECEPTOR	19	0.00796261	0.99868	5	0	110	0.623585	0.619857	3	0	725	0.381148	0.782769	7	0	476
PID_SHP2_PATHWAY	58	0.00820063	0.997347	10	0	111	0.0616828	0.968207	13	2	263	0.315246	0.775716	18	3	424
PID_TCR_PATHWAY	66	0.00832752	0.997116	11	0	112	6.6639e-06	0.999998	26	1	53	0.324163	0.762367	17	7	433
BIOCARTA_CARDIACEGF_PATHWAY	18	0.00836697	0.998611	5	0	113	0.395648	0.800307	1	3	556	0.584492	0.611874	4	2	652
PID_TXA2PATHWAY	57	0.00855058	0.997216	10	0	114	0.00325926	0.998728	16	3	130	0.0496597	0.972609	20	5	168
BIOCARTA_CTLA4_PATHWAY	21	0.00863128	0.99854	5	0	115	7.99546e-07	1	13	0	37	0.115474	0.951755	6	3	244
KEGG_SMALL_CELL_LUNG_CANCER	84	0.00870269	0.99664	11	2	116	0.403295	0.700458	9	7	561	0.0547192	0.966091	20	15	179
PID_INTEGRIN_A4B1_PATHWAY	33	0.00940515	0.997666	7	0	117	0.113332	0.947075	6	3	337	0.17472	0.901793	11	3	306
REACTOME_POTASSIUM_CHANNELS	98	0.00943122	0.996162	13	1	118	0.987904	0.0265486	4	5	1167	0.0121185	0.993073	30	13	100
REACTOME_DOWNSTREAM_TCR_SIGNALING	37	0.00965456	0.997583	7	0	119	0.000236232	0.999944	14	1	85	0.784641	0.351627	6	2	839
REACTOME_IMMUNE_SYSTEM	933	0.00974559	0.993094	77	2	120	2.77583e-05	0.999981	157	33	65	0.880427	0.1355	173	84	971
BIOCARTA_ERYTH_PATHWAY	15	0.0108269	0.998567	4	0	121	0.0195988	0.995756	6	0	188	0.160566	0.935089	7	0	291
REACTOME_COSTIMULATION_BY_THE_CD28_FAMILY	63	0.0120549	0.99584	10	0	122	9.53651e-07	1	25	2	40	0.0917839	0.945399	16	8	220
KEGG_HYPERTROPHIC_CARDIOMYOPATHY_HCM	85	0.012286	0.995243	11	1	123	0.0300981	0.984037	14	7	217	4.60005e-05	0.999982	35	10	26
KEGG_CHEMOKINE_SIGNALING_PATHWAY	190	0.0124029	0.993606	22	0	124	6.17935e-10	1	55	11	12	2.32268e-05	0.999988	68	14	24
REACTOME_ADP_SIGNALLING_THROUGH_P2RY12	21	0.0129412	0.997533	5	0	125	0.697616	0.5351	3	0	785	0.33027	0.813981	8	0	437
REACTOME_BIOLOGICAL_OXIDATIONS	139	0.0137629	0.993543	11	6	126	1.7546e-06	0.999999	6	39	45	2.24989e-05	0.99999	25	36	23
REACTOME_PROSTANOID_LIGAND_RECEPTORS	10	0.0166888	0.99841	3	0	127	0.426145	0.84605	2	0	585	0.0853506	0.981121	5	0	212
KEGG_BASAL_CELL_CARCINOMA	55	0.0168678	0.994257	7	2	128	0.329187	0.78441	4	7	498	0.11333	0.931345	16	7	242
KEGG_TYPE_II_DIABETES_MELLITUS	47	0.0170486	0.994652	6	2	129	0.00108562	0.999653	7	10	112	0.23867	0.845124	14	4	360
PID_S1P_S1P1_PATHWAY	21	0.0171915	0.996476	5	0	130	0.526154	0.688321	4	0	648	0.0566685	0.978391	10	1	181
PID_S1P_S1P3_PATHWAY	29	0.0178875	0.995532	6	0	131	0.0576063	0.977112	8	1	258	0.00442651	0.99861	15	2	71
REACTOME_SIGNAL_AMPLIFICATION	31	0.020132	0.994793	6	0	132	0.619022	0.571405	4	1	718	0.269055	0.838493	11	1	389
PID_HEDGEHOG_2PATHWAY	22	0.0202252	0.995644	5	0	133	0.178539	0.922134	2	4	394	0.0112202	0.996648	11	2	96
REACTOME_ANDROGEN_BIOSYNTHESIS	10	0.0202792	0.997826	2	1	134	1	0.166813	0	0	1392	1	0.0242496	0	0	1447
REACTOME_OTHER_SEMAPHORIN_INTERACTIONS	15	0.0211745	0.996447	4	0	135	0.253781	0.897758	3	1	448	0.194176	0.91683	5	2	319
REACTOME_SMOOTH_MUSCLE_CONTRACTION	25	0.0214081	0.99529	5	0	136	0.923733	0.219743	0	2	1025	0.317211	0.817653	9	0	425
REACTOME_GLUCAGON_TYPE_LIGAND_RECEPTORS	33	0.022947	0.993844	6	0	137	0.287956	0.840664	3	4	466	0.744248	0.392851	9	0	799
PID_BETACATENIN_NUC_PATHWAY	80	0.0230015	0.990663	9	2	138	0.0576463	0.967951	8	11	259	0.0399162	0.976276	19	15	156
PID_SYNDECAN_4_PATHWAY	32	0.0231368	0.993822	6	0	139	0.00430516	0.998727	10	2	136	0.0140978	0.994618	14	3	104
REACTOME_GPVI_MEDIATED_ACTIVATION_CASCADE	31	0.0231775	0.993809	6	0	140	7.50594e-05	0.999985	11	4	73	0.00208882	0.999386	15	3	59
KEGG_DILATED_CARDIOMYOPATHY	92	0.0236041	0.989928	11	1	141	0.111737	0.930671	13	7	336	0.000420721	0.99981	36	9	40
PID_AVB3_OPN_PATHWAY	31	0.0244074	0.993402	6	0	142	0.302279	0.831042	4	3	480	0.915276	0.168321	7	0	1035
BIOCARTA_IL5_PATHWAY	10	0.0248387	0.997027	3	0	143	0.0637859	0.9863	4	0	267	0.0535096	0.98762	5	1	176
BIOCARTA_LECTIN_PATHWAY	12	0.0249019	0.99711	3	0	144	0.20367	0.94145	1	2	416	0.121664	0.961565	5	1	251
PID_AP1_PATHWAY	70	0.0253882	0.990043	10	0	145	1.35339e-05	0.999996	20	7	57	0.0325313	0.981761	22	8	147
BIOCARTA_SHH_PATHWAY	16	0.0265564	0.995157	4	0	146	0.307001	0.864271	1	3	487	0.380602	0.797802	6	0	475
REACTOME_BETA_DEFENSINS	42	0.0273779	0.996512	3	0	147	0.017995	0.997724	3	1	183	0.798703	0.361626	4	1	855
REACTOME_ADP_SIGNALLING_THROUGH_P2RY1	25	0.0277796	0.993381	5	0	148	0.620162	0.592058	3	1	720	0.395858	0.752817	8	1	487
PID_TOLL_ENDOGENOUS_PATHWAY	25	0.0290517	0.992995	5	0	149	0.00500199	0.99869	9	1	143	0.0505523	0.979882	10	2	171
REACTOME_A_TETRASACCHARIDE_LINKER_SEQUENCE_IS_REQUIRED_FOR_GAG_SYNTHESIS	25	0.0292088	0.992983	5	0	150	0.0171794	0.99479	6	3	182	0.0908743	0.959012	11	1	218
PID_ANTHRAXPATHWAY	17	0.0293316	0.994422	4	0	151	0.587272	0.659358	3	0	691	0.497556	0.696385	6	0	579
KEGG_ALDOSTERONE_REGULATED_SODIUM_REABSORPTION	42	0.029542	0.990545	6	1	152	0.0439452	0.980657	5	7	240	0.0161925	0.992881	13	8	111
BIOCARTA_CCR5_PATHWAY	20	0.0297713	0.994311	4	0	153	0.151668	0.943782	4	1	374	0.15191	0.935558	7	1	283
PID_IL12_2PATHWAY	63	0.0314248	0.987942	8	1	154	5.36897e-10	1	30	2	9	0.414342	0.68657	13	8	501
PID_PTP1BPATHWAY	52	0.0319296	0.988604	8	0	155	0.00143738	0.999505	15	3	115	0.00553821	0.997621	20	6	77
PID_FCER1PATHWAY	62	0.0325857	0.98744	9	0	156	0.0555313	0.971127	14	2	255	0.698945	0.404929	17	1	752
REACTOME_TIE2_SIGNALING	17	0.0331899	0.993436	4	0	157	0.0197601	0.995035	3	4	189	0.325449	0.828653	6	1	434
BIOCARTA_TCRA_PATHWAY	13	0.0344144	0.995204	3	0	158	2.57371e-09	1	11	0	15	0.0276053	0.994198	4	3	136
REACTOME_MUSCLE_CONTRACTION	48	0.0362221	0.9878	7	0	159	0.353726	0.774506	6	3	527	0.00739171	0.99689	23	0	84
PID_EPHA_FWDPATHWAY	34	0.0365287	0.989039	6	0	160	0.0010336	0.999719	6	8	111	0.0634153	0.969546	9	7	188
PID_IL8CXCR2_PATHWAY	34	0.0368466	0.988921	6	0	161	0.0644447	0.972164	9	1	269	0.0312425	0.986405	15	2	141
REACTOME_GLUCURONIDATION	18	0.0372751	0.992279	0	4	162	0.168663	0.935191	0	5	389	0.360532	0.827864	1	4	460
ST_INTEGRIN_SIGNALING_PATHWAY	82	0.0382359	0.98313	11	0	163	0.0224914	0.98829	12	10	196	0.146853	0.899735	20	12	278
REACTOME_PLATELET_ADHESION_TO_EXPOSED_COLLAGEN	12	0.0390195	0.994284	3	0	164	0.0256263	0.995125	4	1	205	0.0550459	0.985215	6	1	180
BIOCARTA_NGF_PATHWAY	18	0.039126	0.991769	4	0	165	0.84904	0.366817	1	1	909	0.893677	0.239251	3	1	992
REACTOME_DEGRADATION_OF_THE_EXTRACELLULAR_MATRIX	29	0.0394491	0.989575	5	0	166	0.0241457	0.992056	8	1	202	0.000977267	0.999755	13	4	48
REACTOME_TANDEM_PORE_DOMAIN_POTASSIUM_CHANNELS	12	0.0406076	0.993955	3	0	167	0.825708	0.510436	1	0	886	0.112066	0.9655	4	2	240
REACTOME_CD28_DEPENDENT_VAV1_PATHWAY	11	0.0419274	0.993678	3	0	168	0.00595098	0.999141	6	0	150	0.277978	0.884504	4	1	401
PID_ENDOTHELINPATHWAY	63	0.0419287	0.983045	9	0	169	0.132289	0.922447	9	6	358	0.0697839	0.958672	21	6	201
REACTOME_CELL_JUNCTION_ORGANIZATION	78	0.0444699	0.980769	9	1	170	3.65411e-05	0.999988	6	22	70	0.000325903	0.999864	15	25	37
BIOCARTA_VITCB_PATHWAY	11	0.0456452	0.992878	3	0	171	0.609075	0.689602	1	1	713	0.538475	0.701341	4	0	629
REACTOME_REVERSIBLE_HYDRATION_OF_CARBON_DIOXIDE	12	0.0457575	0.992716	0	3	172	0.628547	0.667542	1	1	731	0.331378	0.847549	2	3	441
BIOCARTA_EDG1_PATHWAY	27	0.0461229	0.987276	5	0	173	0.727061	0.468696	2	2	802	0.262758	0.848545	9	2	379
PID_GLYPICAN_1PATHWAY	27	0.0463926	0.987181	5	0	174	1.00781e-05	0.999998	12	3	55	0.00491648	0.998505	12	4	73
REACTOME_G_BETA_GAMMA_SIGNALLING_THROUGH_PLC_BETA	20	0.046688	0.989443	4	0	175	0.424475	0.775985	3	1	581	0.450298	0.724263	7	0	543
KEGG_PENTOSE_AND_GLUCURONATE_INTERCONVERSIONS	28	0.047026	0.986907	1	4	176	0.0347163	0.987675	1	8	225	0.372104	0.781908	1	7	470
REACTOME_CHONDROITIN_SULFATE_BIOSYNTHESIS	21	0.0485185	0.988968	4	0	177	0.0114755	0.997145	7	1	166	0.00754147	0.998093	10	2	85
REACTOME_CHONDROITIN_SULFATE_DERMATAN_SULFATE_METABOLISM	49	0.0520096	0.98101	7	0	178	0.00420553	0.998477	13	3	135	0.00388768	0.998439	23	2	69
BIOCARTA_FIBRINOLYSIS_PATHWAY	12	0.0521859	0.991238	3	0	179	0.0455734	0.989404	4	1	244	0.171889	0.936479	5	1	304
REACTOME_PHASE1_FUNCTIONALIZATION_OF_COMPOUNDS	70	0.0525321	0.977764	9	0	180	9.79529e-05	0.999967	3	22	75	0.000470965	0.999815	19	15	42
REACTOME_TRAFFICKING_AND_PROCESSING_OF_ENDOSOMAL_TLR	14	0.0527567	0.991103	3	0	181	0.147124	0.95458	4	0	369	0.00373193	0.999477	9	0	67
BIOCARTA_ACE2_PATHWAY	13	0.0533143	0.99097	3	0	182	0.348303	0.859042	0	3	520	0.032515	0.991846	6	2	146
PID_IL8CXCR1_PATHWAY	28	0.0534162	0.984589	5	0	183	0.107284	0.953412	7	1	330	0.102212	0.950728	11	2	230
REACTOME_CS_DS_DEGRADATION	12	0.0536127	0.990899	3	0	184	0.0460453	0.989262	4	1	245	0.0038312	0.999461	8	1	68
BIOCARTA_AMI_PATHWAY	20	0.053939	0.987213	4	0	185	0.469368	0.739356	2	2	618	0.145365	0.935709	7	2	274
REACTOME_MHC_CLASS_II_ANTIGEN_PRESENTATION	91	0.0562986	0.973409	11	0	186	0.128403	0.91866	15	5	352	0.846794	0.216183	14	10	914
REACTOME_ACYL_CHAIN_REMODELLING_OF_PE	21	0.0580383	0.985817	3	1	187	0.129625	0.948985	1	5	357	0.0149147	0.995482	4	8	109
REACTOME_FORMATION_OF_FIBRIN_CLOT_CLOTTING_CASCADE	32	0.0585499	0.982549	5	0	188	0.110206	0.951601	2	6	334	0.0971887	0.951858	9	5	227
BIOCARTA_VEGF_PATHWAY	29	0.0601448	0.981993	5	0	189	0.777313	0.402789	2	2	846	0.669014	0.484276	8	1	719
KEGG_MELANOMA	71	0.060392	0.973708	9	0	190	0.080936	0.954373	13	4	293	0.187341	0.871835	22	5	316
KEGG_MAPK_SIGNALING_PATHWAY	267	0.0633798	0.959508	24	2	191	0.0483253	0.965411	36	20	249	0.80118	0.238353	55	25	858
REACTOME_ENDOGENOUS_STEROLS	15	0.0634863	0.98827	3	0	192	0.735226	0.540874	2	0	807	0.513918	0.699345	3	2	598
REACTOME_CHEMOKINE_RECEPTORS_BIND_CHEMOKINES	57	0.0641156	0.975236	7	0	193	1.86502e-07	1	24	1	30	2.3064e-09	1	28	8	2
BIOCARTA_CSK_PATHWAY	24	0.0658748	0.983116	4	0	194	0.000394001	0.999928	10	1	92	0.207569	0.896302	6	3	335
REACTOME_ACYL_CHAIN_REMODELLING_OF_PC	22	0.0678015	0.982453	3	1	195	0.15547	0.934984	1	5	377	0.0608414	0.976016	4	7	183
BIOCARTA_CBL_PATHWAY	13	0.068797	0.986858	3	0	196	0.700767	0.585597	1	1	787	0.247193	0.893054	3	3	370
REACTOME_THROMBOXANE_SIGNALLING_THROUGH_TP_RECEPTOR	23	0.0718677	0.980939	4	0	197	0.760249	0.454563	3	0	823	0.447314	0.716344	8	0	537
REACTOME_THROMBIN_SIGNALLING_THROUGH_PROTEINASE_ACTIVATED_RECEPTORS_PARS	32	0.0723128	0.976974	5	0	198	0.160617	0.921752	6	2	380	0.111171	0.943119	13	1	239
BIOCARTA_INTRINSIC_PATHWAY	23	0.0727489	0.980719	4	0	199	0.179095	0.921816	2	4	396	0.10407	0.953506	7	4	231
REACTOME_DEFENSINS	51	0.073329	0.985146	3	0	200	0.0274564	0.994307	4	1	208	0.470492	0.680439	6	3	567
REACTOME_HEPARAN_SULFATE_HEPARIN_HS_GAG_METABOLISM	52	0.0738247	0.97065	7	0	201	0.090573	0.952855	9	4	312	0.072086	0.959863	19	3	204
PID_ANGIOPOIETINRECEPTOR_PATHWAY	50	0.075189	0.96998	7	0	202	0.00411785	0.998454	11	6	134	0.629116	0.489009	14	2	688
REACTOME_REGULATION_OF_INSULIN_SECRETION_BY_GLUCAGON_LIKE_PEPTIDE1	43	0.0762329	0.97208	6	0	203	0.425899	0.720499	2	6	584	0.331304	0.777321	14	1	440
PID_SYNDECAN_2_PATHWAY	33	0.0831109	0.97237	5	0	204	0.0441413	0.982316	7	3	241	0.148307	0.91931	8	6	281
REACTOME_ACYL_CHAIN_REMODELLING_OF_PI	15	0.0832944	0.982358	3	0	205	0.0268575	0.993563	1	5	206	0.0211984	0.994586	4	5	123
REACTOME_INTRINSIC_PATHWAY	17	0.08687	0.98127	3	0	206	0.0326796	0.991779	1	5	223	0.496055	0.697717	4	2	578
BIOCARTA_PDGF_PATHWAY	32	0.0870849	0.970719	5	0	207	0.329475	0.81018	6	1	500	0.978529	0.0542245	4	2	1194
ST_WNT_BETA_CATENIN_PATHWAY	34	0.0871674	0.970611	4	1	208	0.361975	0.78391	5	2	533	0.704886	0.433929	7	3	755
PID_CD8TCRPATHWAY	53	0.089229	0.962786	7	0	209	0.000332836	0.999894	20	0	89	0.333114	0.764696	11	8	442
REACTOME_CELL_CELL_JUNCTION_ORGANIZATION	56	0.0926882	0.960991	7	0	210	0.000508982	0.999831	2	18	96	0.000164802	0.999943	12	20	33
REACTOME_P130CAS_LINKAGE_TO_MAPK_SIGNALING_FOR_INTEGRINS	15	0.0941275	0.978998	3	0	211	0.0360243	0.990714	3	3	228	0.0303221	0.99167	7	2	139
REACTOME_SEMAPHORIN_INTERACTIONS	68	0.0941395	0.957448	8	0	212	0.0216962	0.989618	11	7	192	0.223991	0.846365	16	8	348
REACTOME_GRB2_SOS_PROVIDES_LINKAGE_TO_MAPK_SIGNALING_FOR_INTERGRINS_	15	0.0947218	0.978808	3	0	213	0.0360263	0.990713	3	3	229	0.0879603	0.969309	6	2	214
REACTOME_CHYLOMICRON_MEDIATED_LIPID_TRANSPORT	16	0.0948421	0.978582	3	0	214	0.260283	0.892969	0	4	454	0.0924366	0.966348	4	4	221
REACTOME_PHASE_II_CONJUGATION	70	0.0959198	0.95637	2	6	215	0.00440687	0.998158	3	17	137	0.0139119	0.993188	6	21	103
KEGG_ARACHIDONIC_ACID_METABOLISM	58	0.0972709	0.958465	7	0	216	4.54154e-06	0.999999	6	18	50	0.000362984	0.999867	18	13	38
REACTOME_INHIBITION_OF_INSULIN_SECRETION_BY_ADRENALINE_NORADRENALINE	25	0.0974808	0.971052	4	0	217	0.622805	0.589271	3	1	724	0.252949	0.859488	10	0	372
BIOCARTA_BCR_PATHWAY	37	0.100848	0.964405	5	0	218	0.384044	0.766097	6	1	549	0.402927	0.728923	9	3	493
REACTOME_INFLAMMASOMES	17	0.103917	0.975591	3	0	219	0.0420563	0.988497	6	0	239	0.235142	0.890797	7	0	356
WNT_SIGNALING	89	0.104267	0.946902	9	1	220	0.646369	0.465934	5	9	748	0.738786	0.340722	16	11	791
REACTOME_REGULATION_OF_INSULIN_LIKE_GROWTH_FACTOR_IGF_ACTIVITY_BY_INSULIN_LIKE_GROWTH_FACTOR_BINDING_PROTEINS_IGFBPS	16	0.104355	0.975443	3	0	221	0.128423	0.955472	3	2	353	0.0438639	0.986399	7	2	164
KEGG_PANTOTHENATE_AND_COA_BIOSYNTHESIS	16	0.105441	0.975076	3	0	222	0.0472508	0.986686	4	2	246	0.369881	0.805769	4	2	468
KEGG_ASCORBATE_AND_ALDARATE_METABOLISM	25	0.105793	0.967667	0	4	223	0.0484418	0.982858	0	8	250	0.447882	0.728455	1	6	538
REACTOME_REGULATION_OF_INSULIN_SECRETION	93	0.106103	0.945738	10	0	224	0.119336	0.925173	7	13	345	0.161164	0.887514	27	6	292
KEGG_FC_EPSILON_RI_SIGNALING_PATHWAY	79	0.106302	0.947898	9	0	225	0.00538882	0.997535	14	9	144	0.339111	0.743937	21	6	445
PID_IL23PATHWAY	37	0.107881	0.960979	4	1	226	0.000581186	0.999843	14	1	101	0.175966	0.897957	10	5	308
BIOCARTA_PPARA_PATHWAY	58	0.112136	0.950435	6	1	227	0.379783	0.741247	3	8	544	0.264414	0.818188	10	11	381
SIG_CHEMOTAXIS	45	0.11633	0.952143	5	1	228	0.0879369	0.955933	6	6	308	0.43282	0.685056	12	4	516
BIOCARTA_INFLAM_PATHWAY	29	0.1171	0.96254	4	0	229	3.60042e-05	0.999994	14	0	69	0.259926	0.848714	9	2	376
REACTOME_GLYCOPROTEIN_HORMONES	12	0.117278	0.981617	2	0	230	0.47227	0.808357	1	1	621	0.283141	0.894279	3	1	405
REACTOME_G_PROTEIN_ACTIVATION	27	0.118405	0.962082	4	0	231	0.832796	0.348758	3	0	896	0.504451	0.654502	8	1	588
REACTOME_ADAPTIVE_IMMUNE_SYSTEM	539	0.118752	0.910805	43	1	232	0.00235073	0.998351	91	22	125	0.998206	0.00247021	87	44	1351
BIOCARTA_ARF_PATHWAY	17	0.119754	0.969849	3	0	233	0.579616	0.666824	2	1	686	0.301761	0.845276	4	3	412
PID_TCRCALCIUMPATHWAY	29	0.121368	0.960787	4	0	234	0.0886871	0.963153	7	1	309	0.568702	0.591146	5	4	640
REACTOME_ABCA_TRANSPORTERS_IN_LIPID_HOMEOSTASIS	18	0.127038	0.967169	3	0	235	0.349801	0.834556	2	2	521	0.123745	0.951438	5	3	255
REACTOME_TOLL_RECEPTOR_CASCADES	118	0.129934	0.926266	12	0	236	0.862135	0.203792	14	2	933	0.846792	0.207401	26	6	913
KEGG_DRUG_METABOLISM_CYTOCHROME_P450	72	0.131637	0.935498	3	5	237	0.000910995	0.999648	3	20	110	0.000477287	0.999817	13	19	43
REACTOME_LIPOPROTEIN_METABOLISM	28	0.13368	0.955143	4	0	238	0.332511	0.817186	1	5	502	0.0424611	0.982938	8	5	159
REACTOME_INTEGRIN_ALPHAIIB_BETA3_SIGNALING	27	0.13703	0.953733	4	0	239	0.0903455	0.962513	4	4	311	0.11963	0.942286	10	2	246
KEGG_TAURINE_AND_HYPOTAURINE_METABOLISM	10	0.13904	0.975858	2	0	240	0.0587885	0.988259	1	3	261	0.01899	0.996741	3	4	119
REACTOME_ADHERENS_JUNCTIONS_INTERACTIONS	27	0.140867	0.951953	4	0	241	0.0382845	0.98615	2	7	233	0.00519092	0.99841	10	6	76
REACTOME_CELL_CELL_COMMUNICATION	120	0.142841	0.917509	11	1	242	1.23659e-06	1	15	27	41	0.0248323	0.984373	22	27	127
REACTOME_NETRIN1_SIGNALING	41	0.142996	0.943448	5	0	243	0.00685359	0.997688	7	6	155	0.270485	0.827978	11	4	391
BIOCARTA_FCER1_PATHWAY	41	0.14428	0.942683	5	0	244	0.339492	0.793842	7	1	510	0.448509	0.682611	12	1	539
REACTOME_TERMINATION_OF_O_GLYCAN_BIOSYNTHESIS	24	0.144632	0.960136	1	2	245	0.343455	0.838935	1	3	513	0.00364867	0.999387	3	7	66
REACTOME_INTERFERON_SIGNALING	159	0.145053	0.911975	14	0	246	0.000683854	0.999661	37	3	103	0.130099	0.904064	34	17	263
PID_FOXM1PATHWAY	40	0.146117	0.941629	5	0	247	0.685582	0.480838	4	2	778	0.0641834	0.967319	5	13	189
REACTOME_AQUAPORIN_MEDIATED_TRANSPORT	51	0.146491	0.935388	6	0	248	0.77326	0.361534	3	4	843	0.178747	0.888571	15	4	310
PID_ARF6_TRAFFICKINGPATHWAY	49	0.146579	0.935471	6	0	249	0.630543	0.519993	4	4	733	0.246099	0.837171	14	5	369
BIOCARTA_TOB1_PATHWAY	21	0.147626	0.958704	3	0	250	0.00196213	0.99962	9	0	123	0.239676	0.880401	7	1	361
PID_CMYB_PATHWAY	84	0.147656	0.922187	8	1	251	0.0818197	0.951424	13	7	294	0.265583	0.804459	17	13	388
PID_PI3KCIPATHWAY	49	0.153879	0.931244	6	0	252	0.0786392	0.960117	10	3	284	0.0248614	0.987921	17	6	128
REACTOME_SIGNALING_BY_ACTIVATED_POINT_MUTANTS_OF_FGFR1	11	0.155219	0.970628	2	0	253	0.072303	0.983771	4	0	278	0.479282	0.751654	3	1	570
PID_IL4_2PATHWAY	65	0.15523	0.925181	7	0	254	0.00241319	0.999055	17	3	126	0.0120431	0.994032	20	9	98
REACTOME_NFKB_IS_ACTIVATED_AND_SIGNALS_SURVIVAL	11	0.158419	0.969644	2	0	255	1	0.154797	0	0	1421	0.881811	0.326759	1	1	975
REACTOME_ACTIVATION_OF_THE_AP1_FAMILY_OF_TRANSCRIPTION_FACTORS	10	0.159798	0.969216	2	0	256	0.545383	0.750635	1	1	660	1	0.0184217	0	0	1446
REACTOME_PECAM1_INTERACTIONS	10	0.166955	0.966954	2	0	257	0.0835207	0.98026	3	1	299	0.0194724	0.996639	5	2	120
REACTOME_PEPTIDE_HORMONE_BIOSYNTHESIS	14	0.167471	0.966296	2	0	258	0.289147	0.89425	1	2	468	0.230588	0.911152	3	2	353
PID_ERA_GENOMIC_PATHWAY	65	0.170298	0.915853	6	1	259	0.282746	0.814023	7	6	464	0.928436	0.118221	5	11	1064
REACTOME_TRAF6_MEDIATED_IRF7_ACTIVATION_IN_TLR7_8_OR_9_SIGNALING	10	0.170856	0.965694	2	0	260	0.859166	0.445899	1	0	927	0.147399	0.956571	4	1	279
BIOCARTA_CDK5_PATHWAY	11	0.173167	0.96442	2	0	261	1	0.133753	0	0	1290	0.984703	0.09312	1	0	1226
REACTOME_NEURONAL_SYSTEM	279	0.175012	0.876304	22	2	262	0.772708	0.280772	20	22	841	0.439465	0.610862	57	35	525
KEGG_B_CELL_RECEPTOR_SIGNALING_PATHWAY	75	0.17674	0.907021	8	0	263	0.0862616	0.950066	14	4	304	0.199814	0.861179	25	3	327
REACTOME_PHOSPHOLIPASE_C_MEDIATED_CASCADE	54	0.178087	0.916759	6	0	264	0.285107	0.819924	4	7	465	0.230091	0.8477	14	6	352
REACTOME_ACTIVATION_OF_KAINATE_RECEPTORS_UPON_GLUTAMATE_BINDING	31	0.178604	0.932759	4	0	265	0.793286	0.379947	3	1	857	0.70948	0.435995	8	1	758
PID_EPHRINBREVPATHWAY	30	0.180037	0.932159	4	0	266	0.0292973	0.989276	7	3	215	0.164473	0.911291	9	4	295
REACTOME_HS_GAG_BIOSYNTHESIS	31	0.180784	0.931769	4	0	267	0.441641	0.728507	3	3	597	0.228525	0.869617	11	1	351
REACTOME_FGFR_LIGAND_BINDING_AND_ACTIVATION	22	0.184152	0.942457	3	0	268	0.0163599	0.995502	4	4	176	0.126831	0.942356	5	5	260
BIOCARTA_MYOSIN_PATHWAY	31	0.185009	0.929553	4	0	269	0.652112	0.535698	3	2	753	0.317295	0.801494	8	4	426
BIOCARTA_NFAT_PATHWAY	56	0.185304	0.912295	6	0	270	0.443352	0.690294	7	3	599	0.836058	0.251249	14	0	895
REACTOME_P75NTR_RECRUITS_SIGNALLING_COMPLEXES	12	0.189071	0.958958	2	0	271	1	0.125983	0	0	1424	0.916079	0.253526	1	1	1037
PID_ER_NONGENOMIC_PATHWAY	41	0.189618	0.917317	5	0	272	0.0474574	0.978846	8	4	248	0.517411	0.612525	12	2	604
ST_STAT3_PATHWAY	11	0.192426	0.957764	2	0	273	0.00573071	0.99918	4	2	146	0.280279	0.883148	3	2	403
REACTOME_LIPID_DIGESTION_MOBILIZATION_AND_TRANSPORT	46	0.192556	0.915399	5	0	274	0.208451	0.881608	2	8	418	0.0257737	0.988086	13	7	133
REACTOME_VOLTAGE_GATED_POTASSIUM_CHANNELS	43	0.192924	0.915388	5	0	275	0.984328	0.0507977	2	1	1158	0.354567	0.755092	12	4	454
REACTOME_REGULATION_OF_WATER_BALANCE_BY_RENAL_AQUAPORINS	44	0.193834	0.914649	5	0	276	0.878767	0.235417	2	3	955	0.260587	0.83211	14	2	377
PID_HNF3APATHWAY	44	0.193948	0.914582	5	0	277	0.290919	0.825339	3	6	470	0.372444	0.742011	6	9	471
PID_NCADHERINPATHWAY	33	0.198863	0.921967	4	0	278	0.529716	0.646973	2	4	653	0.505838	0.639789	11	0	590
PID_BCR_5PATHWAY	65	0.200659	0.896271	7	0	279	0.155636	0.905989	13	2	378	0.264851	0.813016	20	4	384
PID_HIF1_TFPATHWAY	66	0.201713	0.895577	5	2	280	0.476788	0.647916	8	4	623	0.60323	0.501208	14	7	666
REACTOME_CD28_DEPENDENT_PI3K_AKT_SIGNALING	22	0.202155	0.933996	3	0	281	0.0621275	0.978566	7	0	264	0.122792	0.945402	6	4	254
PID_S1P_META_PATHWAY	21	0.202732	0.933718	3	0	282	0.0220077	0.993588	7	1	193	0.125057	0.944159	9	1	258
PID_INTEGRIN4_PATHWAY	11	0.203791	0.953611	1	1	283	0.0320037	0.99352	1	4	221	0.130722	0.957746	1	5	264
REACTOME_GLUCAGON_SIGNALING_IN_METABOLIC_REGULATION	34	0.210169	0.915409	4	0	284	0.68395	0.498674	2	3	774	0.469416	0.673627	11	0	565
REACTOME_G_ALPHA_Z_SIGNALLING_EVENTS	44	0.211645	0.903895	5	0	285	0.489695	0.662264	6	2	632	0.238139	0.847372	15	2	358
BIOCARTA_AHSP_PATHWAY	13	0.213533	0.94885	2	0	286	0.341131	0.861923	0	3	511	0.467025	0.761497	2	2	561
KEGG_METABOLISM_OF_XENOBIOTICS_BY_CYTOCHROME_P450	70	0.213996	0.887112	2	5	287	0.000519553	0.999809	3	20	99	0.000284248	0.999896	12	20	35
REACTOME_SEROTONIN_RECEPTORS	12	0.21437	0.949011	2	0	288	0.899893	0.354175	0	1	980	0.510753	0.725489	3	1	594
PID_LYSOPHOSPHOLIPID_PATHWAY	66	0.217981	0.884656	7	0	289	0.109718	0.936467	9	7	333	0.340135	0.748506	19	5	446
REACTOME_SIGNAL_REGULATORY_PROTEIN_SIRP_FAMILY_INTERACTIONS	12	0.21948	0.947	2	0	290	0.00161562	0.999797	5	2	116	0.280237	0.883173	4	1	402
PID_PDGFRAPATHWAY	22	0.219698	0.925076	3	0	291	0.337881	0.826312	4	1	508	0.15644	0.9253	7	3	289
BIOCARTA_RAC1_PATHWAY	23	0.221533	0.924146	3	0	292	0.36943	0.802224	5	0	536	0.67382	0.499086	7	0	725
BIOCARTA_HER2_PATHWAY	22	0.221752	0.924035	3	0	293	0.771555	0.440345	2	1	839	0.792784	0.363503	5	1	850
BIOCARTA_TRKA_PATHWAY	12	0.222027	0.945985	2	0	294	0.645495	0.64995	2	0	746	0.599763	0.638727	3	1	664
BIOCARTA_IL17_PATHWAY	17	0.222818	0.945149	2	0	295	1.77041e-06	1	10	1	46	0.463255	0.742705	4	1	557
REACTOME_FGFR1_LIGAND_BINDING_AND_ACTIVATION	14	0.223611	0.944827	2	0	296	0.147842	0.953413	4	0	370	0.444163	0.758255	4	1	533
KEGG_NITROGEN_METABOLISM	23	0.225162	0.922036	0	3	297	0.367309	0.803826	1	4	535	0.0678784	0.972658	3	8	196
KEGG_TASTE_TRANSDUCTION	52	0.227215	0.89397	4	1	298	0.595055	0.567392	2	5	700	0.802248	0.307146	7	4	861
REACTOME_SIGNALING_BY_BMP	23	0.227442	0.921125	3	0	299	0.564446	0.651154	2	2	676	0.79883	0.355415	5	1	856
KEGG_TIGHT_JUNCTION	134	0.228423	0.855173	10	2	300	0.000283793	0.999869	13	26	86	0.052401	0.96437	27	25	174
REACTOME_EFFECTS_OF_PIP2_HYDROLYSIS	25	0.229946	0.919831	3	0	301	0.099602	0.960721	3	4	323	0.530876	0.640555	7	1	623
REACTOME_NOTCH_HLH_TRANSCRIPTION_PATHWAY	13	0.230075	0.942723	2	0	302	0.65789	0.636693	2	0	762	0.826921	0.380978	3	0	889
REACTOME_ABC_FAMILY_PROTEINS_MEDIATED_TRANSPORT	34	0.23012	0.903986	4	0	303	0.0224682	0.991696	2	9	195	0.115587	0.940887	7	7	245
ST_T_CELL_SIGNAL_TRANSDUCTION	45	0.232826	0.890639	5	0	304	0.00286445	0.99901	12	4	128	0.19918	0.875392	9	9	326
KEGG_ABC_TRANSPORTERS	44	0.23479	0.889506	5	0	305	0.0386736	0.982718	4	9	234	0.213363	0.867021	10	7	341
PID_HIF2PATHWAY	34	0.235297	0.900781	4	0	306	0.551956	0.624925	5	1	667	0.307044	0.805158	8	5	416
REACTOME_SIGNAL_TRANSDUCTION_BY_L1	34	0.237055	0.89974	4	0	307	0.86998	0.265266	4	0	940	0.915952	0.161011	8	0	1036
REACTOME_GAP_JUNCTION_ASSEMBLY	18	0.239254	0.938323	2	0	308	0.00543107	0.999041	2	5	145	0.237292	0.889473	3	4	357
BIOCARTA_CTCF_PATHWAY	23	0.239911	0.914324	3	0	309	0.591831	0.623061	3	1	695	0.201832	0.896158	8	2	329
REACTOME_P75NTR_SIGNALS_VIA_NFKB	14	0.243144	0.936657	2	0	310	1	0.0858935	0	0	1425	0.956008	0.153495	1	1	1129
KEGG_ACUTE_MYELOID_LEUKEMIA	60	0.24454	0.873706	6	0	311	0.293808	0.808964	7	5	473	0.894325	0.169431	10	5	993
BIOCARTA_ARENRF2_PATHWAY	13	0.244674	0.935996	2	0	312	0.684998	0.604035	1	1	776	0.851375	0.338779	1	2	921
BIOCARTA_AGPCR_PATHWAY	13	0.24673	0.935103	2	0	313	0.919501	0.304395	0	1	1013	0.364978	0.82478	4	1	463
PID_RHODOPSIN_PATHWAY	24	0.25168	0.907702	2	1	314	0.617141	0.596102	3	1	716	0.671339	0.501861	3	4	720
PID_VEGFR1_2_PATHWAY	69	0.255085	0.858673	7	0	315	0.804458	0.299608	5	5	869	0.741491	0.348845	14	7	794
ST_ADRENERGIC	36	0.255185	0.888462	4	0	316	0.143708	0.928493	5	4	366	0.244976	0.853259	9	4	366
REACTOME_COMMON_PATHWAY	14	0.256001	0.930468	2	0	317	0.378089	0.837857	0	3	543	0.0886879	0.971575	4	3	215
REACTOME_PLATELET_AGGREGATION_PLUG_FORMATION	36	0.256265	0.887956	4	0	318	0.0730879	0.967522	4	6	280	0.239721	0.854463	12	2	362
REACTOME_NRIF_SIGNALS_CELL_DEATH_FROM_THE_NUCLEUS	15	0.258224	0.929463	2	0	319	1	0.0772321	0	0	1422	0.995206	0.0359796	1	0	1317
BIOCARTA_ALK_PATHWAY	37	0.259446	0.885989	4	0	320	0.309932	0.817196	6	2	491	0.447146	0.683846	10	3	536
REACTOME_INHIBITION_OF_VOLTAGE_GATED_CA2_CHANNELS_VIA_GBETA_GAMMA_SUBUNITS	25	0.260293	0.902676	3	0	321	0.989616	0.0624615	1	0	1175	0.138195	0.932749	8	3	268
REACTOME_BASIGIN_INTERACTIONS	30	0.260827	0.902638	2	1	322	0.118021	0.951039	4	3	343	0.0670862	0.971866	4	8	192
PID_IL27PATHWAY	26	0.261555	0.901968	3	0	323	4.66237e-07	1	16	0	34	0.637209	0.528176	7	1	693
KEGG_NOD_LIKE_RECEPTOR_SIGNALING_PATHWAY	62	0.261786	0.861522	6	0	324	0.0446154	0.977496	15	1	243	0.37595	0.724229	13	7	474
REACTOME_BINDING_AND_ENTRY_OF_HIV_VIRION	10	0.264722	0.970319	1	0	325	0.147095	0.980656	2	0	368	0.109796	0.987877	3	0	238
BIOCARTA_TPO_PATHWAY	24	0.265127	0.900221	3	0	326	0.417284	0.763955	4	1	574	0.940102	0.139358	4	1	1083
REACTOME_MYOGENESIS	28	0.265942	0.89976	3	0	327	0.844493	0.33126	2	1	904	0.0583214	0.975241	13	0	182
REACTOME_NUCLEAR_RECEPTOR_TRANSCRIPTION_PATHWAY	49	0.26677	0.868281	5	0	328	0.00186169	0.999365	4	13	121	0.385612	0.724442	6	11	479
REACTOME_CYTOCHROME_P450_ARRANGED_BY_SUBSTRATE_TYPE	51	0.266805	0.868145	5	0	329	0.00774813	0.996954	2	14	157	0.0120886	0.994647	13	10	99
PID_ALK1PATHWAY	26	0.274044	0.894859	3	0	330	0.020943	0.993348	5	4	191	0.340234	0.793319	8	2	447
REACTOME_CELL_EXTRACELLULAR_MATRIX_INTERACTIONS	14	0.275339	0.921509	2	0	331	0.221771	0.916576	4	0	424	0.860931	0.323067	3	0	941
SIG_PIP3_SIGNALING_IN_B_LYMPHOCYTES	36	0.275414	0.875766	3	1	332	0.0405947	0.983197	7	4	237	0.510436	0.629384	11	1	593
BIOCARTA_BAD_PATHWAY	26	0.275915	0.893778	3	0	333	0.992917	0.0457336	0	1	1184	0.6081	0.560418	8	0	672
REACTOME_SYNTHESIS_OF_VERY_LONG_CHAIN_FATTY_ACYL_COAS	14	0.276181	0.921108	2	0	334	0.0822215	0.976023	2	3	296	0.515935	0.697554	3	2	601
PID_HES_HEYPATHWAY	48	0.276285	0.861732	4	1	335	0.0626721	0.969449	7	6	266	0.650382	0.469456	10	5	705
BIOCARTA_IL3_PATHWAY	15	0.276896	0.920767	2	0	336	0.256517	0.896179	3	1	452	0.77937	0.419654	4	0	837
PID_TCRRASPATHWAY	14	0.277147	0.920647	2	0	337	0.458071	0.777911	2	1	610	0.733181	0.482594	2	2	784
REACTOME_CRMPS_IN_SEMA3A_SIGNALING	14	0.277393	0.920529	2	0	338	0.0799252	0.976896	4	1	289	0.51348	0.699734	4	1	597
PID_THROMBIN_PAR4_PATHWAY	15	0.278502	0.919998	2	0	339	0.105193	0.96628	3	2	327	0.368664	0.806666	6	0	467
PID_TCRJNKPATHWAY	14	0.278569	0.919965	2	0	340	0.226485	0.91405	4	0	426	0.522105	0.692045	3	2	609
REACTOME_TRAFFICKING_OF_GLUR2_CONTAINING_AMPA_RECEPTORS	16	0.278926	0.919794	2	0	341	0.942204	0.239343	1	0	1061	0.91358	0.223252	2	1	1030
BIOCARTA_DREAM_PATHWAY	14	0.279461	0.919537	2	0	342	0.738918	0.536116	0	2	809	0.962276	0.136538	2	0	1150
REACTOME_ACTIVATED_POINT_MUTANTS_OF_FGFR2	16	0.279652	0.918914	2	0	343	0.457303	0.776871	3	0	608	0.589805	0.621406	4	1	656
REACTOME_HDL_MEDIATED_LIPID_TRANSPORT	15	0.280834	0.918341	2	0	344	0.468309	0.768143	1	2	617	0.0424675	0.988043	5	3	160
REACTOME_ACYL_CHAIN_REMODELLING_OF_PS	15	0.282757	0.917404	2	0	345	0.0872449	0.973628	0	5	306	0.00104306	0.999849	4	7	49
BIOCARTA_CELL2CELL_PATHWAY	14	0.283811	0.91743	1	1	346	0.46306	0.77399	1	2	613	0.742687	0.47073	3	1	797
PID_AJDISS_2PATHWAY	48	0.284303	0.856232	4	1	347	0.330391	0.788463	3	7	501	0.21529	0.861366	12	7	344
PID_GMCSF_PATHWAY	37	0.287714	0.867645	4	0	348	0.18547	0.901734	8	1	403	0.640833	0.500457	10	1	696
REACTOME_TIGHT_JUNCTION_INTERACTIONS	29	0.288295	0.886241	3	0	349	0.00352091	0.999064	0	11	132	0.0096198	0.996678	2	14	93
KEGG_TGF_BETA_SIGNALING_PATHWAY	86	0.289696	0.82607	8	0	350	0.00498655	0.997656	13	12	142	0.292546	0.780304	20	11	409
KEGG_WNT_SIGNALING_PATHWAY	151	0.291187	0.802028	11	2	351	0.521313	0.564942	13	13	644	0.751532	0.308314	30	15	807
KEGG_STARCH_AND_SUCROSE_METABOLISM	52	0.293443	0.849761	1	4	352	0.770306	0.365837	1	6	837	0.465692	0.657992	7	8	560
PID_ERB_GENOMIC_PATHWAY	15	0.295843	0.910901	2	0	353	0.75897	0.507662	1	1	820	0.977977	0.0877493	1	1	1191
PID_P38ALPHABETADOWNSTREAMPATHWAY	38	0.299337	0.859798	3	1	354	0.815305	0.330471	3	2	878	0.747792	0.376463	6	5	803
KEGG_DRUG_METABOLISM_OTHER_ENZYMES	51	0.300245	0.844745	1	4	355	0.00875246	0.996498	3	13	159	0.0676046	0.965312	5	13	194
KEGG_GAP_JUNCTION	90	0.301518	0.816901	8	0	356	0.452366	0.654986	9	7	604	0.12604	0.915038	26	7	259
KEGG_RETINOL_METABOLISM	64	0.301592	0.832794	2	4	357	0.0170284	0.99211	0	18	181	0.0180477	0.991401	10	14	115
REACTOME_SIGNALING_BY_RHO_GTPASES	113	0.304094	0.80353	10	0	358	0.0278504	0.983876	18	10	210	0.0749163	0.949299	31	13	206
BIOCARTA_AKAPCENTROSOME_PATHWAY	15	0.304204	0.906628	2	0	359	1	0.0541271	0	0	1287	0.737595	0.477109	3	1	789
KEGG_VEGF_SIGNALING_PATHWAY	76	0.304281	0.821968	7	0	360	0.0138899	0.993264	10	11	173	0.140752	0.906273	20	9	270
KEGG_COLORECTAL_CANCER	62	0.304299	0.830877	5	1	361	0.528596	0.602984	6	5	651	0.489859	0.615779	14	7	575
BIOCARTA_PAR1_PATHWAY	37	0.305025	0.856154	4	0	362	0.493616	0.669212	4	3	633	0.34974	0.766472	10	4	452
PID_VEGFR1_PATHWAY	26	0.30524	0.875972	3	0	363	0.304619	0.838689	4	2	483	0.120358	0.941862	10	2	248
REACTOME_SHC_MEDIATED_CASCADE	28	0.305909	0.875289	3	0	364	0.0291941	0.989969	5	4	214	0.408986	0.734584	5	5	498
REACTOME_THE_ROLE_OF_NEF_IN_HIV1_REPLICATION_AND_DISEASE_PATHOGENESIS	28	0.306678	0.874814	3	0	365	0.0324852	0.988612	8	1	222	0.489261	0.669963	6	3	573
KEGG_GLYCOSAMINOGLYCAN_BIOSYNTHESIS_KERATAN_SULFATE	15	0.308143	0.904583	2	0	366	0.946755	0.225798	1	0	1076	0.148816	0.942735	5	2	282
ST_MYOCYTE_AD_PATHWAY	27	0.308406	0.873742	3	0	367	0.4993	0.691339	3	2	636	0.228067	0.873133	8	3	350
REACTOME_BILE_ACID_AND_BILE_SALT_METABOLISM	27	0.313626	0.870482	2	1	368	0.0854979	0.96497	2	6	302	0.441398	0.714189	3	6	529
KEGG_CARDIAC_MUSCLE_CONTRACTION	80	0.31664	0.821254	6	0	369	0.426496	0.693796	6	6	587	0.476811	0.622385	18	5	569
REACTOME_ACYL_CHAIN_REMODELLING_OF_PG	16	0.316881	0.89942	2	0	370	0.114167	0.961895	0	5	338	0.00263358	0.999517	4	7	61
ST_GRANULE_CELL_SURVIVAL_PATHWAY	27	0.319208	0.866959	3	0	371	0.720299	0.476989	2	2	796	0.713565	0.441174	5	3	760
PID_RAC1_REG_PATHWAY	38	0.321722	0.844566	4	0	372	0.124459	0.937786	6	4	347	0.392407	0.72945	10	4	485
KEGG_PROSTATE_CANCER	89	0.324102	0.799029	8	0	373	0.794298	0.298714	10	3	859	0.910525	0.13354	17	7	1023
BIOCARTA_CDMAC_PATHWAY	16	0.324699	0.895188	2	0	374	0.547301	0.698819	1	2	661	0.823553	0.354794	2	2	885
BIOCARTA_HDAC_PATHWAY	32	0.324825	0.863375	3	0	375	0.727623	0.468002	3	1	803	0.450145	0.698825	10	0	542
REACTOME_PROTEOLYTIC_CLEAVAGE_OF_SNARE_COMPLEX_PROTEINS	17	0.325197	0.894916	2	0	376	0.127125	0.956068	4	1	351	0.585788	0.628543	3	2	654
KEGG_PORPHYRIN_AND_CHLOROPHYLL_METABOLISM	41	0.325627	0.841509	0	4	377	0.231588	0.869751	3	6	427	0.342115	0.77613	6	7	449
REACTOME_O_LINKED_GLYCOSYLATION_OF_MUCINS	59	0.327586	0.824987	3	2	378	0.381654	0.745317	2	8	546	0.00351499	0.998602	11	14	65
KEGG_PRIMARY_BILE_ACID_BIOSYNTHESIS	16	0.328552	0.893073	2	0	379	0.55385	0.692785	2	1	669	0.37209	0.804137	3	3	469
REACTOME_OPIOID_SIGNALLING	78	0.329959	0.801959	7	0	380	0.787331	0.31582	4	7	854	0.630066	0.465794	20	4	689
KEGG_LINOLEIC_ACID_METABOLISM	29	0.333241	0.857398	2	1	381	0.0161501	0.994698	0	10	175	0.286479	0.834244	5	5	407
REACTOME_INTEGRATION_OF_ENERGY_METABOLISM	120	0.33337	0.779395	10	0	382	0.196775	0.861702	7	17	413	0.319176	0.747896	31	9	430
BIOCARTA_BCELLSURVIVAL_PATHWAY	16	0.335666	0.889115	2	0	383	0.95438	0.201052	0	1	1089	0.985774	0.0612313	2	0	1232
REACTOME_GABA_SYNTHESIS_RELEASE_REUPTAKE_AND_DEGRADATION	17	0.335758	0.889063	2	0	384	0.804496	0.440874	0	2	870	0.521885	0.674441	2	4	608
REACTOME_METABOLISM_OF_CARBOHYDRATES	247	0.337007	0.747136	19	0	385	0.431309	0.635092	21	21	592	0.0235709	0.983122	57	33	124
BIOCARTA_NO2IL12_PATHWAY	17	0.337091	0.887785	1	1	386	1.07744e-07	1	13	0	24	0.473222	0.717662	5	1	568
PID_PDGFRBPATHWAY	129	0.337569	0.771097	11	0	387	0.478167	0.612764	15	8	624	0.688805	0.381417	30	10	746
REACTOME_PRE_NOTCH_PROCESSING_IN_GOLGI	16	0.337622	0.888015	2	0	388	0.8049	0.440265	2	0	871	0.600916	0.61347	4	1	665
BIOCARTA_ERK_PATHWAY	28	0.338209	0.854396	3	0	389	0.558635	0.634781	2	3	673	0.938058	0.13501	2	4	1082
PID_WNT_SIGNALING_PATHWAY	28	0.34326	0.851052	3	0	390	0.339247	0.81272	4	2	509	0.309725	0.812398	9	2	420
BIOCARTA_IL10_PATHWAY	17	0.343674	0.884033	2	0	391	0.000765717	0.999879	9	0	106	0.849729	0.312985	4	0	917
KEGG_GLIOMA	65	0.344762	0.799842	5	1	392	0.578564	0.552504	10	1	685	0.458876	0.643329	18	4	552
PID_CD8TCRDOWNSTREAMPATHWAY	65	0.347978	0.80927	5	0	393	3.00316e-05	0.999992	21	1	66	0.728453	0.373192	9	8	777
REACTOME_CYTOKINE_SIGNALING_IN_IMMUNE_SYSTEM	270	0.34996	0.73353	20	0	394	0.00140074	0.999163	57	5	114	0.0971325	0.924119	63	26	226
PID_TAP63PATHWAY	54	0.354615	0.804319	3	2	395	0.0746356	0.961323	6	8	282	0.202111	0.869528	6	14	331
SA_TRKA_RECEPTOR	17	0.357482	0.875973	2	0	396	0.345812	0.837314	4	0	516	0.707501	0.490981	4	1	757
KEGG_AXON_GUIDANCE	129	0.358493	0.753305	11	0	397	0.000546796	0.99974	20	18	100	0.180643	0.86381	29	19	312
REACTOME_ANTIGEN_ACTIVATES_B_CELL_RECEPTOR_LEADING_TO_GENERATION_OF_SECOND_MESSENGERS	29	0.359007	0.840141	3	0	398	0.234391	0.87956	6	1	431	0.609859	0.549192	8	1	674
REACTOME_LATENT_INFECTION_OF_HOMO_SAPIENS_WITH_MYCOBACTERIUM_TUBERCULOSIS	33	0.359564	0.839498	2	1	399	0.433348	0.735017	5	1	594	0.161373	0.912696	9	4	293
BIOCARTA_ERK5_PATHWAY	18	0.366455	0.870595	2	0	400	0.828697	0.401704	2	0	890	0.86997	0.280848	4	0	955
REACTOME_CA_DEPENDENT_EVENTS	30	0.367066	0.834576	3	0	401	0.974568	0.0915172	0	2	1139	0.315097	0.808256	10	1	423
KEGG_LONG_TERM_DEPRESSION	70	0.367794	0.781423	6	0	402	0.186951	0.883023	6	9	406	0.365741	0.725277	18	6	464
REACTOME_SIGNALING_BY_ROBO_RECEPTOR	30	0.367996	0.833928	3	0	403	0.125679	0.943046	6	2	348	0.896968	0.19842	5	2	1010
REACTOME_IL_3_5_AND_GM_CSF_SIGNALING	43	0.368757	0.809973	4	0	404	0.0253928	0.98938	12	1	203	0.0145661	0.993674	19	2	107
MIPS_CTBP_COMPLEX	17	0.372206	0.86709	2	0	405	0.0664126	0.979203	2	4	272	0.726272	0.468512	2	3	773
PID_BMPPATHWAY	42	0.381219	0.800559	4	0	406	0.754799	0.39715	2	4	817	0.874775	0.209658	7	4	961
REACTOME_BOTULINUM_NEUROTOXICITY	19	0.382272	0.860285	2	0	407	0.188873	0.923804	4	1	407	0.515132	0.680601	3	3	599
PID_THROMBIN_PAR1_PATHWAY	43	0.385883	0.79699	4	0	408	0.0306954	0.986798	8	5	218	0.238144	0.847861	15	2	359
REACTOME_FATTY_ACYL_COA_BIOSYNTHESIS	18	0.386937	0.857332	2	0	409	0.0802158	0.973209	2	4	291	0.580248	0.616088	3	3	650
REACTOME_INWARDLY_RECTIFYING_K_CHANNELS	31	0.387096	0.819838	3	0	410	0.914928	0.206563	1	2	1006	0.164301	0.91078	10	3	294
PID_TCPTP_PATHWAY	43	0.388462	0.795006	4	0	411	0.111663	0.943311	8	3	335	0.345019	0.763163	11	5	450
REACTOME_MAPK_TARGETS_NUCLEAR_EVENTS_MEDIATED_BY_MAP_KINASES	30	0.388913	0.818792	3	0	412	0.920658	0.195954	1	2	1017	0.996705	0.0122344	3	1	1325
KEGG_ALPHA_LINOLENIC_ACID_METABOLISM	19	0.389175	0.855395	2	0	413	0.0786983	0.97355	1	5	286	0.168876	0.924893	5	3	298
BIOCARTA_MTA3_PATHWAY	19	0.389345	0.855286	2	0	414	0.0908992	0.968222	3	3	313	0.00609868	0.998635	6	5	78
REACTOME_REGULATION_OF_SIGNALING_BY_CBL	18	0.39101	0.85473	2	0	415	0.0808378	0.972944	5	1	292	0.0263045	0.992339	9	1	135
BIOCARTA_ETS_PATHWAY	18	0.394226	0.852658	2	0	416	0.397082	0.79923	2	2	557	0.58947	0.606901	5	1	655
ST_PAC1_RECEPTOR_PATHWAY	7	0.395916	0.91985	1	0	417	0.712819	0.679468	0	1	792	0.141865	0.965984	3	1	272
REACTOME_SYNTHESIS_OF_PIPS_AT_THE_PLASMA_MEMBRANE	31	0.399973	0.810708	3	0	418	0.248733	0.869902	3	4	443	0.0960872	0.952918	10	4	225
PID_NEPHRIN_NEPH1_PATHWAY	31	0.405896	0.806035	3	0	419	0.166062	0.918703	4	4	386	0.858082	0.250373	7	1	937
PID_AR_NONGENOMIC_PATHWAY	31	0.407053	0.805171	3	0	420	0.470676	0.702535	2	4	619	0.749271	0.388737	7	2	804
REACTOME_SYNTHESIS_OF_BILE_ACIDS_AND_BILE_SALTS	19	0.410233	0.841579	2	0	421	0.438345	0.766004	2	2	595	0.381974	0.784252	3	4	477
KEGG_RENAL_CELL_CARCINOMA	70	0.410708	0.745765	6	0	422	0.576186	0.549375	9	3	681	0.264882	0.810041	21	5	385
REACTOME_DAG_AND_IP3_SIGNALING	32	0.410721	0.80242	3	0	423	0.931035	0.175078	0	3	1036	0.573216	0.579925	9	1	646
BIOCARTA_EGF_PATHWAY	31	0.411156	0.802093	3	0	424	0.471653	0.701665	5	1	620	0.997592	0.00923744	2	2	1341
REACTOME_CD28_CO_STIMULATION	32	0.411317	0.801971	3	0	425	0.0360187	0.986239	9	1	227	0.201874	0.88547	8	5	330
KEGG_PANCREATIC_CANCER	70	0.412164	0.744533	6	0	426	0.580654	0.544802	10	2	687	0.882845	0.17726	15	4	976
ST_WNT_CA2_CYCLIC_GMP_PATHWAY	20	0.413199	0.839582	2	0	427	0.11667	0.955822	4	2	342	0.318282	0.824516	6	2	428
REACTOME_ELEVATION_OF_CYTOSOLIC_CA2_LEVELS	10	0.416135	0.910482	1	0	428	0.154489	0.962572	1	2	376	0.8043	0.469206	2	0	863
KEGG_ETHER_LIPID_METABOLISM	33	0.417064	0.797098	3	0	429	0.0393762	0.984548	0	10	236	0.0245462	0.989962	8	8	126
REACTOME_AMINE_LIGAND_BINDING_RECEPTORS	38	0.422266	0.793375	3	0	430	0.473673	0.699865	1	5	622	0.661394	0.477183	8	3	713
PID_NFAT_TFPATHWAY	47	0.426023	0.764543	4	0	431	3.95733e-05	0.99999	17	3	71	0.303289	0.794782	9	8	414
BIOCARTA_DC_PATHWAY	22	0.429237	0.827568	2	0	432	0.00394363	0.999108	9	0	133	0.557855	0.622119	6	1	636
REACTOME_INCRETIN_SYNTHESIS_SECRETION_AND_INACTIVATION	22	0.433056	0.824876	2	0	433	0.263073	0.877862	1	4	456	0.450645	0.723966	4	3	544
BIOCARTA_IL12_PATHWAY	23	0.442521	0.818112	2	0	434	0.000216776	0.999964	11	0	83	0.942	0.145688	4	0	1089
REACTOME_HS_GAG_DEGRADATION	20	0.445773	0.816254	2	0	435	0.12937	0.949529	4	2	355	0.0916304	0.96252	9	1	219
KEGG_FRUCTOSE_AND_MANNOSE_METABOLISM	34	0.447731	0.772871	2	1	436	0.0590378	0.974921	2	8	262	0.911881	0.167494	1	7	1024
PID_A6B1_A6B4_INTEGRIN_PATHWAY	46	0.447763	0.746539	3	1	437	0.0233585	0.990005	4	10	199	0.157974	0.90419	6	13	290
KEGG_PRIMARY_IMMUNODEFICIENCY	35	0.450788	0.770169	3	0	438	0.000291361	0.999928	14	1	87	0.0303418	0.986721	9	8	140
KEGG_BETA_ALANINE_METABOLISM	22	0.456027	0.808229	2	0	439	0.0580389	0.980299	2	5	260	0.147548	0.930526	4	6	280
REACTOME_IRON_UPTAKE_AND_TRANSPORT	36	0.457342	0.764853	3	0	440	0.585946	0.589933	4	2	690	0.360071	0.760464	8	5	458
PID_IL6_7PATHWAY	47	0.457349	0.738258	4	0	441	0.0275417	0.987902	12	2	209	0.94536	0.101911	10	1	1103
KEGG_GLYCEROLIPID_METABOLISM	49	0.458607	0.737185	3	1	442	0.109293	0.942768	2	10	332	0.209081	0.866064	8	11	338
PID_HDAC_CLASSII_PATHWAY	34	0.460496	0.762525	3	0	443	0.988249	0.0479782	1	1	1172	0.453655	0.683131	7	5	548
REACTOME_GLUTATHIONE_CONJUGATION	23	0.460814	0.803763	1	1	444	0.022169	0.993378	2	6	194	0.00864695	0.997444	4	9	91
REACTOME_CTLA4_INHIBITORY_SIGNALING	21	0.465278	0.801301	2	0	445	0.00614876	0.998504	7	2	151	0.389062	0.768434	5	3	484
REACTOME_NEGATIVE_REGULATION_OF_FGFR_SIGNALING	37	0.465286	0.758335	3	0	446	0.062529	0.973034	4	6	265	0.503051	0.635464	5	7	585
REACTOME_FRS2_MEDIATED_CASCADE	36	0.46596	0.757777	3	0	447	0.240564	0.868555	4	4	437	0.649093	0.4906	5	6	704
BIOCARTA_GPCR_PATHWAY	37	0.466094	0.75792	3	0	448	0.739888	0.431328	3	2	811	0.818865	0.298424	7	2	878
KEGG_NATURAL_KILLER_CELL_MEDIATED_CYTOTOXICITY	137	0.468323	0.666335	9	0	449	5.14455e-06	0.999998	38	3	52	0.104166	0.927839	29	12	232
KEGG_GLYCOSAMINOGLYCAN_BIOSYNTHESIS_CHONDROITIN_SULFATE	22	0.470123	0.79762	2	0	450	0.153513	0.936492	6	0	375	0.0785022	0.967439	10	1	209
REACTOME_ROLE_OF_SECOND_MESSENGERS_IN_NETRIN1_SIGNALING	11	0.470746	0.87984	1	0	451	0.430986	0.842919	1	1	591	0.632675	0.640439	3	0	691
BIOCARTA_IGF1_PATHWAY	21	0.472083	0.796121	2	0	452	0.907139	0.256048	1	1	998	0.953948	0.120979	3	1	1122
BIOCARTA_INSULIN_PATHWAY	22	0.472535	0.795774	2	0	453	0.522146	0.691984	1	3	645	0.989828	0.0377437	2	1	1264
BIOCARTA_NOS1_PATHWAY	24	0.473377	0.795127	2	0	454	0.309698	0.846958	3	2	490	0.195536	0.905093	5	4	321
REACTOME_TRAF6_MEDIATED_INDUCTION_OF_NFKB_AND_MAP_KINASES_UPON_TLR7_8_OR_9_ACTIVATION	77	0.47616	0.687827	6	0	455	0.994103	0.0160336	4	2	1188	0.999561	0.00118187	7	5	1377
REACTOME_GAP_JUNCTION_TRAFFICKING	27	0.477413	0.79152	2	0	456	0.0910484	0.964898	2	5	314	0.373502	0.772486	4	5	472
PID_HEDGEHOG_GLIPATHWAY	48	0.478651	0.719664	4	0	457	0.625926	0.524933	3	5	727	0.915091	0.146872	8	4	1034
PID_TRKRPATHWAY	62	0.478916	0.699906	5	0	458	0.857032	0.240826	3	5	922	0.69157	0.410378	13	6	748
BIOCARTA_TCAPOPTOSIS_PATHWAY	11	0.480353	0.872565	1	0	459	1.06005e-07	1	9	0	23	0.122581	0.966204	4	1	253
SIG_REGULATION_OF_THE_ACTIN_CYTOSKELETON_BY_RHO_GTPASES	35	0.481992	0.744352	3	0	460	0.0744707	0.966787	7	3	281	0.867981	0.229243	7	2	952
PID_MYC_REPRESSPATHWAY	63	0.483974	0.695229	5	0	461	0.104517	0.941121	6	9	325	0.194665	0.869609	13	11	320
BIOCARTA_IL2_PATHWAY	22	0.484916	0.785653	2	0	462	0.0727027	0.973701	6	1	279	0.866875	0.267629	2	3	951
REACTOME_GAMMA_CARBOXYLATION_TRANSPORT_AND_AMINO_TERMINAL_CLEAVAGE_OF_PROTEINS	11	0.488816	0.867394	1	0	463	0.478746	0.806474	0	2	625	0.422601	0.800329	3	1	509
ST_TYPE_I_INTERFERON_PATHWAY	9	0.490375	0.866426	1	0	464	0.185272	0.949169	2	1	402	0.970347	0.157352	0	1	1170
BIOCARTA_FMLP_PATHWAY	39	0.492677	0.734958	3	0	465	0.75573	0.410934	5	0	818	0.942476	0.116227	7	1	1091
ST_JAK_STAT_PATHWAY	9	0.492833	0.864892	1	0	466	0.0100899	0.99868	4	1	164	0.329475	0.8676	3	1	435
BIOCARTA_SPPA_PATHWAY	22	0.492909	0.779305	2	0	467	0.342979	0.822625	2	3	512	0.393186	0.765116	6	2	486
BIOCARTA_IL6_PATHWAY	22	0.494464	0.778058	2	0	468	0.179171	0.921773	5	1	397	0.902913	0.207811	4	1	1016
BIOCARTA_PGC1A_PATHWAY	26	0.495073	0.777569	2	0	469	0.346869	0.819792	2	3	517	0.460608	0.70653	7	1	556
REACTOME_ACETYLCHOLINE_NEUROTRANSMITTER_RELEASE_CYCLE	10	0.499469	0.860693	1	0	470	1	0.142187	0	0	1389	0.89547	0.300171	1	1	1000
REACTOME_ACTIVATED_TLR4_SIGNALLING	93	0.501941	0.652061	7	0	471	0.888909	0.177994	10	2	967	0.988509	0.0211447	14	6	1249
KEGG_PROXIMAL_TUBULE_BICARBONATE_RECLAMATION	23	0.505596	0.768536	2	0	472	0.196051	0.911444	2	4	411	0.0684433	0.972385	6	5	198
BIOCARTA_GLEEVEC_PATHWAY	23	0.51603	0.75987	2	0	473	0.377504	0.796082	3	2	542	0.921711	0.174044	3	2	1043
BIOCARTA_ECM_PATHWAY	24	0.517154	0.758926	2	0	474	0.621665	0.59135	2	2	722	0.854259	0.274433	4	2	929
ST_GA12_PATHWAY	23	0.517498	0.758636	2	0	475	0.0124122	0.996489	5	4	168	0.104461	0.953295	7	4	233
BIOCARTA_TOLL_PATHWAY	37	0.518186	0.712235	3	0	476	0.646301	0.52573	4	2	747	0.678402	0.458365	8	3	733
BIOCARTA_SKP2E2F_PATHWAY	10	0.518298	0.846812	1	0	477	1	0.153888	0	0	1304	0.880317	0.329589	0	2	970
PID_P53DOWNSTREAMPATHWAY	137	0.519135	0.611063	8	2	478	0.0826022	0.945414	20	10	298	0.0522652	0.96447	28	24	172
PID_REG_GR_PATHWAY	82	0.519982	0.646406	6	0	479	0.0442495	0.975761	15	5	242	0.990776	0.017978	8	9	1276
BIOCARTA_MET_PATHWAY	37	0.520802	0.709878	3	0	480	0.652212	0.519245	3	3	754	0.598544	0.539977	8	4	660
REACTOME_YAP1_AND_WWTR1_TAZ_STIMULATED_GENE_EXPRESSION	24	0.521757	0.755037	1	1	481	0.42017	0.761613	3	2	578	0.740544	0.419391	5	2	793
ST_INTERFERON_GAMMA_PATHWAY	10	0.522558	0.843889	1	0	482	0.0166048	0.997333	3	2	180	0.672592	0.591452	1	2	723
REACTOME_GAP_JUNCTION_DEGRADATION	10	0.52505	0.842163	1	0	483	0.850109	0.463239	1	0	911	0.60608	0.666868	2	1	670
REACTOME_ETHANOL_OXIDATION	10	0.527477	0.840469	1	0	484	0.000129192	0.999993	0	7	79	0.0186283	0.997581	1	5	116
REACTOME_REGULATED_PROTEOLYSIS_OF_P75NTR	10	0.527579	0.840398	1	0	485	1	0.151544	0	0	1431	0.980202	0.114917	1	0	1201
REACTOME_ABACAVIR_TRANSPORT_AND_METABOLISM	10	0.527763	0.840269	1	0	486	0.245133	0.92056	1	2	441	0.338794	0.861942	1	3	444
REACTOME_GABA_B_RECEPTOR_ACTIVATION	38	0.529499	0.701729	3	0	487	0.968721	0.0910408	2	1	1121	0.137663	0.922737	13	3	267
BIOCARTA_MCALPAIN_PATHWAY	25	0.531122	0.746547	2	0	488	0.650877	0.559014	2	2	750	0.553366	0.617132	6	2	635
REACTOME_IKK_COMPLEX_RECRUITMENT_MEDIATED_BY_RIP1	10	0.53155	0.8376	1	0	489	0.241208	0.922478	3	0	438	0.421382	0.801215	4	0	507
BIOCARTA_IL2RB_PATHWAY	38	0.5347	0.696948	3	0	490	0.0558598	0.975364	9	2	256	0.449147	0.682033	8	5	540
MIPS_KCNQ1_MACROMOLECULAR_COMPLEX	10	0.534711	0.83535	1	0	491	1	0.143238	0	0	1350	0.856623	0.377793	2	0	933
REACTOME_NOREPINEPHRINE_NEUROTRANSMITTER_RELEASE_CYCLE	10	0.535133	0.835047	1	0	492	0.551244	0.745619	1	1	665	0.895276	0.300559	0	2	999
REACTOME_HYALURONAN_UPTAKE_AND_DEGRADATION	10	0.535409	0.834849	1	0	493	0.858316	0.447553	1	0	924	0.43899	0.78824	4	0	524
REACTOME_ROLE_OF_DCC_IN_REGULATING_APOPTOSIS	10	0.537634	0.833249	1	0	494	1	0.141572	0	0	1443	0.895518	0.300076	2	0	1002
PID_SMAD2_3NUCLEARPATHWAY	82	0.538272	0.628814	5	1	495	0.240088	0.83774	10	7	436	0.821732	0.24888	14	9	883
PID_S1P_S1P2_PATHWAY	24	0.538649	0.739985	2	0	496	0.422169	0.759986	4	1	579	0.57171	0.599062	6	2	644
BIOCARTA_CXCR4_PATHWAY	24	0.539171	0.739526	2	0	497	0.931184	0.203295	1	1	1038	0.732802	0.428791	6	1	783
BIOCARTA_EPHA4_PATHWAY	10	0.539375	0.831991	1	0	498	0.25455	0.915885	3	0	449	0.441652	0.786245	4	0	530
REACTOME_PTM_GAMMA_CARBOXYLATION_HYPUSINE_FORMATION_AND_ARYLSULFATASE_ACTIVATION	27	0.541397	0.737124	2	0	499	0.398033	0.779346	2	3	558	0.776992	0.384265	4	2	835
REACTOME_IL_6_SIGNALING	11	0.541969	0.830102	1	0	500	0.254707	0.915806	3	0	451	0.445001	0.783723	4	0	534
SA_B_CELL_RECEPTOR_COMPLEXES	24	0.542104	0.736941	2	0	501	0.239702	0.883922	3	3	435	0.923293	0.171211	4	1	1046
KEGG_ENDOMETRIAL_CANCER	52	0.54296	0.659994	2	2	502	0.576909	0.567954	3	6	682	0.693832	0.417422	9	7	749
BIOCARTA_EIF4_PATHWAY	24	0.544358	0.734944	2	0	503	0.941644	0.178706	0	2	1059	0.941081	0.137499	4	1	1088
REACTOME_STRIATED_MUSCLE_CONTRACTION	27	0.545499	0.733075	2	0	504	0.138192	0.939242	6	1	363	0.00731969	0.997662	15	0	83
REACTOME_MYD88_MAL_CASCADE_INITIATED_ON_PLASMA_MEMBRANE	83	0.547206	0.619972	6	0	505	0.915794	0.145432	8	2	1010	0.995466	0.0094938	10	6	1319
REACTOME_PI_3K_CASCADE	56	0.547321	0.655649	4	0	506	0.305418	0.803643	5	6	486	0.625624	0.488689	8	9	686
REACTOME_TRYPTOPHAN_CATABOLISM	11	0.549202	0.823395	1	0	507	0.0184207	0.996957	5	0	184	0.264717	0.892206	2	3	383
KEGG_SULFUR_METABOLISM	13	0.550981	0.822056	0	1	508	0.290698	0.894977	1	2	469	0.196312	0.931716	2	3	322
BIOCARTA_P38MAPK_PATHWAY	40	0.552823	0.679741	3	0	509	0.697126	0.467513	5	1	784	0.784829	0.330417	8	3	841
REACTOME_FGFR4_LIGAND_BINDING_AND_ACTIVATION	12	0.553009	0.82052	1	0	510	0.0991595	0.974244	2	2	320	0.320527	0.85464	2	3	431
REACTOME_FGFR2C_LIGAND_BINDING_AND_ACTIVATION	12	0.555071	0.818951	1	0	511	0.280088	0.900789	3	0	462	0.786406	0.440104	2	1	843
REACTOME_SIGNALING_BY_FGFR3_MUTANTS	11	0.555421	0.818683	1	0	512	0.0992114	0.974225	3	1	321	0.740378	0.505778	1	2	792
REACTOME_THE_NLRP3_INFLAMMASOME	12	0.556377	0.817951	1	0	513	0.0983233	0.97454	4	0	319	0.734216	0.513528	3	0	785
KEGG_FOLATE_BIOSYNTHESIS	11	0.557431	0.817143	1	0	514	0.106911	0.971448	0	4	329	0.0673844	0.983344	1	5	193
PID_RET_PATHWAY	39	0.557554	0.675231	3	0	515	0.235725	0.866825	3	6	432	0.55177	0.582861	9	4	634
REACTOME_PASSIVE_TRANSPORT_BY_AQUAPORINS	11	0.561773	0.813783	1	0	516	0.597283	0.700969	1	1	703	0.200657	0.929615	3	2	328
MIPS_RNA_POLYMERASE_II_COMPLEX_CHROMATIN_STRUCTURE_MODIFYING_1	11	0.563672	0.812301	1	0	517	1	0.119085	0	0	1364	0.758281	0.482706	1	2	815
REACTOME_RECYCLING_OF_BILE_ACIDS_AND_SALTS	11	0.564548	0.811614	0	1	518	0.107413	0.971264	0	4	331	0.683809	0.578916	0	3	743
KEGG_GLYCOSAMINOGLYCAN_BIOSYNTHESIS_HEPARAN_SULFATE	26	0.564725	0.716035	2	0	519	0.951043	0.155556	1	1	1084	0.355295	0.781396	9	1	455
REACTOME_DOWNSTREAM_SIGNALING_OF_ACTIVATED_FGFR	100	0.56485	0.590253	7	0	520	0.724238	0.375061	6	9	801	0.815636	0.249334	17	11	874
PID_P75NTRPATHWAY	69	0.565982	0.616527	5	0	521	0.928556	0.133199	3	5	1029	0.983572	0.0317344	11	4	1220
PID_ALK2PATHWAY	11	0.566982	0.809698	1	0	522	0.300129	0.889698	1	2	479	0.517923	0.719345	1	3	606
REACTOME_RECEPTOR_LIGAND_BINDING_INITIATES_THE_SECOND_PROTEOLYTIC_CLEAVAGE_OF_NOTCH_RECEPTOR	12	0.567353	0.809404	1	0	523	0.590292	0.707579	1	1	693	0.753416	0.489059	3	0	810
REACTOME_TRAFFICKING_OF_AMPA_RECEPTORS	28	0.567682	0.713293	2	0	524	0.658068	0.551066	2	2	763	0.840402	0.284448	4	3	902
KEGG_PURINE_METABOLISM	159	0.567746	0.556368	10	1	525	0.994764	0.0102885	4	12	1191	0.0946918	0.93072	26	32	223
REACTOME_TRANSPORT_OF_ORGANIC_ANIONS	11	0.56856	0.808448	0	1	526	0.0289297	0.994307	1	4	213	0.686148	0.576268	1	2	744
REACTOME_IL_7_SIGNALING	11	0.568756	0.808292	1	0	527	0.299327	0.890151	3	0	478	0.282295	0.881955	4	1	404
KEGG_VALINE_LEUCINE_AND_ISOLEUCINE_BIOSYNTHESIS	11	0.569342	0.807826	1	0	528	0.0836492	0.980218	1	3	300	0.0376802	0.991452	2	5	152
REACTOME_IL_RECEPTOR_SHC_SIGNALING	27	0.570624	0.710117	2	0	529	0.0752989	0.970022	7	1	283	0.129856	0.935631	11	1	262
KEGG_ENDOCYTOSIS	183	0.570998	0.543364	10	3	530	0.786061	0.277672	13	15	852	0.727507	0.329482	27	27	775
REACTOME_DOPAMINE_NEUROTRANSMITTER_RELEASE_CYCLE	11	0.571445	0.806148	1	0	531	0.883081	0.394107	0	1	958	0.92449	0.234992	0	2	1052
MIPS_TFTC_TYPE_HISTONE_ACETYL_TRANSFERASE_COMPLEX	11	0.572152	0.805581	1	0	532	0.882133	0.396144	0	1	956	0.924999	0.233847	1	1	1055
REACTOME_ALPHA_LINOLENIC_ACID_ALA_METABOLISM	12	0.574439	0.803741	1	0	533	0.30879	0.884755	3	0	488	0.92533	0.233102	2	0	1056
BIOCARTA_SRCRPTP_PATHWAY	11	0.574506	0.803687	1	0	534	0.607942	0.690706	0	2	712	0.0392492	0.991005	1	6	155
KEGG_PROGESTERONE_MEDIATED_OOCYTE_MATURATION	86	0.576657	0.590324	6	0	535	0.933376	0.118513	5	5	1044	0.480812	0.610655	16	12	571
KEGG_GALACTOSE_METABOLISM	26	0.576875	0.70423	2	0	536	0.841905	0.335328	2	1	903	0.80136	0.339109	5	2	859
REACTOME_PYRIMIDINE_CATABOLISM	12	0.579793	0.798128	1	0	537	0.335915	0.866768	3	0	505	0.571388	0.66617	3	1	643
PID_IL2_1PATHWAY	55	0.581682	0.621438	4	0	538	0.0233025	0.989341	13	3	198	0.942121	0.102783	8	5	1090
PID_IL3_PATHWAY	27	0.581827	0.699517	2	0	539	0.0855042	0.964967	5	3	303	0.345694	0.789019	7	3	451
REACTOME_CYTOSOLIC_SULFONATION_OF_SMALL_MOLECULES	14	0.582252	0.796096	0	1	540	0.135472	0.959486	0	4	361	0.41569	0.80533	0	4	504
KEGG_NEUROTROPHIN_SIGNALING_PATHWAY	126	0.584581	0.552054	8	1	541	0.784762	0.293354	15	4	850	0.971223	0.0446425	26	6	1171
REACTOME_NFKB_AND_MAP_KINASES_ACTIVATION_MEDIATED_BY_TLR4_SIGNALING_REPERTOIRE	72	0.586041	0.596136	5	0	542	0.935711	0.121559	6	2	1049	0.998731	0.00319334	7	5	1358
REACTOME_SIGNALING_BY_FGFR_MUTANTS	44	0.586486	0.64645	3	0	543	0.412768	0.732232	6	2	568	0.961603	0.0788461	6	3	1145
BIOCARTA_BIOPEPTIDES_PATHWAY	45	0.588485	0.644445	3	0	544	0.0890001	0.956854	8	3	310	0.985505	0.0345153	7	1	1229
REACTOME_THE_ACTIVATION_OF_ARYLSULFATASES	12	0.590375	0.789278	1	0	545	0.58873	0.709044	1	1	692	0.802607	0.471735	1	1	862
REACTOME_SYNTHESIS_OF_PA	27	0.591992	0.689282	2	0	546	0.1657	0.923488	0	7	385	0.0644655	0.971775	6	7	190
KEGG_BLADDER_CANCER	42	0.592799	0.639878	3	0	547	0.0485267	0.978218	8	4	251	0.650528	0.478062	6	7	706
BIOCARTA_STEM_PATHWAY	15	0.596231	0.783148	1	0	548	0.00331971	0.999468	7	0	131	0.712118	0.504919	3	1	759
BIOCARTA_PARKIN_PATHWAY	13	0.596398	0.784121	1	0	549	0.350429	0.857697	3	0	522	0.80937	0.407264	3	0	867
REACTOME_HORMONE_SENSITIVE_LIPASE_HSL_MEDIATED_TRIACYLGLYCEROL_HYDROLYSIS	13	0.597603	0.783079	1	0	550	0.64392	0.651611	1	1	743	0.27759	0.884732	5	0	400
BIOCARTA_AKAP95_PATHWAY	12	0.598568	0.782241	1	0	551	1	0.0973559	0	0	1286	0.285312	0.880163	2	3	406
BIOCARTA_CFTR_PATHWAY	12	0.59974	0.781221	1	0	552	0.651362	0.643717	0	2	751	0.120795	0.961926	3	3	250
BIOCARTA_AKAP13_PATHWAY	12	0.599857	0.781119	1	0	553	0.652553	0.642443	2	0	756	0.121803	0.961507	5	1	252
BIOCARTA_PLCE_PATHWAY	12	0.600335	0.780702	1	0	554	0.65198	0.643056	0	2	752	0.527314	0.71119	4	0	618
REACTOME_SIGNALING_BY_NOTCH4	12	0.600705	0.780379	1	0	555	0.899285	0.355586	0	1	979	0.942737	0.189381	2	0	1092
REACTOME_CASPASE_MEDIATED_CLEAVAGE_OF_CYTOSKELETAL_PROTEINS	13	0.601359	0.779806	1	0	556	0.654177	0.6407	1	1	759	0.944963	0.183886	2	0	1100
MIPS_P2X7_RECEPTOR_SIGNALLING_COMPLEX	12	0.602031	0.779217	1	0	557	0.655593	0.639175	2	0	761	0.604132	0.634393	3	1	668
BIOCARTA_CTL_PATHWAY	15	0.603351	0.776916	1	0	558	1.32325e-07	1	11	0	25	0.0491392	0.987179	4	3	167
KEGG_MELANOGENESIS	102	0.603513	0.550303	5	2	559	0.829728	0.250813	8	6	891	0.357165	0.718281	26	9	456
REACTOME_ADVANCED_GLYCOSYLATION_ENDPRODUCT_RECEPTOR_SIGNALING	13	0.60424	0.776128	1	0	560	0.903598	0.343564	1	0	990	0.989867	0.0668469	0	1	1265
REACTOME_SIGNALING_BY_FGFR1_MUTANTS	30	0.60464	0.676786	2	0	561	0.328191	0.820961	6	0	497	0.976584	0.0624465	4	1	1187
BIOCARTA_GH_PATHWAY	28	0.605321	0.676104	2	0	562	0.179816	0.915066	4	3	398	0.747772	0.398941	6	2	802
BIOCARTA_GSK3_PATHWAY	27	0.605393	0.676032	2	0	563	0.526317	0.666448	5	0	649	0.71712	0.436999	7	1	763
REACTOME_APOPTOTIC_CLEAVAGE_OF_CELL_ADHESION_PROTEINS	12	0.606034	0.775684	0	1	564	0.00167763	0.999788	0	7	117	0.128837	0.958549	1	5	261
REACTOME_REGULATION_OF_PYRUVATE_DEHYDROGENASE_PDH_COMPLEX	13	0.606056	0.775665	0	1	565	0.360594	0.85119	0	3	531	0.992382	0.0534811	0	1	1289
REACTOME_L1CAM_INTERACTIONS	86	0.607061	0.558795	6	0	566	0.219582	0.852217	12	6	423	0.575265	0.518035	18	9	648
BIOCARTA_CREB_PATHWAY	27	0.608272	0.67314	2	0	567	0.964346	0.120571	1	1	1111	0.817516	0.317368	6	1	876
BIOCARTA_G1_PATHWAY	28	0.613317	0.667633	2	0	568	0.548793	0.644338	3	2	663	0.597895	0.561572	3	6	659
REACTOME_PLC_BETA_MEDIATED_EVENTS	43	0.615491	0.616515	3	0	569	0.632591	0.52821	2	5	736	0.270632	0.824841	13	3	392
REACTOME_PRE_NOTCH_TRANSCRIPTION_AND_TRANSLATION	29	0.616546	0.664741	2	0	570	0.965344	0.117883	2	0	1113	0.992468	0.0255255	3	1	1290
REACTOME_CROSS_PRESENTATION_OF_SOLUBLE_EXOGENOUS_ANTIGENS_ENDOSOMES	48	0.617255	0.613862	3	0	571	0.667161	0.488835	6	1	766	0.999774	0.000943005	4	1	1382
REACTOME_ACTIVATION_OF_IRF3_IRF7_MEDIATED_BY_TBK1_IKK_EPSILON	14	0.618449	0.763275	1	0	572	0.383345	0.834296	3	0	548	0.407817	0.78995	5	0	496
SA_REG_CASCADE_OF_CYCLIN_EXPR	13	0.618479	0.763247	1	0	573	0.900795	0.352072	1	0	983	0.993882	0.0443137	0	1	1304
REACTOME_RETROGRADE_NEUROTROPHIN_SIGNALLING	13	0.618602	0.763134	1	0	574	0.912898	0.321047	1	0	1003	0.993749	0.0450756	1	0	1302
REACTOME_AMINE_DERIVED_HORMONES	15	0.62099	0.760922	1	0	575	0.0192711	0.995844	1	5	186	0.752723	0.454647	1	3	808
REACTOME_PRE_NOTCH_EXPRESSION_AND_PROCESSING	44	0.621466	0.610225	3	0	576	0.95519	0.110748	3	1	1090	0.963469	0.0757272	6	3	1153
BIOCARTA_D4GDI_PATHWAY	13	0.623731	0.758364	1	0	577	0.394112	0.826893	3	0	554	0.58445	0.653688	2	2	651
REACTOME_TRAF6_MEDIATED_INDUCTION_OF_TAK1_COMPLEX	14	0.623842	0.75826	1	0	578	0.385572	0.832777	3	0	551	0.414368	0.784987	4	1	502
REACTOME_EARLY_PHASE_OF_HIV_LIFE_CYCLE	21	0.625844	0.75638	1	0	579	0.693899	0.593702	2	0	782	0.0977228	0.967833	3	4	228
REACTOME_SEMA4D_IN_SEMAPHORIN_SIGNALING	32	0.628859	0.651195	2	0	580	0.0194082	0.993429	4	6	187	0.433783	0.713219	6	4	517
BIOCARTA_CACAM_PATHWAY	16	0.633308	0.749272	1	0	581	0.919571	0.304213	1	0	1014	0.676778	0.553028	4	0	731
BIOCARTA_TCR_PATHWAY	49	0.636739	0.593447	3	0	582	0.00593894	0.997833	14	1	149	0.620732	0.505953	9	5	682
REACTOME_SYNTHESIS_SECRETION_AND_INACTIVATION_OF_GIP	14	0.636756	0.744861	1	0	583	0.420154	0.806632	1	2	577	0.628028	0.605707	2	2	687
REACTOME_NRAGE_SIGNALS_DEATH_THROUGH_JNK	43	0.637073	0.593296	3	0	584	0.217669	0.875344	6	4	422	0.0931222	0.948725	11	8	222
BIOCARTA_CARM1_PATHWAY	13	0.638523	0.744215	1	0	585	0.921304	0.299742	0	1	1021	0.948742	0.174391	2	0	1112
REACTOME_ACTIVATION_OF_RAC	14	0.638598	0.744142	1	0	586	0.0651617	0.982681	3	2	271	0.454152	0.753792	3	2	549
REACTOME_METABOLISM_OF_PORPHYRINS	14	0.639228	0.742444	0	1	587	0.439989	0.791843	2	1	596	0.489842	0.720336	4	1	574
PID_NOTCH_PATHWAY	59	0.642184	0.557213	4	0	588	0.139911	0.918857	6	8	364	0.797283	0.291715	8	9	854
REACTOME_G_ALPHA1213_SIGNALLING_EVENTS	74	0.64503	0.533168	5	0	589	0.134089	0.918164	10	7	359	0.0896188	0.943435	22	8	216
KEGG_JAK_STAT_SIGNALING_PATHWAY	155	0.645438	0.487161	9	0	590	0.0126285	0.992752	27	7	169	0.523324	0.547488	36	11	612
PID_ILK_PATHWAY	45	0.647183	0.581834	3	0	591	0.382334	0.75101	7	2	547	0.531438	0.593834	9	6	625
PID_RHOA_PATHWAY	45	0.647287	0.581922	3	0	592	0.261083	0.843245	5	5	455	0.673445	0.448411	8	6	724
REACTOME_NUCLEOTIDE_BINDING_DOMAIN_LEUCINE_RICH_REPEAT_CONTAINING_RECEPTOR_NLR_SIGNALING_PATHWAYS	46	0.649563	0.579207	3	0	593	0.247776	0.853127	9	1	442	0.613516	0.513541	9	5	678
BIOCARTA_RANKL_PATHWAY	14	0.650399	0.731302	1	0	594	0.450415	0.783863	1	2	602	0.885357	0.278091	2	1	982
KEGG_O_GLYCAN_BIOSYNTHESIS	30	0.65123	0.627208	2	0	595	0.783433	0.394563	0	4	848	0.0695738	0.968133	8	6	200
PID_RHOA_REG_PATHWAY	46	0.652698	0.575935	3	0	596	0.142452	0.923725	4	7	365	0.648558	0.47626	9	5	703
BIOCARTA_FAS_PATHWAY	30	0.655451	0.622192	2	0	597	0.620267	0.570727	4	1	721	0.949359	0.113697	2	4	1113
REACTOME_SYNTHESIS_SECRETION_AND_DEACYLATION_OF_GHRELIN	16	0.65609	0.724511	0	1	598	0.737087	0.536599	0	2	808	0.516501	0.693672	4	1	602
PID_S1P_S1P4_PATHWAY	14	0.658587	0.722911	1	0	599	0.461372	0.775321	3	0	611	0.522517	0.691675	4	1	611
REACTOME_HYALURONAN_METABOLISM	14	0.65995	0.721495	1	0	600	0.739729	0.535066	1	1	810	0.309004	0.851387	5	1	417
PID_IL5_PATHWAY	14	0.660497	0.720925	1	0	601	0.455938	0.779577	3	0	605	0.14579	0.94424	6	1	276
MIPS_BRG1_SIN3A_COMPLEX	14	0.661618	0.719754	1	0	602	1	0.0654935	0	0	1325	0.895501	0.259737	1	2	1001
PID_RAS_PATHWAY	30	0.662237	0.614642	2	0	603	0.91413	0.208476	1	2	1005	0.65621	0.498385	6	3	710
PID_NECTIN_PATHWAY	30	0.665979	0.610436	2	0	604	0.0686407	0.971579	1	8	273	0.0186765	0.992836	10	6	117
KEGG_GLYCINE_SERINE_AND_THREONINE_METABOLISM	31	0.666868	0.609078	2	0	605	0.462132	0.710096	1	5	612	0.0505054	0.977418	5	10	170
REACTOME_TRANSMISSION_ACROSS_CHEMICAL_SYNAPSES	186	0.667757	0.445051	11	1	606	0.760832	0.306666	12	16	824	0.866306	0.171561	31	23	949
REACTOME_CLASS_C_3_METABOTROPIC_GLUTAMATE_PHEROMONE_RECEPTORS	15	0.668351	0.712646	1	0	607	0.466988	0.77088	1	2	615	0.745216	0.467539	2	2	800
PID_CDC42_REG_PATHWAY	30	0.669614	0.60632	2	0	608	0.27285	0.852727	3	4	460	0.574414	0.57872	5	5	647
SIG_BCR_SIGNALING_PATHWAY	46	0.669616	0.556475	3	0	609	0.0969597	0.950434	9	3	318	0.544555	0.580904	14	1	632
KEGG_PHOSPHATIDYLINOSITOL_SIGNALING_SYSTEM	76	0.670458	0.504686	4	1	610	0.210851	0.862972	5	11	420	0.272962	0.800866	17	11	394
BIOCARTA_LONGEVITY_PATHWAY	15	0.671809	0.707921	1	0	611	0.481559	0.757416	3	0	628	0.562644	0.650995	5	0	639
BIOCARTA_TALL1_PATHWAY	15	0.672892	0.70675	1	0	612	0.940614	0.243981	1	0	1054	0.768829	0.433699	3	1	829
KEGG_T_CELL_RECEPTOR_SIGNALING_PATHWAY	108	0.673373	0.473909	7	0	613	6.75841e-07	1	32	8	36	0.880072	0.167748	19	11	968
REACTOME_SIGNALLING_TO_P38_VIA_RIT_AND_RIN	15	0.673606	0.705977	1	0	614	0.931084	0.272131	1	0	1037	0.97762	0.0888729	1	1	1189
BIOCARTA_HSP27_PATHWAY	15	0.673637	0.705943	1	0	615	0.0992383	0.968771	5	0	322	0.18123	0.924011	4	3	313
REACTOME_CYCLIN_A_B1_ASSOCIATED_EVENTS_DURING_G2_M_TRANSITION	15	0.674457	0.705053	1	0	616	0.766535	0.497323	0	2	832	0.190432	0.918925	0	7	317
PID_CD40_PATHWAY	31	0.674638	0.600225	1	1	617	0.162532	0.920863	6	2	382	0.97002	0.0724474	2	4	1168
PID_DELTANP63PATHWAY	47	0.67469	0.550469	2	1	618	0.00869862	0.996649	8	7	158	0.169134	0.89588	10	9	299
BIOCARTA_BARRESTIN_SRC_PATHWAY	15	0.67508	0.704374	1	0	619	0.765472	0.498786	1	1	830	0.913978	0.222475	2	1	1032
REACTOME_AMINO_ACID_AND_OLIGOPEPTIDE_SLC_TRANSPORTERS	49	0.675636	0.549568	2	1	620	0.0295816	0.986874	5	9	216	0.00787477	0.996562	13	12	87
REACTOME_DOWNSTREAM_SIGNAL_TRANSDUCTION	95	0.675651	0.483336	6	0	621	0.836587	0.245208	5	8	900	0.839748	0.222522	17	9	901
KEGG_RIBOFLAVIN_METABOLISM	16	0.677153	0.70211	0	1	622	1	0.0562456	0	0	1311	0.646402	0.562796	4	1	701
REACTOME_TRANSPORT_OF_VITAMINS_NUCLEOSIDES_AND_RELATED_MOLECULES	31	0.677228	0.597245	1	1	623	0.0133529	0.995513	1	10	171	0.156289	0.916593	5	8	288
REACTOME_SIGNALING_BY_FGFR	112	0.679401	0.467095	7	0	624	0.705392	0.390275	6	11	791	0.835944	0.221535	17	14	894
KEGG_GLYCOSPHINGOLIPID_BIOSYNTHESIS_GANGLIO_SERIES	15	0.680697	0.698208	1	0	625	0.510952	0.732753	3	0	640	0.197903	0.914729	6	1	324
PID_P38ALPHABETAPATHWAY	31	0.681976	0.59174	2	0	626	0.00480054	0.998559	10	2	140	0.464746	0.678986	8	3	559
MIPS_BRM_SIN3A_COMPLEX	15	0.684406	0.69408	1	0	627	0.946068	0.22787	0	1	1072	0.789868	0.405386	1	3	847
PID_LKB1_PATHWAY	47	0.686488	0.536755	3	0	628	0.976558	0.0637416	0	4	1143	0.632467	0.489286	6	9	690
REACTOME_GLUTAMATE_NEUROTRANSMITTER_RELEASE_CYCLE	15	0.687396	0.690722	1	0	629	0.464274	0.773031	0	3	614	0.597884	0.616516	1	4	658
BIOCARTA_IL22BP_PATHWAY	16	0.690556	0.687142	1	0	630	0.00295787	0.999467	7	1	129	0.654896	0.553589	4	1	708
REACTOME_PLATELET_CALCIUM_HOMEOSTASIS	18	0.691431	0.686144	1	0	631	0.312554	0.860695	2	2	493	0.270291	0.868561	6	1	390
REACTOME_NA_CL_DEPENDENT_NEUROTRANSMITTER_TRANSPORTERS	17	0.692748	0.684639	1	0	632	0.358846	0.828236	2	2	530	0.957341	0.12698	1	2	1134
PID_LPA4_PATHWAY	15	0.694113	0.683071	1	0	633	0.947308	0.224121	0	1	1077	0.606331	0.607997	5	0	671
BIOCARTA_AT1R_PATHWAY	36	0.696233	0.574554	2	0	634	0.840208	0.312153	1	3	902	0.944142	0.118033	4	3	1094
KEGG_OTHER_GLYCAN_DEGRADATION	16	0.698755	0.676747	0	1	635	0.943068	0.236804	0	1	1063	0.0426141	0.986868	6	3	161
BIOCARTA_GATA3_PATHWAY	16	0.699043	0.67641	1	0	636	0.126359	0.956419	4	1	350	0.572146	0.641864	5	0	645
PID_WNT_NONCANONICAL_PATHWAY	32	0.699365	0.570788	2	0	637	0.332855	0.807594	3	4	503	0.241116	0.856838	7	6	363
BIOCARTA_CDC42RAC_PATHWAY	16	0.699513	0.67586	1	0	638	0.953293	0.204508	1	0	1087	0.935132	0.177762	3	0	1079
ST_G_ALPHA_S_PATHWAY	16	0.700483	0.674723	1	0	639	0.532858	0.7119	2	1	654	0.931798	0.184759	2	1	1072
REACTOME_PI_METABOLISM	48	0.700777	0.519792	3	0	640	0.734487	0.410665	3	4	806	0.757978	0.350218	10	4	814
PID_RB_1PATHWAY	65	0.701148	0.48914	3	1	641	0.427963	0.693203	8	4	589	0.881526	0.182552	8	9	974
REACTOME_NEUROTRANSMITTER_RELEASE_CYCLE	34	0.701968	0.56764	2	0	642	0.196357	0.899269	1	7	412	0.470286	0.667969	4	8	566
PID_NETRIN_PATHWAY	32	0.702123	0.567452	2	0	643	0.336128	0.805079	4	3	506	0.79478	0.330819	8	1	852
PID_ALPHASYNUCLEIN_PATHWAY	33	0.702522	0.566644	2	0	644	0.10649	0.950946	8	1	328	0.870332	0.231885	5	3	957
KEGG_BUTANOATE_METABOLISM	34	0.703371	0.565612	1	1	645	0.027967	0.989846	0	10	211	0.0613439	0.970694	3	13	184
REACTOME_ION_TRANSPORT_BY_P_TYPE_ATPASES	34	0.703775	0.565446	2	0	646	0.095305	0.957315	5	4	317	0.0501016	0.977012	9	7	169
BIOCARTA_ACH_PATHWAY	16	0.70422	0.670315	1	0	647	0.54822	0.697976	1	2	662	0.442819	0.745995	4	2	532
BIOCARTA_CYTOKINE_PATHWAY	22	0.704934	0.667866	1	0	648	0.00573975	0.998743	8	0	147	0.801887	0.362449	4	1	860
BIOCARTA_IL1R_PATHWAY	33	0.706491	0.561806	2	0	649	0.323436	0.814774	7	0	495	0.896007	0.192811	7	1	1004
REACTOME_JNK_C_JUN_KINASES_PHOSPHORYLATION_AND_ACTIVATION_MEDIATED_BY_ACTIVATED_HUMAN_TAK1	16	0.706915	0.667104	1	0	650	1	0.045727	0	0	1415	0.985404	0.0625114	0	2	1228
REACTOME_RAP1_SIGNALLING	17	0.708369	0.665363	1	0	651	0.555848	0.690931	0	3	671	0.202411	0.912168	6	1	332
REACTOME_PLATELET_SENSITIZATION_BY_LDL	16	0.709017	0.664584	1	0	652	0.803187	0.442847	1	1	866	0.656853	0.551452	5	0	711
BIOCARTA_EIF_PATHWAY	16	0.709816	0.663623	1	0	653	0.79918	0.44885	0	2	864	0.998455	0.0138781	0	1	1353
REACTOME_RNA_POL_III_CHAIN_ELONGATION	17	0.710926	0.661422	1	0	654	1	0.04272	0	0	1438	0.944719	0.15568	0	3	1099
KEGG_CYSTEINE_AND_METHIONINE_METABOLISM	34	0.711956	0.554771	2	0	655	0.722595	0.452531	1	4	800	0.153225	0.9161	2	12	285
REACTOME_INTERFERON_ALPHA_BETA_SIGNALING	64	0.712514	0.5047	3	0	656	0.0362291	0.983274	13	1	230	0.0458108	0.9755	17	6	165
BIOCARTA_MPR_PATHWAY	34	0.713952	0.552296	2	0	657	0.949811	0.134964	1	2	1081	0.535458	0.6103	5	6	628
PID_SYNDECAN_3_PATHWAY	17	0.714009	0.657671	1	0	658	0.322504	0.853064	3	1	494	0.682229	0.520247	2	3	740
REACTOME_MAP_KINASE_ACTIVATION_IN_TLR_CASCADE	50	0.714252	0.503061	3	0	659	0.995253	0.017949	1	2	1196	0.997612	0.00672364	3	5	1343
REACTOME_GLYCEROPHOSPHOLIPID_BIOSYNTHESIS	82	0.715711	0.451359	4	1	660	0.0696529	0.959569	3	17	276	0.0237526	0.986369	13	23	125
BIOCARTA_PML_PATHWAY	17	0.717531	0.653343	1	0	661	0.288783	0.875757	4	0	467	0.851777	0.309802	3	1	923
REACTOME_ARMS_MEDIATED_ACTIVATION	17	0.718126	0.652608	1	0	662	0.959947	0.182004	1	0	1102	0.853555	0.307026	3	1	926
PID_MAPKTRKPATHWAY	34	0.718589	0.546505	2	0	663	0.998229	0.0141543	0	1	1227	0.998852	0.0047168	2	2	1363
REACTOME_SYNTHESIS_OF_GLYCOSYLPHOSPHATIDYLINOSITOL_GPI	17	0.71873	0.651861	1	0	664	0.959727	0.182736	0	1	1099	0.854054	0.306245	1	3	927
REACTOME_GABA_RECEPTOR_ACTIVATION	52	0.719793	0.496052	3	0	665	0.947596	0.117037	2	3	1079	0.437039	0.674071	13	5	522
BIOCARTA_CK1_PATHWAY	17	0.721606	0.648282	1	0	666	0.585159	0.661428	0	3	689	0.821051	0.358455	2	2	881
REACTOME_BRANCHED_CHAIN_AMINO_ACID_CATABOLISM	17	0.722558	0.64709	1	0	667	0.00472171	0.999047	1	7	139	0.705804	0.492981	2	3	756
REACTOME_SYNTHESIS_SECRETION_AND_INACTIVATION_OF_GLP1	19	0.725485	0.642619	1	0	668	0.351843	0.832046	0	4	523	0.271167	0.865917	4	3	393
REACTOME_G1_S_SPECIFIC_TRANSCRIPTION	19	0.726343	0.642321	1	0	669	0.963117	0.171284	0	1	1108	0.165327	0.928212	0	8	296
BIOCARTA_HCMV_PATHWAY	17	0.726752	0.641803	1	0	670	1	0.0384464	0	0	1295	0.989576	0.0470847	2	0	1260
BIOCARTA_ARAP_PATHWAY	18	0.727376	0.64101	1	0	671	0.595044	0.651682	2	1	699	0.865813	0.287575	3	1	948
BIOCARTA_CARM_ER_PATHWAY	35	0.727691	0.534978	2	0	672	0.988423	0.047387	0	2	1173	0.863349	0.235846	4	5	944
KEGG_PPAR_SIGNALING_PATHWAY	69	0.728577	0.455526	4	0	673	0.000636199	0.999763	6	17	102	0.00183671	0.999185	18	16	56
BIOCARTA_IL7_PATHWAY	17	0.729143	0.638758	1	0	674	0.34775	0.835976	4	0	519	0.321703	0.831319	5	2	432
PID_EPOPATHWAY	34	0.729233	0.533005	2	0	675	0.126276	0.939371	6	3	349	0.206613	0.879094	12	2	334
REACTOME_PKA_MEDIATED_PHOSPHORYLATION_OF_CREB	18	0.735485	0.630582	1	0	676	0.832049	0.396295	0	2	893	0.463961	0.728372	6	0	558
REACTOME_RIP_MEDIATED_NFKB_ACTIVATION_VIA_DAI	18	0.735518	0.629734	1	0	677	0.835156	0.389938	2	0	899	0.98851	0.0509751	2	0	1250
KEGG_MTOR_SIGNALING_PATHWAY	52	0.736586	0.474769	3	0	678	0.892548	0.203322	5	1	970	0.681553	0.431085	13	3	738
KEGG_GNRH_SIGNALING_PATHWAY	101	0.736822	0.41086	5	1	679	0.444891	0.655867	6	12	600	0.874902	0.177051	19	8	962
REACTOME_NUCLEAR_SIGNALING_BY_ERBB4	38	0.738913	0.519889	2	0	680	0.869318	0.265925	3	1	939	0.932492	0.133094	6	2	1074
REACTOME_PACKAGING_OF_TELOMERE_ENDS	48	0.73925	0.517863	2	0	681	0.529656	0.642862	1	5	652	0.531324	0.608555	6	5	624
KEGG_PHENYLALANINE_METABOLISM	18	0.73961	0.624369	1	0	682	0.188991	0.923739	2	3	408	0.202512	0.905192	2	6	333
PID_ARF6_PATHWAY	35	0.741713	0.516494	2	0	683	0.42632	0.730191	4	3	586	0.207673	0.878343	9	5	336
KEGG_PATHOGENIC_ESCHERICHIA_COLI_INFECTION	59	0.742235	0.467217	3	0	684	0.199274	0.881483	7	5	414	0.360179	0.74364	10	8	459
BIOCARTA_NDKDYNAMIN_PATHWAY	21	0.7439	0.618673	1	0	685	0.967585	0.154931	1	0	1118	0.963372	0.111527	3	0	1152
REACTOME_ION_CHANNEL_TRANSPORT	55	0.744598	0.46448	3	0	686	0.280202	0.823966	5	6	463	0.395929	0.709482	10	9	488
BIOCARTA_MEF2D_PATHWAY	23	0.746912	0.61463	1	0	687	0.632375	0.61192	2	1	735	0.577751	0.618558	4	2	649
REACTOME_PYRUVATE_METABOLISM	19	0.747392	0.613983	0	1	688	0.395189	0.800651	0	4	555	0.966339	0.104235	0	3	1161
BIOCARTA_UCALPAIN_PATHWAY	18	0.750165	0.610223	1	0	689	0.391623	0.803316	2	2	552	0.218441	0.895448	5	3	345
REACTOME_RNA_POL_III_TRANSCRIPTION_TERMINATION	19	0.751596	0.607531	1	0	690	1	0.0290207	0	0	1442	0.969554	0.0953739	0	3	1167
PID_BETACATENIN_DEG_PATHWAY	18	0.752514	0.607015	0	1	691	0.855756	0.355308	0	2	919	0.77049	0.410313	1	4	833
BIOCARTA_CALCINEURIN_PATHWAY	21	0.754484	0.604305	1	0	692	0.642424	0.601188	3	0	740	0.396628	0.772773	6	1	489
REACTOME_PI3K_AKT_ACTIVATION	38	0.755721	0.497497	2	0	693	0.626366	0.547765	2	4	728	0.891353	0.194503	4	5	988
REACTOME_ENOS_ACTIVATION_AND_REGULATION	20	0.756514	0.60075	1	0	694	0.415598	0.783964	1	3	572	0.61373	0.579664	2	4	679
BIOCARTA_STATHMIN_PATHWAY	19	0.756657	0.600552	1	0	695	0.00966784	0.997671	6	2	163	0.0949003	0.962919	6	3	224
KEGG_APOPTOSIS	88	0.756954	0.400145	5	0	696	0.659251	0.451829	11	3	764	0.697912	0.390095	19	6	750
REACTOME_GLYCOSPHINGOLIPID_METABOLISM	38	0.757872	0.494304	1	1	697	0.756754	0.409633	2	3	819	0.0018666	0.999435	12	7	57
PID_NFAT_3PATHWAY	54	0.758158	0.446422	3	0	698	0.967093	0.078631	3	2	1116	0.931203	0.119769	7	6	1071
MIPS_RNA_POLYMERASE_II_COMPLEX_CHROMATIN_STRUCTURE_MODIFYING	19	0.75857	0.597886	1	0	699	1	0.0265931	0	0	1363	0.994501	0.0272317	1	1	1309
BIOCARTA_AGR_PATHWAY	36	0.759471	0.49239	2	0	700	0.457372	0.702574	2	5	609	0.81072	0.302946	6	4	869
REACTOME_PROLONGED_ERK_ACTIVATION_EVENTS	19	0.759706	0.596294	1	0	701	0.972958	0.134629	1	0	1135	0.911903	0.205433	3	1	1025
BIOCARTA_GCR_PATHWAY	22	0.763145	0.591447	1	0	702	0.867521	0.33347	1	1	938	0.438327	0.736508	6	1	523
BIOCARTA_EPO_PATHWAY	19	0.765607	0.587944	1	0	703	0.432588	0.770607	3	1	593	0.974342	0.083034	2	1	1181
KEGG_SNARE_INTERACTIONS_IN_VESICULAR_TRANSPORT	38	0.766377	0.482354	2	0	704	0.652458	0.518503	5	1	755	0.990003	0.0274769	4	2	1267
KEGG_NON_SMALL_CELL_LUNG_CANCER	54	0.767389	0.43395	3	0	705	0.746296	0.386255	6	2	814	0.830649	0.255185	10	5	891
REACTOME_DEADENYLATION_OF_MRNA	22	0.769122	0.582897	1	0	706	0.974997	0.126857	0	1	1140	0.995065	0.0248782	0	2	1316
REACTOME_LIGAND_GATED_ION_CHANNEL_TRANSPORT	21	0.769331	0.582596	1	0	707	0.874926	0.320064	0	2	948	0.982426	0.0604251	1	2	1215
REACTOME_NEF_MEDIATES_DOWN_MODULATION_OF_CELL_SURFACE_RECEPTORS_BY_RECRUITING_THEM_TO_CLATHRIN_ADAPTERS	21	0.77199	0.57805	1	0	708	0.248735	0.887566	4	1	444	0.789816	0.382491	2	3	846
REACTOME_INSULIN_SYNTHESIS_AND_PROCESSING	21	0.773109	0.577107	1	0	709	0.876539	0.317103	1	1	950	0.981395	0.0633308	2	1	1209
REACTOME_TRANSCRIPTIONAL_REGULATION_OF_WHITE_ADIPOCYTE_DIFFERENTIATION	72	0.775671	0.394719	3	1	710	0.366738	0.73973	6	8	534	0.902006	0.151133	11	8	1014
BIOCARTA_TGFB_PATHWAY	19	0.776139	0.572659	1	0	711	0.68349	0.554005	2	1	772	0.468854	0.71045	6	1	563
REACTOME_TRIF_MEDIATED_TLR3_SIGNALING	74	0.781769	0.386569	4	0	712	0.997227	0.00874559	3	2	1213	0.999741	0.000745356	6	5	1380
KEGG_GLYCOSAMINOGLYCAN_DEGRADATION	21	0.782246	0.562863	1	0	713	0.74629	0.474838	3	0	813	0.0534198	0.979863	10	1	175
KEGG_ERBB_SIGNALING_PATHWAY	87	0.783189	0.366093	5	0	714	0.181811	0.880013	8	11	400	0.441068	0.646109	15	15	528
REACTOME_TRIGLYCERIDE_BIOSYNTHESIS	38	0.784353	0.456908	2	0	715	0.010437	0.996231	3	10	165	0.646718	0.48818	5	7	702
PID_FASPATHWAY	38	0.785049	0.455902	2	0	716	0.685171	0.481759	4	2	777	0.561492	0.578567	7	5	637
REACTOME_INSULIN_RECEPTOR_RECYCLING	23	0.786197	0.556246	1	0	717	0.743784	0.477029	2	1	812	0.78468	0.372619	3	3	840
PID_AURORA_B_PATHWAY	39	0.787502	0.452101	2	0	718	0.925808	0.168343	3	1	1027	0.176617	0.895762	3	13	309
PID_TGFBRPATHWAY	55	0.787829	0.405776	3	0	719	0.77717	0.347868	5	3	845	0.918682	0.136599	10	4	1041
PID_ECADHERIN_KERATINOCYTE_PATHWAY	21	0.790179	0.550778	1	0	720	0.0164502	0.995538	2	6	179	0.852711	0.290951	3	2	924
REACTOME_SIGNALING_BY_FGFR_IN_DISEASE	127	0.790312	0.332652	7	0	721	0.721304	0.367068	8	11	798	0.964414	0.0547157	17	14	1155
PID_WNT_CANONICAL_PATHWAY	20	0.790741	0.54991	1	0	722	0.717748	0.511943	1	2	795	0.526436	0.656194	2	5	617
REACTOME_SIGNALING_BY_ILS	107	0.791073	0.342042	6	0	723	0.148968	0.900304	22	1	372	0.386464	0.690044	29	7	480
REACTOME_TRAF6_MEDIATED_NFKB_ACTIVATION	21	0.791963	0.547376	1	0	724	0.721527	0.506145	3	0	799	0.979975	0.0672797	2	1	1199
REACTOME_PYRUVATE_METABOLISM_AND_CITRIC_ACID_TCA_CYCLE	48	0.7949	0.441019	1	1	725	0.850879	0.278708	0	5	912	0.990453	0.0248878	1	6	1273
BIOCARTA_TFF_PATHWAY	21	0.796267	0.540649	1	0	726	0.900275	0.269868	1	1	982	0.985519	0.0510825	3	0	1230
KEGG_TRYPTOPHAN_METABOLISM	40	0.796557	0.438564	2	0	727	2.10743e-05	0.999995	9	9	61	0.534509	0.599875	4	9	627
REACTOME_APOPTOTIC_CLEAVAGE_OF_CELLULAR_PROTEINS	40	0.797529	0.437352	1	1	728	0.0689618	0.968304	2	9	274	0.612771	0.525178	4	8	677
PID_P38_MK2PATHWAY	21	0.797865	0.538127	1	0	729	0.51238	0.700824	3	1	641	0.871339	0.260643	1	4	959
ST_B_CELL_ANTIGEN_RECEPTOR	40	0.799847	0.43366	2	0	730	0.0350651	0.985169	7	5	226	0.498741	0.635172	9	4	582
REACTOME_IL_2_SIGNALING	41	0.800204	0.433127	2	0	731	0.157762	0.916369	9	1	379	0.435884	0.689445	11	3	521
KEGG_TYROSINE_METABOLISM	42	0.803393	0.428114	2	0	732	0.0343681	0.98551	4	8	224	0.3063	0.798369	5	10	415
KEGG_GLYCEROPHOSPHOLIPID_METABOLISM	77	0.803728	0.356283	3	1	733	0.234004	0.844694	1	15	430	0.109701	0.92882	13	17	237
PID_CONE_PATHWAY	23	0.804143	0.527503	1	0	734	0.775878	0.433512	1	2	844	0.857732	0.281725	4	1	936
REACTOME_ERK_MAPK_TARGETS	21	0.804474	0.52756	1	0	735	0.908378	0.253516	1	1	999	0.954121	0.120612	3	1	1123
BIOCARTA_P53HYPOXIA_PATHWAY	23	0.806412	0.523824	1	0	736	0.759473	0.456538	2	1	821	0.890617	0.228332	3	2	987
KEGG_BIOSYNTHESIS_OF_UNSATURATED_FATTY_ACIDS	22	0.808872	0.519806	1	0	737	0.550363	0.664671	2	2	664	0.869387	0.263707	4	1	954
REACTOME_INTERACTION_BETWEEN_L1_AND_ANKYRINS	23	0.809363	0.519596	1	0	738	0.0640268	0.977751	3	4	268	0.82012	0.34059	4	1	880
BIOCARTA_CCR3_PATHWAY	23	0.80989	0.518133	1	0	739	0.540978	0.673532	1	3	656	0.811888	0.336104	4	2	870
REACTOME_METABOLISM_OF_LIPIDS_AND_LIPOPROTEINS	478	0.810441	0.245146	25	4	740	0.0122287	0.991056	27	72	167	0.139602	0.881461	77	83	269
PID_ECADHERIN_STABILIZATION_PATHWAY	42	0.8113	0.416296	2	0	741	0.291101	0.825498	3	6	471	0.760963	0.355358	5	7	818
BIOCARTA_CHEMICAL_PATHWAY	22	0.81159	0.515327	1	0	742	0.759949	0.455907	1	2	822	0.960818	0.10539	2	2	1143
BIOCARTA_AKT_PATHWAY	22	0.811811	0.514961	1	0	743	0.915783	0.237396	1	1	1009	0.895822	0.219725	3	2	1003
REACTOME_MEIOTIC_SYNAPSIS	73	0.811866	0.370151	3	0	744	0.769094	0.35599	3	5	835	0.865551	0.20702	7	8	947
REACTOME_CELL_DEATH_SIGNALLING_VIA_NRAGE_NRIF_AND_NADE	60	0.813334	0.368865	3	0	745	0.570115	0.567474	6	4	678	0.455644	0.651228	11	9	550
KEGG_CYTOSOLIC_DNA_SENSING_PATHWAY	56	0.8152	0.409647	2	0	746	0.418234	0.727158	8	0	575	0.81398	0.282606	11	2	873
REACTOME_RNA_POL_III_TRANSCRIPTION_INITIATION_FROM_TYPE_2_PROMOTER	23	0.818319	0.503516	1	0	747	1	0.0132008	0	0	1440	0.909612	0.195266	0	5	1022
KEGG_NICOTINATE_AND_NICOTINAMIDE_METABOLISM	24	0.819317	0.501823	1	0	748	0.575697	0.639157	3	1	680	0.318432	0.816737	4	5	429
REACTOME_REGULATION_OF_HYPOXIA_INDUCIBLE_FACTOR_HIF_BY_OXYGEN	25	0.819423	0.501643	0	1	749	0.985815	0.0805431	1	0	1161	0.965186	0.0950724	2	2	1157
BIOCARTA_CELLCYCLE_PATHWAY	23	0.819578	0.50138	1	0	750	0.786542	0.418783	2	1	853	0.913085	0.189251	1	4	1029
REACTOME_TAK1_ACTIVATES_NFKB_BY_PHOSPHORYLATION_AND_ACTIVATION_OF_IKKS_COMPLEX	23	0.819788	0.501023	1	0	751	0.921398	0.224791	2	0	1022	0.997992	0.011316	0	2	1348
REACTOME_ACTIVATION_OF_GENES_BY_ATF4	26	0.82274	0.49547	1	0	752	0.791438	0.411054	2	1	855	0.681707	0.488515	2	5	739
REACTOME_RNA_POL_I_PROMOTER_OPENING	62	0.823165	0.395739	2	0	753	0.544652	0.615523	1	6	658	0.793118	0.314824	8	3	851
BIOCARTA_CASPASE_PATHWAY	23	0.82478	0.492457	1	0	754	0.370576	0.801356	4	1	537	0.273557	0.85079	3	6	396
REACTOME_G0_AND_EARLY_G1	25	0.825979	0.490377	1	0	755	0.795344	0.40639	0	3	860	0.821463	0.32286	0	6	882
REACTOME_PYRIMIDINE_METABOLISM	24	0.826958	0.488167	1	0	756	0.80556	0.390871	3	0	873	0.532509	0.637242	3	5	626
BIOCARTA_IGF1R_PATHWAY	23	0.827453	0.487809	1	0	757	0.929863	0.206251	1	1	1033	0.990071	0.036983	3	0	1268
BIOCARTA_CHREBP2_PATHWAY	42	0.827517	0.390452	1	1	758	0.778845	0.366195	0	6	847	0.826393	0.276513	6	5	887
BIOCARTA_RAS_PATHWAY	23	0.827748	0.487295	1	0	759	0.988187	0.0696877	0	1	1170	0.992692	0.0283419	2	1	1293
BIOCARTA_MTOR_PATHWAY	23	0.82859	0.48582	1	0	760	0.928098	0.210174	0	2	1028	0.998769	0.00736806	2	0	1360
PID_MYC_ACTIVPATHWAY	79	0.829746	0.31892	4	0	761	0.93703	0.115718	4	5	1050	0.421178	0.669049	7	20	506
REACTOME_TRANSFERRIN_ENDOCYTOSIS_AND_RECYCLING	25	0.830075	0.482702	1	0	762	0.941999	0.177383	2	0	1060	0.411413	0.739837	5	4	500
BIOCARTA_PTDINS_PATHWAY	23	0.830118	0.483134	1	0	763	0.796389	0.404904	1	2	861	0.992949	0.0274928	2	1	1295
REACTOME_PHOSPHOLIPID_METABOLISM	198	0.830287	0.256103	9	2	764	0.100528	0.928143	11	29	324	0.0133708	0.991043	39	37	102
PID_CXCR3PATHWAY	43	0.831855	0.383283	2	0	765	0.0271517	0.988533	10	3	207	0.136621	0.920534	14	4	266
KEGG_AMINO_SUGAR_AND_NUCLEOTIDE_SUGAR_METABOLISM	44	0.833612	0.380248	2	0	766	0.354644	0.77434	4	5	528	0.244688	0.842342	9	8	365
REACTOME_CIRCADIAN_REPRESSION_OF_EXPRESSION_BY_REV_ERBA	23	0.834109	0.47605	1	0	767	0.598533	0.616266	2	2	704	0.926558	0.165318	3	2	1062
REACTOME_SULFUR_AMINO_ACID_METABOLISM	24	0.835777	0.472552	1	0	768	0.413956	0.766644	0	5	571	0.719656	0.444532	1	6	766
REACTOME_SPHINGOLIPID_METABOLISM	69	0.838514	0.330505	2	1	769	0.241282	0.846967	5	8	439	0.0314675	0.983384	16	10	143
REACTOME_DARPP_32_EVENTS	25	0.83939	0.466013	1	0	770	0.817865	0.372802	0	3	881	0.971811	0.0798767	3	1	1174
REACTOME_POST_TRANSLATIONAL_PROTEIN_MODIFICATION	188	0.839944	0.247859	8	2	771	0.981175	0.0315956	7	14	1150	0.840854	0.20315	24	26	903
PID_INSULIN_GLUCOSE_PATHWAY	26	0.840389	0.464191	1	0	772	0.412648	0.767699	1	4	567	0.987043	0.0408427	2	2	1240
PID_HNF3BPATHWAY	45	0.842414	0.365802	2	0	773	1.64279e-05	0.999996	2	18	58	0.00795129	0.996656	6	17	89
REACTOME_NUCLEAR_EVENTS_KINASE_AND_TRANSCRIPTION_FACTOR_ACTIVATION	24	0.845512	0.454743	1	0	774	0.943185	0.175062	1	1	1064	0.980373	0.0587029	3	1	1203
KEGG_GLUTATHIONE_METABOLISM	50	0.845683	0.359685	1	1	775	0.0186343	0.992221	5	9	185	0.00167593	0.999357	10	16	55
KEGG_DORSO_VENTRAL_AXIS_FORMATION	25	0.846372	0.45314	1	0	776	0.118038	0.95103	4	3	344	0.79979	0.354124	3	3	857
ST_DIFFERENTIATION_PATHWAY_IN_PC12_CELLS	45	0.846559	0.358886	2	0	777	0.487052	0.665086	7	1	631	0.90597	0.163749	7	4	1017
REACTOME_RORA_ACTIVATES_CIRCADIAN_EXPRESSION	24	0.848292	0.449543	1	0	778	0.637042	0.574968	2	2	737	0.981363	0.0562077	2	2	1208
PID_INSULIN_PATHWAY	45	0.848946	0.354867	2	0	779	0.518082	0.635448	4	4	642	0.857683	0.229438	11	1	935
PID_ERBB2ERBB3PATHWAY	44	0.84922	0.354405	2	0	780	0.370639	0.76113	4	5	538	0.979399	0.0454916	6	3	1196
REACTOME_SEMA4D_INDUCED_CELL_MIGRATION_AND_GROWTH_CONE_COLLAPSE	27	0.849327	0.44712	1	0	781	0.0553012	0.979703	2	6	254	0.721079	0.442841	4	3	768
REACTOME_RNA_POL_III_TRANSCRIPTION_INITIATION_FROM_TYPE_3_PROMOTER	26	0.851863	0.441875	1	0	782	1	0.00785271	0	0	1441	0.95309	0.112845	0	5	1119
REACTOME_SPHINGOLIPID_DE_NOVO_BIOSYNTHESIS	31	0.852154	0.441757	1	0	783	0.0573843	0.978769	3	5	257	0.769954	0.381255	4	3	832
REACTOME_SIGNALING_BY_ERBB2	101	0.852201	0.269631	5	0	784	0.891511	0.171614	3	10	968	0.917471	0.122417	14	12	1040
REACTOME_POST_TRANSLATIONAL_MODIFICATION_SYNTHESIS_OF_GPI_ANCHORED_PROTEINS	26	0.853094	0.439525	1	0	785	0.950602	0.156227	0	2	1082	0.781397	0.365249	2	5	838
REACTOME_NEUROTRANSMITTER_RECEPTOR_BINDING_AND_DOWNSTREAM_TRANSMISSION_IN_THE_POSTSYNAPTIC_CELL	137	0.853176	0.247915	7	0	786	0.958857	0.0689273	8	8	1097	0.850641	0.197469	25	14	920
REACTOME_AMINE_COMPOUND_SLC_TRANSPORTERS	27	0.856848	0.432727	1	0	787	0.163653	0.92505	2	5	383	0.725326	0.427294	2	6	772
KEGG_N_GLYCAN_BIOSYNTHESIS	46	0.858179	0.338736	2	0	788	0.999846	0.00164345	1	0	1253	0.999224	0.00270654	4	2	1371
REACTOME_PERK_REGULATED_GENE_EXPRESSION	29	0.860466	0.424816	1	0	789	0.857535	0.30906	2	1	923	0.810563	0.3256	2	5	868
REACTOME_MEIOTIC_RECOMBINATION	86	0.860814	0.294111	3	0	790	0.85234	0.245622	1	7	913	0.273906	0.804458	10	13	397
REACTOME_ACTIVATED_NOTCH1_TRANSMITS_SIGNAL_TO_THE_NUCLEUS	27	0.860932	0.424304	1	0	791	0.683829	0.521052	0	4	773	0.492181	0.667283	5	4	577
KEGG_GLYCOSPHINGOLIPID_BIOSYNTHESIS_LACTO_AND_NEOLACTO_SERIES	26	0.86119	0.423793	1	0	792	0.297983	0.843406	0	6	477	0.0433497	0.983509	5	7	162
ST_FAS_SIGNALING_PATHWAY	65	0.861366	0.294011	3	0	793	0.716078	0.407644	8	2	794	0.954907	0.0793831	2	13	1124
KEGG_NOTCH_SIGNALING_PATHWAY	47	0.862086	0.331936	2	0	794	0.169953	0.905233	5	6	391	0.620901	0.501538	8	7	683
KEGG_SELENOAMINO_ACID_METABOLISM	26	0.862123	0.421951	1	0	795	0.161273	0.926436	1	6	381	0.505011	0.655411	1	8	589
BIOCARTA_KERATINOCYTE_PATHWAY	46	0.864041	0.328506	2	0	796	0.425826	0.713185	5	4	583	0.936453	0.11643	6	5	1081
PID_PS1PATHWAY	46	0.864064	0.328466	2	0	797	0.424866	0.714031	4	5	582	0.935608	0.117768	5	6	1080
BIOCARTA_VIP_PATHWAY	29	0.864725	0.416773	1	0	798	0.495429	0.695584	3	2	634	0.887269	0.222863	5	1	983
PID_RXR_VDR_PATHWAY	26	0.86526	0.415703	1	0	799	0.495695	0.695344	2	3	635	0.677391	0.484095	5	3	732
REACTOME_DEPOSITION_OF_NEW_CENPA_CONTAINING_NUCLEOSOMES_AT_THE_CENTROMERE	64	0.867435	0.321285	2	0	800	0.820688	0.307081	1	5	883	0.222308	0.855151	6	12	346
REACTOME_PI3K_CASCADE	71	0.872031	0.276371	3	0	801	0.480163	0.644531	4	8	627	0.758285	0.33097	10	10	816
REACTOME_SIGNALLING_TO_RAS	27	0.872746	0.400078	1	0	802	0.333317	0.817155	4	2	504	0.839004	0.286422	2	5	899
KEGG_EPITHELIAL_CELL_SIGNALING_IN_HELICOBACTER_PYLORI_INFECTION	68	0.872757	0.275076	3	0	803	0.760973	0.353826	7	3	825	0.75495	0.334856	11	9	812
REACTOME_PIP3_ACTIVATES_AKT_SIGNALING	29	0.874186	0.3971	1	0	804	0.878501	0.274098	1	2	954	0.926324	0.156451	2	4	1061
REACTOME_ANTIGEN_PROCESSING_CROSS_PRESENTATION	76	0.874696	0.271513	3	0	805	0.526384	0.599075	10	2	650	0.974815	0.0466922	13	2	1182
KEGG_INSULIN_SIGNALING_PATHWAY	137	0.875286	0.216201	6	1	806	0.380498	0.701508	10	15	545	0.641838	0.42912	28	15	699
REACTOME_TRANSMEMBRANE_TRANSPORT_OF_SMALL_MOLECULES	413	0.880001	0.166148	22	2	807	0.00625566	0.995632	30	60	152	0.0173953	0.98665	72	81	114
SIG_PIP3_SIGNALING_IN_CARDIAC_MYOCTES	67	0.881803	0.259805	3	0	808	0.036961	0.981038	8	10	232	0.879532	0.183588	11	7	966
MIPS_CDC5L_COMPLEX	30	0.882465	0.378907	1	0	809	1	0.00417092	0	0	1328	0.878138	0.227434	1	6	965
BIOCARTA_PYK2_PATHWAY	31	0.884086	0.375766	1	0	810	0.969201	0.107016	1	1	1124	0.978255	0.0586471	2	3	1193
PID_TELOMERASEPATHWAY	68	0.885536	0.25332	2	1	811	0.928577	0.133257	5	3	1030	0.850135	0.220287	3	16	919
REACTOME_REGULATION_OF_BETA_CELL_DEVELOPMENT	30	0.886143	0.370957	1	0	812	0.000117112	0.999976	2	12	77	0.0326987	0.986484	5	10	148
BIOCARTA_TNFR1_PATHWAY	29	0.888361	0.3661	1	0	813	0.971947	0.0990433	2	0	1132	0.884671	0.217497	3	4	981
KEGG_HISTIDINE_METABOLISM	29	0.888849	0.365027	1	0	814	0.122833	0.944642	1	7	346	0.498254	0.653772	4	6	580
BIOCARTA_MAPK_PATHWAY	87	0.891249	0.223251	4	0	815	0.456532	0.651072	11	5	606	0.999888	0.000307483	8	6	1387
REACTOME_SIGNALING_BY_EGFR_IN_CANCER	109	0.894731	0.204215	5	0	816	0.99311	0.0153586	3	7	1185	0.990714	0.0165666	14	10	1275
PID_CASPASE_PATHWAY	52	0.894822	0.271122	2	0	817	0.164909	0.905891	9	3	384	0.44272	0.671974	9	8	531
PID_CDC42_PATHWAY	70	0.895002	0.236722	3	0	818	0.940937	0.112984	3	5	1056	0.99502	0.0108145	7	7	1315
PID_IL2_STAT5PATHWAY	30	0.897844	0.344494	1	0	819	0.00880927	0.997243	10	1	160	0.388304	0.746934	5	6	482
REACTOME_DIABETES_PATHWAYS	133	0.901292	0.184351	5	1	820	0.8984	0.153757	10	7	977	0.98049	0.0312304	18	13	1204
REACTOME_AMINO_ACID_TRANSPORT_ACROSS_THE_PLASMA_MEMBRANE	31	0.901673	0.335643	0	1	821	0.169788	0.916407	2	6	390	0.00402514	0.998698	7	11	70
PID_IGF1_PATHWAY	30	0.901705	0.335567	1	0	822	0.79801	0.374002	1	3	863	0.914155	0.170156	4	3	1033
REACTOME_APOPTOTIC_EXECUTION_PHASE	54	0.903139	0.254734	1	1	823	0.193898	0.885329	2	10	410	0.641081	0.47569	6	10	698
KEGG_VIBRIO_CHOLERAE_INFECTION	56	0.903817	0.253273	2	0	824	0.920462	0.157768	3	3	1016	0.863675	0.214084	6	8	945
KEGG_ALANINE_ASPARTATE_AND_GLUTAMATE_METABOLISM	32	0.9046	0.328475	1	0	825	0.0130368	0.995635	2	9	170	0.0545156	0.975325	4	11	178
PID_KITPATHWAY	52	0.905878	0.249276	1	1	826	0.191001	0.88755	11	1	409	0.546324	0.571669	15	2	633
BIOCARTA_RHO_PATHWAY	32	0.906827	0.323186	1	0	827	0.832221	0.324024	1	3	894	0.940379	0.124678	3	4	1084
REACTOME_CIRCADIAN_CLOCK	53	0.907018	0.246989	2	0	828	0.82983	0.286647	5	2	892	0.98024	0.0411404	7	4	1202
KEGG_PROPANOATE_METABOLISM	33	0.910544	0.313956	1	0	829	0.0923409	0.958922	0	9	315	0.440875	0.700408	2	9	527
REACTOME_TRANSPORT_OF_INORGANIC_CATIONS_ANIONS_AND_AMINO_ACIDS_OLIGOPEPTIDES	94	0.912357	0.187257	3	1	830	0.0391683	0.977913	9	14	235	0.0068254	0.99629	20	23	82
REACTOME_RNA_POL_III_TRANSCRIPTION	33	0.913987	0.305265	1	0	831	1	0.00199622	0	0	1439	0.945234	0.115657	0	7	1102
KEGG_CHRONIC_MYELOID_LEUKEMIA	73	0.914134	0.201699	3	0	832	0.129429	0.921515	11	6	356	0.924975	0.119144	13	6	1053
KEGG_ADHERENS_JUNCTION	75	0.915055	0.199975	2	1	833	0.13533	0.917365	7	10	360	0.641022	0.456529	14	9	697
REACTOME_MEIOSIS	116	0.915921	0.180529	4	0	834	0.955673	0.0821526	3	7	1091	0.672017	0.411692	11	17	722
REACTOME_E2F_MEDIATED_REGULATION_OF_DNA_REPLICATION	35	0.916861	0.298116	1	0	835	0.943942	0.147815	0	3	1065	0.636145	0.512269	0	10	692
REACTOME_FACTORS_INVOLVED_IN_MEGAKARYOCYTE_DEVELOPMENT_AND_PLATELET_PRODUCTION	132	0.917458	0.166711	5	0	836	0.644393	0.454386	9	9	744	0.955127	0.0685411	14	15	1125
REACTOME_TRANSPORT_TO_THE_GOLGI_AND_SUBSEQUENT_MODIFICATION	33	0.922688	0.283298	1	0	837	0.94739	0.140458	2	1	1078	0.994816	0.0165629	4	1	1313
SIG_CD40PATHWAYMAP	34	0.925515	0.275708	1	0	838	0.392099	0.75948	5	2	553	0.844381	0.263089	3	6	907
PID_IL2_PI3KPATHWAY	34	0.926179	0.273965	1	0	839	0.232443	0.874504	5	3	428	0.451286	0.685272	6	6	545
REACTOME_AMYLOIDS	83	0.931311	0.19453	2	0	840	0.178653	0.892274	5	8	395	0.638897	0.467327	12	6	694
PID_PI3KCIAKTPATHWAY	35	0.932287	0.257414	1	0	841	0.763601	0.400883	1	4	827	0.989734	0.0282355	1	5	1263
REACTOME_SIGNALLING_TO_ERKS	36	0.935335	0.248849	1	0	842	0.591927	0.584327	4	2	696	0.88466	0.204421	4	5	980
REACTOME_PI3K_EVENTS_IN_ERBB4_SIGNALING	38	0.93627	0.246255	1	0	843	0.897505	0.219235	1	3	976	0.888067	0.199388	4	5	986
KEGG_RIG_I_LIKE_RECEPTOR_SIGNALING_PATHWAY	71	0.936468	0.183646	2	0	844	0.420067	0.70549	9	2	576	0.989478	0.0219508	9	4	1257
REACTOME_NGF_SIGNALLING_VIA_TRKA_FROM_THE_PLASMA_MEMBRANE	137	0.937205	0.12555	6	0	845	0.969886	0.0518957	6	10	1127	0.991539	0.0141811	20	12	1280
REACTOME_P75_NTR_RECEPTOR_MEDIATED_SIGNALLING	81	0.937302	0.156402	3	0	846	0.746469	0.360921	6	6	815	0.728424	0.357538	13	11	776
PID_PI3KPLCTRKPATHWAY	36	0.937938	0.24159	1	0	847	0.167612	0.913554	6	3	388	0.947361	0.107779	5	3	1108
REACTOME_GAB1_SIGNALOSOME	38	0.938009	0.241391	1	0	848	0.901343	0.212674	1	3	986	0.89448	0.189826	3	6	995
REACTOME_BMAL1_CLOCK_NPAS2_ACTIVATES_CIRCADIAN_EXPRESSION	36	0.939066	0.23841	1	0	849	0.625679	0.548498	4	2	726	0.948401	0.105963	4	4	1111
REACTOME_SIGNALING_BY_THE_B_CELL_RECEPTOR_BCR	126	0.940624	0.126245	5	0	850	0.967375	0.0575836	11	3	1117	0.999974	6.60451e-05	13	7	1396
ST_GA13_PATHWAY	37	0.940792	0.233312	1	0	851	0.0075297	0.997412	7	6	156	0.868989	0.227799	7	2	953
KEGG_GLYCOLYSIS_GLUCONEOGENESIS	62	0.940839	0.173617	2	0	852	0.0366019	0.982124	2	14	231	0.183498	0.880793	7	15	315
KEGG_PARKINSONS_DISEASE	133	0.940886	0.134763	4	0	853	0.984376	0.0322123	5	5	1159	0.999881	0.000297319	9	8	1386
ST_PHOSPHOINOSITIDE_3_KINASE_PATHWAY	37	0.941202	0.232138	1	0	854	0.648588	0.523226	4	2	749	0.906987	0.170315	6	3	1018
PID_MET_PATHWAY	80	0.941837	0.147107	3	0	855	0.854404	0.229003	4	7	916	0.927609	0.113114	12	9	1063
KEGG_LYSOSOME	121	0.943188	0.121614	4	1	856	0.86438	0.198776	13	4	936	0.0208562	0.986967	41	9	122
REACTOME_SIGNALING_BY_NOTCH	103	0.94437	0.12839	4	0	857	0.698481	0.401128	4	12	786	0.873347	0.178183	14	14	960
REACTOME_TELOMERE_MAINTENANCE	75	0.944518	0.164538	2	0	858	0.959802	0.0872491	1	5	1101	0.294266	0.789278	6	16	410
BIOCARTA_INTEGRIN_PATHWAY	38	0.94496	0.221064	1	0	859	0.2081	0.886315	7	2	417	0.854165	0.243388	7	3	928
KEGG_PYRUVATE_METABOLISM	40	0.945031	0.220691	1	0	860	0.0935757	0.956024	1	9	316	0.912408	0.161472	1	8	1027
REACTOME_SIGNALING_BY_INSULIN_RECEPTOR	108	0.945123	0.126881	4	0	861	0.720655	0.375819	8	8	797	0.838059	0.219803	15	15	898
PID_AR_PATHWAY	61	0.945271	0.163314	2	0	862	0.761632	0.35963	4	5	826	0.818649	0.264975	6	11	877
REACTOME_INSULIN_RECEPTOR_SIGNALLING_CASCADE	87	0.945821	0.138758	3	0	863	0.577155	0.539099	6	8	683	0.825655	0.242405	12	12	886
PID_ERBB4_PATHWAY	38	0.946143	0.21758	1	0	864	0.114509	0.943748	6	4	340	0.503793	0.630372	9	4	587
REACTOME_GLUCOSE_TRANSPORT	38	0.946833	0.215534	1	0	865	0.827423	0.313434	2	3	887	0.512058	0.622476	2	11	595
KEGG_SPHINGOLIPID_METABOLISM	40	0.947353	0.213825	0	1	866	0.114482	0.943764	3	7	339	0.0129599	0.994618	11	9	101
PID_ECADHERIN_NASCENTAJ_PATHWAY	39	0.951105	0.202495	1	0	867	0.542675	0.621651	1	6	657	0.883028	0.202059	7	3	977
REACTOME_SIGNALING_BY_ERBB4	90	0.952054	0.12543	3	0	868	0.966523	0.0662639	5	4	1115	0.993288	0.0131981	10	8	1297
KEGG_FATTY_ACID_METABOLISM	42	0.952604	0.197737	1	0	869	0.0319693	0.986727	3	9	220	0.503387	0.630759	5	8	586
PID_EPHBFWDPATHWAY	40	0.954744	0.191073	1	0	870	0.410676	0.734405	2	6	565	0.902663	0.172684	6	4	1015
KEGG_OLFACTORY_TRANSDUCTION	389	0.955016	0.107086	2	2	871	0.999088	0.00290094	4	2	1237	1	0	14	4	1432
PID_ERBB1_INTERNALIZATION_PATHWAY	41	0.95546	0.18882	1	0	872	0.731986	0.425671	2	4	804	0.992104	0.0210401	5	2	1286
ST_JNK_MAPK_PATHWAY	40	0.955703	0.18805	1	0	873	0.578357	0.585701	5	2	684	0.997555	0.00776151	5	1	1339
REACTOME_ANTIVIRAL_MECHANISM_BY_IFN_STIMULATED_GENES	66	0.956835	0.135061	2	0	874	0.951665	0.0985158	5	2	1085	0.92424	0.124489	5	11	1050
KEGG_P53_SIGNALING_PATHWAY	69	0.958809	0.129993	1	1	875	0.500607	0.624853	7	5	637	0.273472	0.805588	8	16	395
REACTOME_PI3K_EVENTS_IN_ERBB2_SIGNALING	44	0.960273	0.173084	1	0	876	0.770935	0.376366	1	5	838	0.870155	0.216138	4	7	956
REACTOME_RNA_POL_I_TRANSCRIPTION	89	0.960505	0.125256	2	0	877	0.892469	0.187915	2	6	969	0.640125	0.461165	10	10	695
REACTOME_DEADENYLATION_DEPENDENT_MRNA_DECAY	48	0.961452	0.168973	1	0	878	0.986442	0.0446991	0	3	1163	0.987949	0.0291403	0	8	1244
KEGG_VASOPRESSIN_REGULATED_WATER_REABSORPTION	44	0.963286	0.162866	1	0	879	0.988088	0.0400308	2	1	1169	0.999935	0.000338252	3	1	1393
KEGG_VALINE_LEUCINE_AND_ISOLEUCINE_DEGRADATION	44	0.963837	0.161011	1	0	880	0.000731732	0.999776	3	14	104	0.615339	0.511628	3	11	680
REACTOME_SIGNALING_BY_NOTCH1	70	0.964921	0.114191	2	0	881	0.407524	0.707384	2	11	564	0.686513	0.411008	10	11	745
KEGG_LONG_TERM_POTENTIATION	70	0.965659	0.112246	1	1	882	0.966485	0.0715443	3	4	1114	0.96329	0.0649967	11	5	1151
REACTOME_NOTCH1_INTRACELLULAR_DOMAIN_REGULATES_TRANSCRIPTION	46	0.965666	0.154797	1	0	883	0.356559	0.772771	2	7	529	0.832745	0.263203	5	7	893
PID_MTOR_4PATHWAY	69	0.967679	0.106828	2	0	884	0.999031	0.00373957	1	3	1235	0.999967	0.00011588	4	5	1395
PID_TNFPATHWAY	46	0.970798	0.136595	1	0	885	0.569272	0.584404	7	1	677	0.934168	0.12004	7	4	1077
REACTOME_MITOTIC_G2_G2_M_PHASES	81	0.975981	0.0836714	2	0	886	0.999526	0.00194393	2	2	1242	0.994782	0.0110419	2	13	1312
PID_FOXOPATHWAY	49	0.975989	0.11718	1	0	887	0.946623	0.118994	3	2	1073	0.997411	0.00723468	3	5	1333
REACTOME_SCFSKP2_MEDIATED_DEGRADATION_OF_P27_P21	56	0.97691	0.113396	1	0	888	0.995892	0.0157278	3	0	1200	0.999995	2.8764e-05	0	4	1409
REACTOME_ACTIVATION_OF_THE_MRNA_UPON_BINDING_OF_THE_CAP_BINDING_COMPLEX_AND_EIFS_AND_SUBSEQUENT_BINDING_TO_43S	84	0.977374	0.11144	1	0	889	0.999913	0.000975687	0	1	1259	0.999947	0.000242048	2	3	1394
REACTOME_SIGNALING_BY_SCF_KIT	78	0.978271	0.0770156	2	0	890	0.337071	0.762326	11	4	507	0.599644	0.498248	14	10	663
KEGG_AMYOTROPHIC_LATERAL_SCLEROSIS_ALS	53	0.978995	0.10542	1	0	891	0.906664	0.180616	4	2	997	0.976468	0.0480545	6	5	1186
REACTOME_RNA_POL_I_RNA_POL_III_AND_MITOCHONDRIAL_TRANSCRIPTION	122	0.979286	0.0617859	3	0	892	0.996847	0.00804736	2	6	1209	0.90904	0.132703	10	16	1020
PID_AR_TF_PATHWAY	53	0.980478	0.0995232	1	0	893	0.81932	0.301153	0	7	882	0.950249	0.0917351	4	8	1116
SIG_INSULIN_RECEPTOR_PATHWAY_IN_CARDIAC_MYOCYTES	51	0.980642	0.0988644	1	0	894	0.413408	0.717544	5	5	569	0.989889	0.0231418	7	3	1266
REACTOME_LOSS_OF_NLP_FROM_MITOTIC_CENTROSOMES	59	0.981298	0.0961538	1	0	895	0.999956	0.000531568	1	0	1263	0.991012	0.0207668	2	8	1278
PID_P73PATHWAY	79	0.981765	0.0665128	1	1	896	0.292362	0.797264	9	7	472	0.153088	0.896141	10	20	284
KEGG_ARGININE_AND_PROLINE_METABOLISM	54	0.982174	0.0924686	0	1	897	0.000328634	0.999896	4	16	88	0.145498	0.910239	8	13	275
REACTOME_REGULATION_OF_APOPTOSIS	58	0.982276	0.0919489	1	0	898	0.997561	0.0099027	3	0	1218	0.99999	4.93191e-05	4	1	1404
REACTOME_CHROMOSOME_MAINTENANCE	122	0.982707	0.0529699	3	0	899	0.997703	0.00602221	3	5	1219	0.458898	0.622239	7	27	553
PID_RAC1_PATHWAY	54	0.983065	0.0888397	1	0	900	0.324497	0.788241	6	5	496	0.923869	0.131056	6	7	1049
REACTOME_ASPARAGINE_N_LINKED_GLYCOSYLATION	81	0.983205	0.0620907	2	0	901	0.999799	0.000881162	3	1	1251	0.999895	0.000307597	7	5	1388
KEGG_INOSITOL_PHOSPHATE_METABOLISM	54	0.983843	0.0855801	1	0	902	0.199282	0.881643	3	9	415	0.4404	0.668592	11	8	526
PID_ERBB1_DOWNSTREAM_PATHWAY	105	0.985094	0.0467253	3	0	903	0.992103	0.0173996	4	6	1181	0.999987	3.6008e-05	8	8	1402
KEGG_OOCYTE_MEIOSIS	114	0.987355	0.0405247	2	1	904	0.999728	0.000885525	3	4	1248	0.944276	0.0843191	13	15	1095
REACTOME_CYCLIN_E_ASSOCIATED_EVENTS_DURING_G1_S_TRANSITION_	65	0.987946	0.0673475	1	0	905	0.960045	0.087314	3	3	1103	0.999991	4.37696e-05	0	6	1405
PID_FAK_PATHWAY	59	0.987973	0.0674031	1	0	906	0.560456	0.577479	5	5	675	0.898837	0.163136	12	3	1011
BIOCARTA_HIVNEF_PATHWAY	58	0.988068	0.0669352	1	0	907	0.902803	0.179577	5	2	988	0.983807	0.0334515	6	6	1221
REACTOME_ACTIVATION_OF_NF_KAPPAB_IN_B_CELLS	64	0.988072	0.0668125	1	0	908	0.995208	0.0157651	4	0	1195	1	1.77649e-06	2	2	1422
REACTOME_RECRUITMENT_OF_MITOTIC_CENTROSOME_PROTEINS_AND_COMPLEXES	66	0.989165	0.0618796	1	0	909	0.999848	0.00102111	2	0	1254	0.995572	0.0105141	2	9	1320
REACTOME_SIGNALLING_BY_NGF	217	0.990476	0.0215589	8	0	910	0.944785	0.0804021	12	17	1067	0.98455	0.0224699	33	23	1224
REACTOME_RIG_I_MDA5_MEDIATED_INDUCTION_OF_IFN_ALPHA_BETA_PATHWAYS	73	0.9906	0.0550439	1	0	911	0.617375	0.517807	9	1	717	0.999983	7.05668e-05	5	2	1397
REACTOME_ORC1_REMOVAL_FROM_CHROMATIN	67	0.991053	0.0527918	1	0	912	0.997253	0.00957486	3	1	1214	0.999287	0.00199213	1	9	1373
REACTOME_DOWNSTREAM_SIGNALING_EVENTS_OF_B_CELL_RECEPTOR_BCR	97	0.991128	0.0361266	2	0	913	0.997561	0.00674259	5	2	1217	0.999999	4.92464e-06	5	6	1413
REACTOME_GENERIC_TRANSCRIPTION_PATHWAY	352	0.991875	0.0153932	14	1	914	0.999843	0.000289353	15	22	1252	0.997811	0.00347131	23	33	1345
REACTOME_HOST_INTERACTIONS_OF_HIV_FACTORS	132	0.992214	0.0265502	3	0	915	0.95922	0.0704412	12	2	1098	0.998166	0.00358985	8	16	1350
MIPS_NOP56P_ASSOCIATED_PRE_RRNA_COMPLEX	104	0.992627	0.0307565	2	0	916	0.999966	0.000167612	1	3	1264	0.887514	0.160834	9	17	984
PID_HDAC_CLASSI_PATHWAY	66	0.992992	0.0432028	0	1	917	0.980352	0.0470233	2	4	1146	0.997033	0.00704186	4	8	1330
REACTOME_OLFACTORY_SIGNALING_PATHWAY	328	0.993045	0.0427477	1	0	918	0.994548	0.0200884	1	2	1189	1	0	4	2	1449
KEGG_ADIPOCYTOKINE_SIGNALING_PATHWAY	67	0.993833	0.038851	1	0	919	0.185622	0.884112	8	7	404	0.753331	0.337058	13	7	809
KEGG_ALZHEIMERS_DISEASE	169	0.994249	0.0178488	3	1	920	0.969772	0.051158	7	10	1126	0.9979	0.00376316	16	16	1346
REACTOME_METABOLISM_OF_AMINO_ACIDS_AND_DERIVATIVES	200	0.994338	0.0149126	6	0	921	0.00194102	0.998899	12	37	122	0.56263	0.499289	19	42	638
REACTOME_METABOLISM_OF_NUCLEOTIDES	72	0.99451	0.0351952	1	0	922	0.874444	0.210043	4	5	947	0.596707	0.504888	10	12	657
KEGG_OXIDATIVE_PHOSPHORYLATION	135	0.995489	0.0201041	2	0	923	0.997749	0.00590303	3	5	1221	0.999824	0.000421158	6	12	1384
REACTOME_REGULATION_OF_MITOTIC_CELL_CYCLE	85	0.996068	0.0265592	1	0	924	0.999907	0.000509991	3	0	1257	0.997541	0.00557974	2	12	1336
REACTOME_UNFOLDED_PROTEIN_RESPONSE	80	0.996477	0.0242336	1	0	925	0.982893	0.0394011	6	1	1154	0.99912	0.00220167	5	8	1367
PID_E2F_PATHWAY	74	0.996536	0.0239034	1	0	926	0.422269	0.689984	6	8	580	0.679949	0.415982	4	18	736
REACTOME_PPARA_ACTIVATES_GENE_EXPRESSION	104	0.99658	0.0158449	2	0	927	0.128651	0.915639	7	16	354	0.883474	0.164274	12	17	978
KEGG_PEROXISOME	78	0.996757	0.0225793	0	1	928	0.347424	0.753164	4	11	518	0.804747	0.271117	5	17	865
REACTOME_TCA_CYCLE_AND_RESPIRATORY_ELECTRON_TRANSPORT	141	0.996828	0.0147913	1	1	929	0.996651	0.0081551	0	9	1205	1	1.47212e-06	2	11	1418
REACTOME_SLC_MEDIATED_TRANSMEMBRANE_TRANSPORT	241	0.99694	0.00763356	6	2	930	0.00575613	0.996382	17	40	148	0.0693755	0.947004	33	57	199
REACTOME_APOPTOSIS	148	0.998237	0.00711377	2	1	931	0.874011	0.181132	10	10	945	0.997585	0.00435175	14	17	1340
REACTOME_MEMBRANE_TRAFFICKING	129	0.998524	0.00755184	2	0	932	0.894561	0.160697	4	12	972	0.988222	0.0199095	12	16	1246
REACTOME_FATTY_ACID_TRIACYLGLYCEROL_AND_KETONE_BODY_METABOLISM	168	0.998587	0.0050532	4	0	933	0.0474097	0.96868	9	29	247	0.894346	0.139945	20	28	994
REACTOME_SYNTHESIS_OF_DNA	92	0.998591	0.0110297	1	0	934	0.999938	0.000297356	3	1	1260	0.992134	0.0150276	1	18	1288
REACTOME_TRANSPORT_OF_GLUCOSE_AND_OTHER_SUGARS_BILE_SALTS_AND_ORGANIC_ACIDS_METAL_IONS_AND_AMINE_COMPOUNDS	89	0.998665	0.0105442	1	0	935	0.0227774	0.98792	7	16	197	0.928495	0.10991	7	16	1065
REACTOME_3_UTR_MEDIATED_TRANSLATIONAL_REGULATION	176	0.998986	0.00825742	1	0	936	1	7.04099e-07	0	1	1274	0.999923	0.000210229	7	7	1391
KEGG_CELL_CYCLE	128	0.999059	0.00505935	2	0	937	0.997524	0.00577249	4	7	1215	0.397424	0.674148	6	36	490
KEGG_PYRIMIDINE_METABOLISM	98	0.999167	0.00697728	1	0	938	0.998498	0.00431245	3	4	1228	0.715925	0.364504	6	22	762
REACTOME_HIV_INFECTION	207	0.999559	0.00174338	4	0	939	0.999663	0.000760493	13	4	1247	0.997311	0.00443655	10	34	1332
REACTOME_S_PHASE	109	0.999568	0.00391804	1	0	940	0.999556	0.0013945	3	4	1244	0.987794	0.0213087	1	23	1243
REACTOME_G1_S_TRANSITION	112	0.999582	0.00380184	1	0	941	0.998684	0.00361735	3	5	1232	0.97296	0.0442104	0	25	1175
REACTOME_HIV_LIFE_CYCLE	125	0.999789	0.00206926	1	0	942	0.999993	3.32617e-05	2	3	1265	0.791578	0.272064	3	30	848
KEGG_SPLICEOSOME	128	0.999884	0.00121155	1	0	943	1	1.97589e-06	0	4	1269	0.999993	1.88927e-05	0	18	1406
REACTOME_TRANSCRIPTION	210	0.999885	0.000592095	3	0	944	0.999999	1.95459e-06	2	8	1268	0.993933	0.00960533	11	33	1305
KEGG_HUNTINGTONS_DISEASE	185	0.999921	0.000534588	2	0	945	0.995514	0.0088801	5	11	1198	0.99944	0.00105736	13	20	1376
REACTOME_MITOTIC_G1_G1_S_PHASES	137	0.999933	0.000735959	1	0	946	0.996525	0.00767542	5	7	1204	0.993984	0.0104938	1	28	1306
REACTOME_TRANSLATION	222	0.99995	0.000562999	1	0	947	1	4.81485e-10	0	1	1285	1	1.05192e-06	8	10	1421
KEGG_UBIQUITIN_MEDIATED_PROTEOLYSIS	138	0.999963	0.000435444	1	0	948	0.999907	0.00028885	6	3	1258	0.999993	1.69056e-05	10	12	1407
REACTOME_CLASS_I_MHC_MEDIATED_ANTIGEN_PROCESSING_PRESENTATION	251	0.999968	0.000150921	3	1	949	0.999945	0.00012754	16	4	1262	1	1.26871e-07	27	13	1424
REACTOME_METABOLISM_OF_PROTEINS	518	0.999978	6.43278e-05	9	2	950	1	1.83275e-08	12	19	1276	1	6.91817e-07	38	46	1419
REACTOME_DNA_REPLICATION	192	0.999999	1.35827e-05	1	0	951	1	3.43718e-10	3	2	1284	0.736743	0.317536	3	54	787
REACTOME_METABOLISM_OF_MRNA	284	0.999999	8.09249e-06	1	0	952	1	1.13565e-07	4	5	1275	1	7.99664e-08	8	22	1425
REACTOME_ANTIGEN_PROCESSING_UBIQUITINATION_PROTEASOME_DEGRADATION	212	1	6.42471e-06	0	1	953	1	2.59217e-07	8	2	1272	1	8.97212e-10	15	12	1427
REACTOME_METABOLISM_OF_RNA	330	1	4.11752e-07	1	0	954	1	4.59299e-09	4	7	1281	0.999999	3.04761e-06	9	36	1412
REACTOME_CELL_CYCLE	421	1	8.46009e-08	5	0	955	1	0	10	12	1452	0.952832	0.0594229	14	94	1118
REACTOME_CELL_CYCLE_MITOTIC	325	1	3.89195e-08	2	0	956	1	0	7	7	1451	0.943357	0.0725971	7	79	1093
BIOCARTA_41BB_PATHWAY	17	1	0.280092	0	0	957	0.81657	0.420881	2	0	879	1	0.00124179	0	0	1428
BIOCARTA_ACTINY_PATHWAY	20	1	0.225531	0	0	958	0.696087	0.538034	3	0	783	0.996001	0.0206603	2	0	1323
BIOCARTA_ATM_PATHWAY	20	1	0.219655	0	0	959	1	0.0216006	0	0	1288	0.934947	0.160705	0	4	1078
BIOCARTA_ATRBRCA_PATHWAY	21	1	0.20105	0	0	960	0.982843	0.0941667	1	0	1153	0.120617	0.946589	1	9	249
BIOCARTA_BARR_MAPK_PATHWAY	12	1	0.405486	0	0	961	1	0.0986549	0	0	1289	0.991652	0.0574644	1	0	1281
BIOCARTA_BARRESTIN_PATHWAY	10	1	0.46689	0	0	962	0.855862	0.452297	0	1	920	0.89276	0.305554	1	1	991
BIOCARTA_CD40_PATHWAY	15	1	0.31563	0	0	963	0.771974	0.489776	2	0	840	0.997699	0.0195419	1	0	1344
BIOCARTA_CERAMIDE_PATHWAY	22	1	0.191608	0	0	964	1	0.0150526	0	0	1291	0.960222	0.106698	3	1	1140
BIOCARTA_DEATH_PATHWAY	33	1	0.0804213	0	0	965	0.986612	0.0535946	1	1	1166	0.856211	0.253047	4	4	932
BIOCARTA_DNAFRAGMENT_PATHWAY	10	1	0.47185	0	0	966	0.84899	0.465339	1	0	908	0.679687	0.583553	0	3	735
BIOCARTA_EGFR_SMRTE_PATHWAY	11	1	0.422093	0	0	967	1	0.115664	0	0	1292	1	0.0110777	0	0	1429
BIOCARTA_EIF2_PATHWAY	11	1	0.424346	0	0	968	1	0.116719	0	0	1293	0.926219	0.231091	0	2	1060
BIOCARTA_EPONFKB_PATHWAY	11	1	0.43511	0	0	969	0.297636	0.891104	3	0	476	0.920999	0.242771	2	0	1042
BIOCARTA_ETC_PATHWAY	12	1	0.45183	0	0	970	1	0.131913	0	0	1294	0.876896	0.336011	1	1	964
BIOCARTA_EXTRINSIC_PATHWAY	13	1	0.373937	0	0	971	0.182989	0.937285	2	2	401	0.234198	0.900623	3	3	354
BIOCARTA_FEEDER_PATHWAY	9	1	0.504946	0	0	972	0.82536	0.511031	0	1	885	0.853288	0.383592	1	1	925
BIOCARTA_FREE_PATHWAY	10	1	0.483048	0	0	973	0.0722446	0.983788	2	2	277	0.0628739	0.984768	3	3	186
BIOCARTA_G2_PATHWAY	24	1	0.164046	0	0	974	0.939097	0.184668	0	2	1053	0.385485	0.762787	0	9	478
BIOCARTA_GABA_PATHWAY	10	1	0.50186	0	0	975	0.483392	0.803054	0	2	630	0.892409	0.306248	0	2	990
BIOCARTA_GLYCOLYSIS_PATHWAY	10	1	0.471968	0	0	976	0.544864	0.751076	0	2	659	0.426593	0.797415	0	4	512
BIOCARTA_HIF_PATHWAY	15	1	0.315287	0	0	977	0.769601	0.493081	1	1	836	0.785798	0.410951	2	2	842
BIOCARTA_IGF1MTOR_PATHWAY	20	1	0.213054	0	0	978	0.978534	0.112432	0	1	1144	0.981557	0.0628775	3	0	1210
BIOCARTA_IL4_PATHWAY	11	1	0.431038	0	0	979	0.590375	0.707502	2	0	694	0.754253	0.48797	2	1	811
BIOCARTA_KREB_PATHWAY	8	1	0.548434	0	0	980	1	0.214539	0	0	1296	0.958476	0.203809	0	1	1137
BIOCARTA_LEPTIN_PATHWAY	11	1	0.428534	0	0	981	0.88231	0.395765	0	1	957	0.525387	0.712873	3	1	615
BIOCARTA_MAL_PATHWAY	19	1	0.241563	0	0	982	0.665233	0.574779	2	1	765	0.912472	0.204398	2	2	1028
BIOCARTA_MCM_PATHWAY	18	1	0.248132	0	0	983	0.970409	0.14471	0	1	1129	0.388541	0.779134	0	7	483
BIOCARTA_MITOCHONDRIA_PATHWAY	21	1	0.205579	0	0	984	0.900885	0.268655	0	2	984	0.947696	0.134078	2	2	1109
BIOCARTA_NEUROTRANSMITTERS_PATHWAY	6	1	0.643151	0	0	985	0.0691704	0.989892	1	2	275	0.302798	0.908139	1	2	413
BIOCARTA_NFKB_PATHWAY	23	1	0.168733	0	0	986	0.932311	0.20076	2	0	1041	0.973456	0.0759954	3	1	1177
BIOCARTA_NKCELLS_PATHWAY	20	1	0.229425	0	0	987	0.242447	0.891436	5	0	440	0.851589	0.310094	3	1	922
BIOCARTA_NTHI_PATHWAY	24	1	0.160093	0	0	988	0.626838	0.585879	4	0	729	0.85663	0.27092	5	1	934
BIOCARTA_NUCLEARRS_PATHWAY	15	1	0.349124	0	0	989	0.0233819	0.994717	0	6	200	0.294549	0.860894	2	4	411
BIOCARTA_P27_PATHWAY	13	1	0.399634	0	0	990	1	0.0994344	0	0	1297	0.816326	0.39326	0	3	875
BIOCARTA_P35ALZHEIMERS_PATHWAY	11	1	0.444399	0	0	991	1	0.130189	0	0	1298	0.738173	0.508562	2	1	790
BIOCARTA_P53_PATHWAY	16	1	0.313011	0	0	992	0.946656	0.225012	1	0	1074	0.981607	0.0752603	2	0	1211
BIOCARTA_PITX2_PATHWAY	15	1	0.308376	0	0	993	0.271274	0.887515	2	2	458	0.923543	0.203476	2	1	1047
BIOCARTA_PROTEASOME_PATHWAY	28	1	0.140506	0	0	994	1	0.00629419	0	0	1299	1	2.64289e-05	0	0	1430
BIOCARTA_PS1_PATHWAY	14	1	0.335987	0	0	995	0.226103	0.914256	3	1	425	0.527329	0.687342	4	1	619
BIOCARTA_PTC1_PATHWAY	11	1	0.441548	0	0	996	0.294231	0.893012	0	3	474	0.507338	0.728391	0	4	591
BIOCARTA_PTEN_PATHWAY	18	1	0.247081	0	0	997	0.399245	0.797602	2	2	559	0.967993	0.100106	2	1	1164
BIOCARTA_RAB_PATHWAY	12	1	0.413578	0	0	998	0.896917	0.361047	1	0	975	0.913818	0.258392	1	1	1031
BIOCARTA_RACCYCD_PATHWAY	26	1	0.140388	0	0	999	1	0.00692134	0	0	1300	0.997011	0.0128984	1	2	1329
BIOCARTA_RANMS_PATHWAY	10	1	0.470244	0	0	1000	1	0.150732	0	0	1301	0.19811	0.930849	0	5	325
BIOCARTA_RARRXR_PATHWAY	15	1	0.319833	0	0	1001	1	0.0564586	0	0	1302	0.997548	0.0205944	1	0	1337
BIOCARTA_RB_PATHWAY	13	1	0.385385	0	0	1002	0.911468	0.324578	0	1	1001	0.409905	0.788374	0	5	499
BIOCARTA_RELA_PATHWAY	16	1	0.297315	0	0	1003	0.953959	0.202395	1	0	1088	0.985352	0.0626917	2	0	1227
BIOCARTA_RNA_PATHWAY	10	1	0.463174	0	0	1004	1	0.144005	0	0	1303	1	0.0176123	0	0	1431
BIOCARTA_SALMONELLA_PATHWAY	13	1	0.382289	0	0	1005	0.915213	0.315274	1	0	1008	0.956236	0.152891	2	0	1131
BIOCARTA_SARS_PATHWAY	10	1	0.478315	0	0	1006	0.847502	0.468119	0	1	905	0.414877	0.805914	1	3	503
BIOCARTA_SET_PATHWAY	11	1	0.447644	0	0	1007	0.279551	0.901079	3	0	461	0.253628	0.8985	0	5	373
BIOCARTA_SODD_PATHWAY	10	1	0.47223	0	0	1008	0.854433	0.455038	1	0	917	0.691003	0.570736	3	0	747
BIOCARTA_SPRY_PATHWAY	18	1	0.24878	0	0	1009	0.638999	0.604866	1	2	738	0.967186	0.102127	1	2	1162
BIOCARTA_STRESS_PATHWAY	25	1	0.152302	0	0	1010	0.94675	0.166047	2	0	1075	0.995839	0.0172764	2	1	1321
BIOCARTA_TEL_PATHWAY	18	1	0.253551	0	0	1011	0.968225	0.152643	0	1	1120	0.375931	0.788924	1	6	473
BIOCARTA_TID_PATHWAY	19	1	0.245679	0	0	1012	0.216297	0.90771	3	2	421	0.907607	0.21319	3	1	1019
BIOCARTA_TNFR2_PATHWAY	18	1	0.251724	0	0	1013	0.84762	0.369222	2	0	906	0.999262	0.00728534	1	0	1372
BIOCARTA_VDR_PATHWAY	12	1	0.386536	0	0	1014	0.905051	0.342027	0	1	996	0.949494	0.172474	1	1	1114
BIOCARTA_WNT_PATHWAY	26	1	0.131709	0	0	1015	0.704124	0.497264	2	2	790	0.989218	0.034925	2	2	1254
KEGG_AMINOACYL_TRNA_BIOSYNTHESIS	41	1	0.0426072	0	0	1016	0.876251	0.2399	1	4	949	0.262781	0.830963	1	15	380
KEGG_BASAL_TRANSCRIPTION_FACTORS	36	1	0.082663	0	0	1017	0.998567	0.0117643	1	0	1230	0.998561	0.00577031	1	3	1356
KEGG_BASE_EXCISION_REPAIR	35	1	0.0874539	0	0	1018	0.984594	0.0601952	1	1	1160	0.245847	0.852618	0	13	367
KEGG_CIRCADIAN_RHYTHM_MAMMAL	13	1	0.36038	0	0	1019	0.921858	0.298307	1	0	1024	0.682781	0.546251	1	3	742
KEGG_CITRATE_CYCLE_TCA_CYCLE	32	1	0.106786	0	0	1020	0.582708	0.610184	0	5	688	0.999165	0.00411845	0	3	1370
KEGG_DNA_REPLICATION	36	1	0.0700942	0	0	1021	1	0.00116405	0	0	1305	0.124371	0.933133	0	15	257
KEGG_GLYCOSPHINGOLIPID_BIOSYNTHESIS_GLOBO_SERIES	14	1	0.346207	0	0	1022	0.0796032	0.977017	2	3	288	0.052375	0.984517	6	2	173
KEGG_GLYCOSYLPHOSPHATIDYLINOSITOL_GPI_ANCHOR_BIOSYNTHESIS	25	1	0.154723	0	0	1023	0.832449	0.349995	0	3	895	0.599607	0.569185	2	6	662
KEGG_GLYOXYLATE_AND_DICARBOXYLATE_METABOLISM	16	1	0.307499	0	0	1024	1	0.0489339	0	0	1306	0.234997	0.890886	1	6	355
KEGG_HOMOLOGOUS_RECOMBINATION	28	1	0.143055	0	0	1025	1	0.00744003	0	0	1307	0.42615	0.727335	0	9	511
KEGG_LIMONENE_AND_PINENE_DEGRADATION	10	1	0.464019	0	0	1026	0.250743	0.917788	0	3	446	0.434739	0.791407	0	4	519
KEGG_LYSINE_DEGRADATION	44	1	0.0333393	0	0	1027	0.681557	0.473326	1	6	770	0.974	0.0559692	1	8	1179
KEGG_MATURITY_ONSET_DIABETES_OF_THE_YOUNG	25	1	0.16816	0	0	1028	0.000228628	0.999958	0	12	84	0.011419	0.996298	3	11	97
KEGG_MISMATCH_REPAIR	23	1	0.183174	0	0	1029	1	0.0136092	0	0	1308	0.0253497	0.991398	0	12	130
KEGG_NON_HOMOLOGOUS_END_JOINING	14	1	0.365179	0	0	1030	1	0.0955569	0	0	1309	0.449988	0.757142	0	5	541
KEGG_NUCLEOTIDE_EXCISION_REPAIR	44	1	0.0392827	0	0	1031	0.999738	0.00264354	1	0	1249	0.779165	0.331862	0	12	836
KEGG_ONE_CARBON_POOL_BY_FOLATE	17	1	0.273144	0	0	1032	0.599515	0.647222	0	3	705	0.0261661	0.992387	0	10	134
KEGG_PENTOSE_PHOSPHATE_PATHWAY	27	1	0.134382	0	0	1033	0.871654	0.285721	0	3	943	0.986323	0.0427631	1	3	1235
KEGG_PROTEASOME	48	1	0.0453689	0	0	1034	0.941108	0.138636	4	0	1057	0.999986	9.25249e-05	2	1	1400
KEGG_PROTEIN_EXPORT	24	1	0.189425	0	0	1035	1	0.0150208	0	0	1310	0.989645	0.0380484	1	2	1261
KEGG_REGULATION_OF_AUTOPHAGY	35	1	0.19584	0	0	1036	0.980375	0.104518	1	0	1147	0.99091	0.0296833	3	1	1277
KEGG_RENIN_ANGIOTENSIN_SYSTEM	17	1	0.324586	0	0	1037	0.533705	0.711141	0	3	655	0.00632209	0.998577	7	4	79
KEGG_RIBOSOME	88	1	0.00408864	0	0	1038	1	1.50014e-06	0	0	1312	0.99591	0.00882973	7	7	1322
KEGG_RNA_DEGRADATION	59	1	0.0148226	0	0	1039	0.99802	0.00822512	0	3	1223	0.862477	0.212684	2	13	942
KEGG_RNA_POLYMERASE	29	1	0.122361	0	0	1040	1	0.00483235	0	0	1313	0.664848	0.496648	0	8	715
KEGG_STEROID_BIOSYNTHESIS	17	1	0.296207	0	0	1041	0.0134279	0.996962	2	5	172	0.0147506	0.996319	2	8	108
KEGG_TERPENOID_BACKBONE_BIOSYNTHESIS	15	1	0.326667	0	0	1042	0.764694	0.499855	0	2	829	0.36157	0.811862	0	6	461
KEGG_THYROID_CANCER	29	1	0.109092	0	0	1043	0.594053	0.598667	1	4	698	0.892391	0.20558	2	5	989
MIPS_12S_U11_SNRNP	15	1	0.344918	0	0	1044	1	0.0658516	0	0	1314	0.742588	0.467526	0	4	796
MIPS_17S_U2_SNRNP	33	1	0.100314	0	0	1045	0.921094	0.194361	0	3	1020	0.988403	0.0335753	0	5	1248
MIPS_18S_U11_U12_SNRNP	24	1	0.183752	0	0	1046	1	0.013263	0	0	1315	0.968308	0.0874815	0	4	1165
MIPS_20S_PROTEASOME	14	1	0.390246	0	0	1047	1	0.0895636	0	0	1316	1	0.00644141	0	0	1433
MIPS_26S_PROTEASOME	22	1	0.222232	0	0	1048	1	0.0202664	0	0	1317	1	0.000297673	0	0	1434
MIPS_28S_RIBOSOMAL_SUBUNIT_MITOCHONDRIAL	30	1	0.130136	0	0	1049	0.963021	0.12324	0	2	1107	0.170433	0.908382	0	12	302
MIPS_39S_RIBOSOMAL_SUBUNIT_MITOCHONDRIAL	48	1	0.0394065	0	0	1050	0.997222	0.0137011	0	2	1212	0.973263	0.0566353	0	9	1176
MIPS_40S_RIBOSOMAL_SUBUNIT_CYTOPLASMIC	31	1	0.152541	0	0	1051	1	0.0106685	0	0	1318	0.999404	0.00372548	1	1	1375
MIPS_55S_RIBOSOME_MITOCHONDRIAL	78	1	0.00510323	0	0	1052	0.999046	0.00365479	0	4	1236	0.769635	0.313769	0	21	831
MIPS_60S_RIBOSOMAL_SUBUNIT_CYTOPLASMIC	47	1	0.0484145	0	0	1053	1	0.000609792	0	0	1319	0.975672	0.0537004	4	4	1184
MIPS_ALL_1_SUPERCOMPLEX	28	1	0.119384	0	0	1054	0.967774	0.110962	1	1	1119	0.993172	0.0233164	0	4	1296
MIPS_ANTI_BHC110_COMPLEX	11	1	0.425872	0	0	1055	0.305106	0.886869	1	2	484	0.926033	0.231512	0	2	1059
MIPS_ANTI_HDAC2_COMPLEX	18	1	0.246246	0	0	1056	0.642017	0.601626	1	2	739	0.993493	0.0316228	0	2	1299
MIPS_AP3_BLOC1_COMPLEX	15	1	0.406661	0	0	1057	1	0.102875	0	0	1320	0.940724	0.194291	2	0	1086
MIPS_ARC_COMPLEX	15	1	0.326465	0	0	1058	0.9427	0.237889	0	1	1062	0.978163	0.0871644	0	2	1192
MIPS_ARC_L_COMPLEX	14	1	0.350767	0	0	1059	0.931479	0.271049	0	1	1039	0.996167	0.0300334	0	1	1324
MIPS_ARC92_MEDIATOR_COMPLEX	13	1	0.376612	0	0	1060	0.916818	0.31123	0	1	1012	1	0.00568663	0	0	1435
MIPS_BAF_COMPLEX	13	1	0.371792	0	0	1061	1	0.080568	0	0	1321	0.960568	0.141237	0	2	1142
MIPS_BASC_COMPLEX	12	1	0.403703	0	0	1062	1	0.102919	0	0	1322	0.0168995	0.996606	0	8	113
MIPS_BLOC1_BLOC2_COMPLEX	11	1	0.553074	0	0	1063	1	0.221578	0	0	1323	0.956232	0.211405	1	0	1130
MIPS_BRAFT_COMPLEX	13	1	0.379618	0	0	1064	1	0.0848672	0	0	1324	0.222691	0.907176	0	6	347
MIPS_BRM_SIN3A_HDAC_COMPLEX	12	1	0.396	0	0	1065	1	0.0966179	0	0	1326	0.946042	0.181197	0	2	1105
MIPS_C_COMPLEX_SPLICEOSOME	80	1	0.00302544	0	0	1066	1	4.23036e-07	0	0	1327	0.999919	0.000249409	0	11	1390
MIPS_CEN_COMPLEX	37	1	0.0605737	0	0	1067	1	0.00081214	0	0	1329	0.585429	0.553453	1	11	653
MIPS_CENP_A_NAC_CAD_COMPLEX	13	1	0.386015	0	0	1068	1	0.0870351	0	0	1330	0.214328	0.91185	0	6	342
MIPS_CF_IIAM_COMPLEX	16	1	0.290447	0	0	1069	1	0.0444574	0	0	1331	0.998487	0.0136395	0	1	1354
MIPS_CHUK_NFKB2_REL_IKBKG_SPAG9_NFKB1_NFKBIE_COPB2_TNIP1_NFKBIA_RELA_TNIP2_COMPLEX	12	1	0.396062	0	0	1070	0.654808	0.640022	2	0	760	1	0.00784233	0	0	1436
MIPS_CRSP_COMPLEX	11	1	0.441553	0	0	1071	0.876969	0.407101	0	1	952	0.98698	0.0823495	0	1	1239
MIPS_CRSP_MEDIATOR_2_COMPLEX	10	1	0.480452	0	0	1072	0.849898	0.463635	0	1	910	0.678842	0.584499	0	3	734
MIPS_CSA_COMPLEX	13	1	0.388422	0	0	1073	1	0.0877864	0	0	1332	1	0.00650559	0	0	1437
MIPS_DA_COMPLEX	15	1	0.337602	0	0	1074	1	0.0633987	0	0	1333	0.996788	0.0256898	0	1	1327
MIPS_DDB2_COMPLEX	13	1	0.389604	0	0	1075	0.911785	0.323797	1	0	1002	0.993443	0.0468205	0	1	1298
MIPS_DGCR8_MULTIPROTEIN_COMPLEX	11	1	0.42148	0	0	1076	1	0.115606	0	0	1334	0.988905	0.0728324	0	1	1253
MIPS_DMAP1_ASSOCIATED_COMPLEX	10	1	0.471742	0	0	1077	1	0.146937	0	0	1335	0.60868	0.66434	0	3	673
MIPS_DNA_SYNTHESOME_COMPLEX	18	1	0.264772	0	0	1078	1	0.0347432	0	0	1336	0.737215	0.452535	0	5	788
MIPS_DRIP_COMPLEX	14	1	0.34892	0	0	1079	0.93168	0.270497	0	1	1040	0.887852	0.27363	0	3	985
MIPS_DSS1_COMPLEX	13	1	0.368432	0	0	1080	1	0.0821556	0	0	1337	0.856199	0.330897	0	3	931
MIPS_E2F_6_COMPLEX	12	1	0.397499	0	0	1081	0.903086	0.34669	0	1	989	0.94462	0.184737	0	2	1097
MIPS_EBAFA_COMPLEX	10	1	0.460742	0	0	1082	1	0.142901	0	0	1338	0.896632	0.297847	0	2	1008
MIPS_EBAFB_COMPLEX	10	1	0.460742	0	0	1083	1	0.142901	0	0	1339	0.89664	0.297831	0	2	1009
MIPS_EIF3_COMPLEX	13	1	0.392955	0	0	1084	1	0.0906872	0	0	1340	0.951536	0.165153	1	1	1117
MIPS_EMERIN_COMPLEX_24	15	1	0.363054	0	0	1085	1	0.0802845	0	0	1341	0.732021	0.480714	1	3	781
MIPS_EMERIN_COMPLEX_25	16	1	0.310678	0	0	1086	1	0.0497094	0	0	1342	1	0.00199344	0	0	1438
MIPS_EMERIN_COMPLEX_32	22	1	0.213724	0	0	1087	0.98047	0.104124	0	1	1148	0.849926	0.293546	0	5	918
MIPS_EMERIN_COMPLEX_52	23	1	0.206616	0	0	1088	0.913616	0.24194	0	2	1004	0.959065	0.109222	1	3	1138
MIPS_ESCRT_III_COMPLEX	10	1	0.518283	0	0	1089	0.817257	0.524701	0	1	880	0.955661	0.213313	0	1	1126
MIPS_EXOSOME	11	1	0.461628	0	0	1090	0.861844	0.437859	0	1	932	0.71885	0.532451	0	3	764
MIPS_F1F0_ATP_SYNTHASE_MITOCHONDRIAL	16	1	0.408592	0	0	1091	0.887656	0.378259	0	1	966	0.990303	0.063016	0	1	1272
MIPS_FA_COMPLEX	11	1	0.429495	0	0	1092	1	0.117274	0	0	1343	0.524704	0.713468	0	4	613
MIPS_GCN5_TRRAP_HISTONE_ACETYLTRANSFERASE_COMPLEX	10	1	0.469745	0	0	1093	1	0.150285	0	0	1344	0.422158	0.800652	0	4	508
MIPS_H2AX_COMPLEX_II	10	1	0.54287	0	0	1094	0.41351	0.851059	1	1	570	0.530202	0.735657	1	2	622
MIPS_H2AX_COMPLEX_ISOLATED_FROM_CELLS_WITHOUT_IR_EXPOSURE	13	1	0.423932	0	0	1095	1	0.110615	0	0	1345	0.932034	0.214892	0	2	1073
MIPS_HCF_1_COMPLEX	19	1	0.228169	0	0	1096	0.678412	0.559849	1	2	769	0.976286	0.0778803	0	3	1185
MIPS_HDAC1_ASSOCIATED_CORE_COMPLEX_CII	10	1	0.459049	0	0	1097	0.859047	0.446132	0	1	926	0.983148	0.101871	0	1	1219
MIPS_HES1_PROMOTER_NOTCH_ENHANCER_COMPLEX	13	1	0.365847	0	0	1098	0.920779	0.301103	1	0	1018	0.961791	0.137879	1	1	1146
MIPS_HISTONE_H31_COMPLEX	10	1	0.509593	0	0	1099	1	0.184956	0	0	1346	0.842828	0.401396	0	2	904
MIPS_ING2_COMPLEX	12	1	0.406157	0	0	1100	0.344811	0.861239	1	2	514	0.991486	0.0583568	0	1	1279
MIPS_ING5_COMPLEX	11	1	0.531089	0	0	1101	0.430892	0.84298	0	2	590	0.542081	0.732746	0	3	631
MIPS_INO80_CHROMATIN_REMODELING_COMPLEX	13	1	0.380527	0	0	1102	1	0.0852904	0	0	1347	0.84884	0.342881	0	3	916
MIPS_INTEGRATOR_COMPLEX	12	1	0.392896	0	0	1103	1	0.0954545	0	0	1348	0.81999	0.391488	0	3	879
MIPS_INTEGRATOR_RNAPII_COMPLEX	14	1	0.335034	0	0	1104	1	0.0644528	0	0	1349	0.896461	0.25797	0	3	1007
MIPS_KAISO_NCOR_COMPLEX	10	1	0.46081	0	0	1105	0.855104	0.453754	0	1	918	0.896266	0.29858	0	2	1006
MIPS_KINASE_MATURATION_COMPLEX_1	16	1	0.299097	0	0	1106	0.793902	0.456666	1	1	858	0.984584	0.0653255	1	1	1225
MIPS_LARC_COMPLEX	19	1	0.230014	0	0	1107	0.975456	0.125081	0	1	1141	0.921798	0.187151	0	4	1044
MIPS_LARGE_DROSHA_COMPLEX	20	1	0.211613	0	0	1108	0.979894	0.106908	0	1	1145	0.940666	0.149346	0	4	1085
MIPS_LSD1_COMPLEX	13	1	0.364671	0	0	1109	0.41095	0.815022	1	2	566	0.962077	0.137089	1	1	1149
MIPS_MEDIATOR_COMPLEX	32	1	0.095429	0	0	1110	0.997528	0.0188081	0	1	1216	0.99745	0.00966437	0	4	1334
MIPS_MEDIATOR_COMPLEX_1	27	1	0.138341	0	0	1111	0.993604	0.0419621	0	1	1187	0.988809	0.0358458	0	4	1252
MIPS_MLL1_WDR5_COMPLEX	27	1	0.138823	0	0	1112	0.99341	0.0431298	1	0	1186	0.997219	0.0121191	0	3	1331
MIPS_MRNA_DECAY_COMPLEX	10	1	0.462287	0	0	1113	0.853859	0.456134	0	1	915	0.981984	0.107102	0	1	1212
MIPS_MULTISYNTHETASE_COMPLEX	11	1	0.436559	0	0	1114	1	0.1232	0	0	1351	0.750407	0.492956	0	3	805
MIPS_NCOR1_COMPLEX	10	1	0.462094	0	0	1115	1	0.145711	0	0	1352	0.854668	0.3812	0	2	930
MIPS_NK_3_GROUCHO_HIPK2_SIN3A_RBPA48_HDAC1_COMPLEX	11	1	0.424913	0	0	1116	0.309591	0.884294	1	2	489	0.76943	0.467904	0	3	830
MIPS_NUA4_TIP60_HAT_COMPLEX	16	1	0.305096	0	0	1117	1	0.0464255	0	0	1353	0.431934	0.754878	0	6	514
MIPS_NUA4_TIP60_HAT_COMPLEX_A	15	1	0.325232	0	0	1118	1	0.0555851	0	0	1354	0.36652	0.808242	0	6	465
MIPS_NUMAC_COMPLEX	10	1	0.461326	0	0	1119	1	0.143053	0	0	1355	0.982646	0.104141	0	1	1216
MIPS_PA28_20S_PROTEASOME	16	1	0.342904	0	0	1120	0.935344	0.257872	1	0	1048	1	0.00323838	0	0	1439
MIPS_PA700_20S_PA28_COMPLEX	36	1	0.0804373	0	0	1121	0.998536	0.0119528	1	0	1229	1	1.29938e-06	0	0	1440
MIPS_PA700_COMPLEX	20	1	0.234845	0	0	1122	1	0.0227206	0	0	1356	1	0.000404616	0	0	1441
MIPS_PBAF_COMPLEX	12	1	0.400567	0	0	1123	1	0.0979229	0	0	1357	0.945064	0.183633	0	2	1101
MIPS_PC2_COMPLEX	12	1	0.422088	0	0	1124	0.8929	0.370174	0	1	971	0.990275	0.0647417	0	1	1271
MIPS_PCAF_COMPLEX	10	1	0.486508	0	0	1125	1	0.160978	0	0	1358	0.875909	0.337849	1	1	963
MIPS_POLYCOMB_REPRESSIVE_COMPLEX_1	13	1	0.367948	0	0	1126	0.919817	0.303582	0	1	1015	0.960244	0.14212	0	2	1141
MIPS_POLYCYSTIN_1_MULTIPROTEIN_COMPLEX	11	1	0.416799	0	0	1127	0.116174	0.967996	0	4	341	0.929427	0.22377	0	2	1067
MIPS_PTIP_HMT_COMPLEX	10	1	0.460483	0	0	1128	0.852431	0.458852	0	1	914	0.982057	0.106779	0	1	1213
MIPS_RC_COMPLEX_DURING_G2_M_PHASE_OF_CELL_CYCLE	13	1	0.375069	0	0	1129	1	0.082796	0	0	1359	0.43383	0.769953	0	5	518
MIPS_RC_COMPLEX_DURING_S_PHASE_OF_CELL_CYCLE	13	1	0.372775	0	0	1130	1	0.0825678	0	0	1360	0.666308	0.564691	0	4	716
MIPS_RIBOSOME_CYTOPLASMIC	81	1	0.00613991	0	0	1131	1	4.23083e-06	0	0	1361	0.997986	0.00481031	6	6	1347
MIPS_RNA_POLYMERASE_II	17	1	0.295865	0	0	1132	1	0.0455904	0	0	1362	0.458393	0.730306	0	6	551
MIPS_RNA_POLYMERASE_II_COMPLEX_CHROMATIN_STRUCTURE_MODIFYING_2	13	1	0.378161	0	0	1133	1	0.0834542	0	0	1365	0.994275	0.0420298	1	0	1308
MIPS_RNA_POLYMERASE_II_CORE_COMPLEX	12	1	0.427853	0	0	1134	1	0.116456	0	0	1366	0.309081	0.86198	0	5	418
MIPS_RNA_POLYMERASE_II_HOLOENZYME_COMPLEX	24	1	0.177928	0	0	1135	1	0.0119392	0	0	1367	0.682444	0.487681	0	7	741
MIPS_RNASE_MRP_COMPLEX	10	1	0.492149	0	0	1136	1	0.170674	0	0	1368	0.166296	0.945654	0	5	297
MIPS_RSMAD_COMPLEX	10	1	0.450474	0	0	1137	1	0.140489	0	0	1369	0.98425	0.0968161	0	1	1223
MIPS_SIN3_ING1B_COMPLEX_II	16	1	0.292371	0	0	1138	0.800046	0.447558	1	1	865	0.831954	0.34236	0	4	892
MIPS_SIN3_SAP25_COMPLEX	11	1	0.428625	0	0	1139	0.303366	0.887861	1	2	481	0.76379	0.475435	0	3	820
MIPS_SMCC_COMPLEX	17	1	0.286165	0	0	1140	0.959727	0.182734	0	1	1100	0.99874	0.0115675	0	1	1359
MIPS_SMN_COMPLEX	16	1	0.369365	0	0	1141	1	0.0790497	0	0	1370	0.317593	0.842912	1	5	427
MIPS_SMN_POLII_RHA_COMPLEX	10	1	0.554106	0	0	1142	1	0.223152	0	0	1371	0.970299	0.157536	0	1	1169
MIPS_SNF2H_COHESIN_NURD_COMPLEX	16	1	0.285943	0	0	1143	0.956588	0.19394	0	1	1093	0.986979	0.0570071	0	2	1238
MIPS_SPLICEOSOME	142	1	3.4855e-05	0	0	1144	1	2.18174e-08	1	2	1278	1	5.46739e-08	0	17	1426
MIPS_SRCAP_ASSOCIATED_CHROMATIN_REMODELING_COMPLEX	10	1	0.487284	0	0	1145	1	0.155612	0	0	1372	0.312529	0.877637	0	4	422
MIPS_STAGA_COMPLEX	13	1	0.380801	0	0	1146	1	0.0882859	0	0	1373	0.993756	0.0450385	0	1	1303
MIPS_SWI_SNF_CHROMATIN_REMODELING_RELATED_BRCA1_COMPLEX	11	1	0.427503	0	0	1147	1	0.117577	0	0	1374	0.766735	0.471513	0	3	824
MIPS_TFIID_BETA_COMPLEX	12	1	0.420928	0	0	1148	1	0.112425	0	0	1375	0.989526	0.0685856	0	1	1259
MIPS_TFIID_BETA_COMPLEX_1	12	1	0.421607	0	0	1149	1	0.112425	0	0	1376	0.989407	0.0691939	0	1	1256
MIPS_TFIID_COMPLEX	12	1	0.422718	0	0	1150	1	0.112473	0	0	1377	0.93066	0.218065	0	2	1070
MIPS_TFIID_COMPLEX_B_CELL_SPECIFIC	12	1	0.420928	0	0	1151	1	0.112425	0	0	1378	0.989526	0.0685867	0	1	1258
MIPS_TFIIH_TRANSCRIPTION_FACTOR_COMPLEX	10	1	0.47677	0	0	1152	1	0.148116	0	0	1379	0.980785	0.112387	0	1	1205
MIPS_TFTC_COMPLEX	17	1	0.283337	0	0	1153	1	0.0427603	0	0	1380	0.987638	0.0541007	0	2	1242
MIPS_TNF_ALPHA_NF_KAPPA_B_SIGNALING_COMPLEX	12	1	0.399366	0	0	1154	0.653644	0.641273	2	0	758	1	0.00796751	0	0	1442
MIPS_TNF_ALPHA_NF_KAPPA_B_SIGNALING_COMPLEX_1	10	1	0.45571	0	0	1155	0.554592	0.742727	1	1	670	0.983097	0.102103	1	0	1218
MIPS_TNF_ALPHA_NF_KAPPA_B_SIGNALING_COMPLEX_10	10	1	0.463232	0	0	1156	1	0.14222	0	0	1381	0.982335	0.105537	0	1	1214
MIPS_TNF_ALPHA_NF_KAPPA_B_SIGNALING_COMPLEX_2	12	1	0.388737	0	0	1157	0.905038	0.34206	1	0	995	1	0.00738989	0	0	1443
MIPS_TNF_ALPHA_NF_KAPPA_B_SIGNALING_COMPLEX_3	17	1	0.282099	0	0	1158	0.8134	0.425796	2	0	877	0.998686	0.0119864	0	1	1357
MIPS_TNF_ALPHA_NF_KAPPA_B_SIGNALING_COMPLEX_5	25	1	0.147591	0	0	1159	0.949271	0.159916	1	1	1080	0.618472	0.549598	0	8	681
MIPS_TNF_ALPHA_NF_KAPPA_B_SIGNALING_COMPLEX_6	14	1	0.37267	0	0	1160	1	0.0845178	0	0	1382	0.671778	0.554805	0	4	721
MIPS_TRAP_COMPLEX	16	1	0.305793	0	0	1161	0.952068	0.208369	0	1	1086	0.984147	0.0668104	0	2	1222
MIPS_TRAP_SMCC_MEDIATOR_COMPLEX	10	1	0.47977	0	0	1162	1	0.153806	0	0	1383	0.674139	0.589738	0	3	726
MIPS_TRBP_CONTAINING_COMPLEX_1	25	1	0.198021	0	0	1163	0.980813	0.101427	0	1	1149	0.880141	0.242089	1	4	969
MIPS_UTX_MLL2_3_COMPLEX	12	1	0.417678	0	0	1164	0.884554	0.390922	0	1	963	0.989221	0.0712274	0	1	1255
MIPS_WINAC_COMPLEX	14	1	0.338511	0	0	1165	1	0.0654403	0	0	1384	0.526246	0.68832	0	5	616
PID_ARF_3PATHWAY	19	1	0.234221	0	0	1166	0.974467	0.128894	1	0	1138	0.994939	0.0254073	2	0	1314
PID_ARF6DOWNSTREAMPATHWAY	15	1	0.321712	0	0	1167	0.9441	0.233753	0	1	1066	0.997508	0.0208675	1	0	1335
PID_ATM_PATHWAY	34	1	0.0728545	0	0	1168	0.998624	0.0113911	0	1	1231	0.845336	0.26177	0	9	910
PID_ATR_PATHWAY	39	1	0.0494582	0	0	1169	0.999499	0.0047113	0	1	1241	0.420631	0.70388	0	14	505
PID_AURORA_A_PATHWAY	31	1	0.105281	0	0	1170	1	0.00348108	0	0	1385	0.680976	0.469685	2	7	737
PID_BARD1PATHWAY	29	1	0.110634	0	0	1171	1	0.00370843	0	0	1386	0.501234	0.65099	0	10	584
PID_CERAMIDE_PATHWAY	48	1	0.026903	0	0	1172	0.752473	0.388081	2	5	816	0.839439	0.250168	7	6	900
PID_CIRCADIANPATHWAY	16	1	0.286667	0	0	1173	0.955967	0.195953	1	0	1092	0.387453	0.792648	1	5	481
PID_DNAPK_PATHWAY	16	1	0.298712	0	0	1174	1	0.0549956	0	0	1387	0.826785	0.350036	0	4	888
PID_EPHA2_FWDPATHWAY	19	1	0.245837	0	0	1175	0.028161	0.992212	1	6	212	0.7722	0.408082	2	3	834
PID_ERBB_NETWORK_PATHWAY	15	1	0.317532	0	0	1176	0.258288	0.895152	0	4	453	0.192938	0.917525	1	6	318
PID_ERBB1_RECEPTOR_PROXIMAL_PATHWAY	35	1	0.064924	0	0	1177	0.604408	0.571432	3	3	709	0.974051	0.0607008	6	1	1180
PID_FANCONI_PATHWAY	47	1	0.0279487	0	0	1178	0.999882	0.00129739	0	1	1255	0.108594	0.93735	0	20	235
PID_HDAC_CLASSIII_PATHWAY	25	1	0.152914	0	0	1179	0.442194	0.742634	1	4	598	0.604445	0.564202	3	5	669
PID_HIF1APATHWAY	19	1	0.252338	0	0	1180	0.848358	0.366829	2	0	907	0.965867	0.104575	1	2	1160
PID_HIVNEFPATHWAY	35	1	0.0701072	0	0	1181	0.595551	0.580602	5	1	701	0.767223	0.358823	6	4	827
PID_IFNGPATHWAY	40	1	0.0485957	0	0	1182	0.560151	0.603991	7	0	674	0.946124	0.106203	7	2	1106
PID_IL1PATHWAY	34	1	0.0720733	0	0	1183	0.571259	0.605811	5	1	679	0.742149	0.390193	7	3	795
PID_LIS1PATHWAY	28	1	0.124294	0	0	1184	0.964899	0.11878	1	1	1112	0.930635	0.148232	4	2	1069
PID_MYC_PATHWAY	25	1	0.156195	0	0	1185	0.944888	0.170523	1	1	1068	0.944697	0.129866	0	5	1098
PID_NFKAPPABATYPICALPATHWAY	17	1	0.273017	0	0	1186	0.828307	0.40233	1	1	889	0.829665	0.345769	2	2	890
PID_NFKAPPABCANONICALPATHWAY	23	1	0.173272	0	0	1187	0.929508	0.207041	2	0	1032	0.971622	0.0803198	2	2	1172
PID_P38_MKK3_6PATHWAY	26	1	0.141864	0	0	1188	0.671603	0.53504	4	0	767	0.996715	0.0139981	3	0	1326
PID_P38GAMMADELTAPATHWAY	11	1	0.427984	0	0	1189	0.883126	0.39401	0	1	959	0.766808	0.471416	1	2	825
PID_P53REGULATIONPATHWAY	59	1	0.0115998	0	0	1190	0.998825	0.00515634	3	0	1234	0.999727	0.000898706	1	7	1379
PID_PLK1_PATHWAY	46	1	0.0321859	0	0	1191	0.998197	0.00944844	0	2	1226	0.197556	0.87659	0	18	323
PID_PRLSIGNALINGEVENTSPATHWAY	23	1	0.177143	0	0	1192	0.592737	0.622146	1	3	697	0.992492	0.0289981	1	2	1291
PID_RANBP2PATHWAY	11	1	0.442444	0	0	1193	0.873881	0.41354	0	1	944	0.746511	0.497969	1	2	801
PID_REELINPATHWAY	29	1	0.109082	0	0	1194	0.902093	0.231328	2	1	987	0.65536	0.499315	6	3	709
PID_RETINOIC_ACID_PATHWAY	30	1	0.103052	0	0	1195	0.996832	0.0232829	0	1	1207	0.909393	0.177897	3	4	1021
PID_SMAD2_3PATHWAY	17	1	0.268579	0	0	1196	1	0.036738	0	0	1388	0.999	0.00953119	0	1	1364
PID_TRAIL_PATHWAY	28	1	0.119563	0	0	1197	0.968803	0.10812	1	1	1122	0.73044	0.431639	5	2	778
REACTOME_ABORTIVE_ELONGATION_OF_HIV1_TRANSCRIPT_IN_THE_ABSENCE_OF_TAT	23	1	0.186417	0	0	1198	0.920784	0.22611	0	2	1019	0.169831	0.916291	0	10	301
REACTOME_ACETYLCHOLINE_BINDING_AND_DOWNSTREAM_EVENTS	16	1	0.349681	0	0	1199	0.76417	0.500575	1	1	828	0.969078	0.115763	0	2	1166
REACTOME_ACTIVATED_AMPK_STIMULATES_FATTY_ACID_OXIDATION_IN_MUSCLE	19	1	0.247882	0	0	1200	0.642436	0.601176	1	2	741	0.967422	0.101536	2	1	1163
REACTOME_ACTIVATED_TAK1_MEDIATES_P38_MAPK_ACTIVATION	18	1	0.272098	0	0	1201	0.962438	0.173605	1	0	1106	0.953275	0.136441	0	3	1120
REACTOME_ACTIVATION_OF_ATR_IN_RESPONSE_TO_REPLICATION_STRESS	38	1	0.0683782	0	0	1202	0.990491	0.0401098	0	2	1180	0.0415277	0.981001	0	17	158
REACTOME_ACTIVATION_OF_BH3_ONLY_PROTEINS	17	1	0.304701	0	0	1203	0.950897	0.212026	1	0	1083	0.813648	0.369177	1	3	872
REACTOME_ACTIVATION_OF_CHAPERONE_GENES_BY_ATF6_ALPHA	11	1	0.511898	0	0	1204	1	0.182395	0	0	1390	1	0.0286447	0	0	1444
REACTOME_ACTIVATION_OF_CHAPERONE_GENES_BY_XBP1S	46	1	0.0371842	0	0	1205	0.958359	0.104037	4	0	1096	0.998834	0.00394054	3	3	1362
REACTOME_ACTIVATION_OF_CHAPERONES_BY_ATF6_ALPHA	13	1	0.436604	0	0	1206	1	0.123166	0	0	1391	1	0.0125488	0	0	1445
REACTOME_ACTIVATION_OF_NMDA_RECEPTOR_UPON_GLUTAMATE_BINDING_AND_POSTSYNAPTIC_EVENTS	37	1	0.0603119	0	0	1207	0.992899	0.0312254	1	1	1183	0.836516	0.268093	7	3	896
REACTOME_ACTIVATION_OF_THE_PRE_REPLICATIVE_COMPLEX	31	1	0.101748	0	0	1208	0.996922	0.0227309	0	1	1210	0.124143	0.937265	0	13	256
REACTOME_ADENYLATE_CYCLASE_ACTIVATING_PATHWAY	10	1	0.452039	0	0	1209	0.859511	0.445227	0	1	929	0.45297	0.777666	4	0	547
REACTOME_ADENYLATE_CYCLASE_INHIBITORY_PATHWAY	13	1	0.356783	0	0	1210	0.702186	0.583907	1	1	789	0.460186	0.7489	5	0	554
REACTOME_AKT_PHOSPHORYLATES_TARGETS_IN_THE_CYTOSOL	12	1	0.401635	0	0	1211	0.901165	0.351207	1	0	985	0.991794	0.0566971	1	0	1284
REACTOME_AMINO_ACID_SYNTHESIS_AND_INTERCONVERSION_TRANSAMINATION	17	1	0.295344	0	0	1212	0.311825	0.861166	0	4	492	0.446993	0.742554	0	6	535
REACTOME_ANTIGEN_PRESENTATION_FOLDING_ASSEMBLY_AND_PEPTIDE_LOADING_OF_CLASS_I_MHC	21	1	0.228506	0	0	1213	0.684603	0.551474	3	0	775	0.961975	0.11491	2	1	1148
REACTOME_APC_C_CDC20_MEDIATED_DEGRADATION_OF_CYCLIN_B	26	1	0.252841	0	0	1214	1	0.0308073	0	0	1393	0.767221	0.412331	1	4	826
REACTOME_APC_C_CDC20_MEDIATED_DEGRADATION_OF_MITOTIC_PROTEINS	73	1	0.00973692	0	0	1215	0.999316	0.00315129	3	0	1239	0.999122	0.00241629	2	8	1368
REACTOME_APC_C_CDH1_MEDIATED_DEGRADATION_OF_CDC20_AND_OTHER_APC_C_CDH1_TARGETED_PROTEINS_IN_LATE_MITOSIS_EARLY_G1	72	1	0.0105957	0	0	1216	0.999183	0.00370225	3	0	1238	0.999622	0.00114871	2	7	1378
REACTOME_APC_CDC20_MEDIATED_DEGRADATION_OF_NEK2A	28	1	0.217343	0	0	1217	1	0.0210581	0	0	1394	0.699023	0.48178	1	5	753
REACTOME_APOBEC3G_MEDIATED_RESISTANCE_TO_HIV1_INFECTION	12	1	0.692707	0	0	1218	0.613776	0.790988	1	0	714	0.789016	0.612323	0	1	844
REACTOME_APOPTOSIS_INDUCED_DNA_FRAGMENTATION	13	1	0.419767	0	0	1219	0.900275	0.351364	0	1	981	0.611565	0.622602	2	2	675
REACTOME_ASSEMBLY_OF_THE_PRE_REPLICATIVE_COMPLEX	65	1	0.0102588	0	0	1220	0.996396	0.0122211	3	1	1203	0.996955	0.0074062	1	10	1328
REACTOME_ASSOCIATION_OF_LICENSING_FACTORS_WITH_THE_PRE_REPLICATIVE_COMPLEX	14	1	0.373653	0	0	1221	0.915144	0.315448	0	1	1007	0.847436	0.345141	0	3	915
REACTOME_ASSOCIATION_OF_TRIC_CCT_WITH_TARGET_PROTEINS_DURING_BIOSYNTHESIS	27	1	0.135266	0	0	1222	0.864095	0.298941	3	0	934	0.98877	0.036159	1	3	1251
REACTOME_AUTODEGRADATION_OF_CDH1_BY_CDH1_APC_C	64	1	0.0188876	0	0	1223	0.997195	0.0112032	3	0	1211	1	1.97776e-06	1	2	1423
REACTOME_AUTODEGRADATION_OF_THE_E3_UBIQUITIN_LIGASE_COP1	51	1	0.0362235	0	0	1224	0.989576	0.0355513	3	0	1174	1	4.8642e-06	1	1	1417
REACTOME_BASE_EXCISION_REPAIR	19	1	0.250849	0	0	1225	0.859641	0.347412	1	1	930	0.241553	0.879183	0	8	364
REACTOME_BASE_FREE_SUGAR_PHOSPHATE_REMOVAL_VIA_THE_SINGLE_NUCLEOTIDE_REPLACEMENT_PATHWAY	10	1	0.490604	0	0	1226	0.522421	0.769711	1	1	646	0.182679	0.938173	0	5	314
REACTOME_BILE_SALT_AND_ORGANIC_ANION_SLC_TRANSPORTERS	11	1	0.428481	0	0	1227	0.60584	0.692748	0	2	710	0.525189	0.713046	1	3	614
REACTOME_BIOSYNTHESIS_OF_THE_N_GLYCAN_PRECURSOR_DOLICHOL_LIPID_LINKED_OLIGOSACCHARIDE_LLO_AND_TRANSFER_TO_A_NASCENT_PROTEIN	29	1	0.125604	0	0	1228	0.994907	0.0347118	1	0	1194	0.965256	0.0874857	2	3	1158
REACTOME_CALNEXIN_CALRETICULIN_CYCLE	11	1	0.431933	0	0	1229	1	0.1192	0	0	1395	0.988009	0.077317	0	1	1245
REACTOME_CDC6_ASSOCIATION_WITH_THE_ORC_ORIGIN_COMPLEX	11	1	0.426313	0	0	1230	0.883443	0.393326	0	1	960	0.764552	0.474423	0	3	821
REACTOME_CDK_MEDIATED_PHOSPHORYLATION_AND_REMOVAL_OF_CDC6	48	1	0.0383777	0	0	1231	0.988229	0.0395044	3	0	1171	0.999993	4.65053e-05	1	2	1408
REACTOME_CDT1_ASSOCIATION_WITH_THE_CDC6_ORC_ORIGIN_COMPLEX	56	1	0.0209183	0	0	1232	0.98658	0.0391356	3	1	1165	0.999904	0.00038758	1	5	1389
REACTOME_CELL_CYCLE_CHECKPOINTS	124	1	0.000286516	0	0	1233	0.999945	0.000213222	3	3	1261	0.955666	0.0682125	2	26	1127
REACTOME_CHOLESTEROL_BIOSYNTHESIS	24	1	0.205242	0	0	1234	0.145891	0.940555	0	6	367	0.114889	0.949689	0	10	243
REACTOME_CITRIC_ACID_CYCLE_TCA_CYCLE	26	1	0.246096	0	0	1235	0.972569	0.136091	0	1	1134	0.994129	0.0287604	0	2	1307
REACTOME_CLEAVAGE_OF_GROWING_TRANSCRIPT_IN_THE_TERMINATION_REGION_	44	1	0.0440526	0	0	1236	0.999626	0.00362881	0	1	1246	0.9578	0.0855687	1	8	1136
REACTOME_CONVERSION_FROM_APC_C_CDC20_TO_APC_C_CDH1_IN_LATE_ANAPHASE	22	1	0.311929	0	0	1237	1	0.0522834	0	0	1396	0.924448	0.199842	1	2	1051
REACTOME_COPI_MEDIATED_TRANSPORT	10	1	0.501827	0	0	1238	1	0.17684	0	0	1397	1	0.0268866	0	0	1448
REACTOME_CREB_PHOSPHORYLATION_THROUGH_THE_ACTIVATION_OF_CAMKII	15	1	0.307445	0	0	1239	0.772814	0.488603	1	1	842	0.210732	0.907383	4	3	339
REACTOME_CREB_PHOSPHORYLATION_THROUGH_THE_ACTIVATION_OF_RAS	27	1	0.123041	0	0	1240	0.963209	0.12361	1	1	1109	0.846286	0.276089	4	3	911
REACTOME_CTNNB1_PHOSPHORYLATION_CASCADE	16	1	0.28769	0	0	1241	0.805433	0.439458	0	2	872	0.9409	0.165411	2	1	1087
REACTOME_CYTOSOLIC_TRNA_AMINOACYLATION	24	1	0.1632	0	0	1242	0.990119	0.0602242	1	0	1178	0.933819	0.151138	0	5	1076
REACTOME_DCC_MEDIATED_ATTRACTIVE_SIGNALING	13	1	0.362531	0	0	1243	0.0650758	0.982711	2	3	270	0.865151	0.315999	1	2	946
REACTOME_DESTABILIZATION_OF_MRNA_BY_AUF1_HNRNP_D0	53	1	0.0287048	0	0	1244	0.976173	0.0643806	3	1	1142	0.999987	7.39795e-05	1	3	1401
REACTOME_DESTABILIZATION_OF_MRNA_BY_BRF1	17	1	0.287464	0	0	1245	0.95746	0.19021	0	1	1095	0.846331	0.318232	1	3	912
REACTOME_DESTABILIZATION_OF_MRNA_BY_KSRP	17	1	0.289287	0	0	1246	0.808587	0.433184	1	1	875	0.844247	0.321432	0	4	906
REACTOME_DESTABILIZATION_OF_MRNA_BY_TRISTETRAPROLIN_TTP	17	1	0.288065	0	0	1247	0.957273	0.19082	0	1	1094	0.945767	0.153368	0	3	1104
REACTOME_DIGESTION_OF_DIETARY_CARBOHYDRATE	12	1	0.631682	0	0	1248	1	0.314899	0	0	1398	0.424703	0.829836	1	2	510
REACTOME_DNA_REPAIR	112	1	0.000411867	0	0	1249	0.999999	4.74263e-06	2	1	1267	0.277192	0.78755	0	37	399
REACTOME_DNA_STRAND_ELONGATION	30	1	0.105709	0	0	1250	1	0.00333231	0	0	1399	0.0758097	0.964391	0	14	208
REACTOME_DOUBLE_STRAND_BREAK_REPAIR	24	1	0.1854	0	0	1251	1	0.0144615	0	0	1400	0.0755216	0.96892	0	11	207
REACTOME_DOWNREGULATION_OF_ERBB2_ERBB3_SIGNALING	12	1	0.430363	0	0	1252	0.295707	0.892187	1	2	475	0.512904	0.723653	2	2	596
REACTOME_DOWNREGULATION_OF_SMAD2_3_SMAD4_TRANSCRIPTIONAL_ACTIVITY	20	1	0.229255	0	0	1253	0.974301	0.129531	0	1	1137	0.975428	0.0801647	1	2	1183
REACTOME_DOWNREGULATION_OF_TGF_BETA_RECEPTOR_SIGNALING	23	1	0.19957	0	0	1254	0.904119	0.262172	1	1	993	0.997548	0.0135322	2	0	1338
REACTOME_DSCAM_INTERACTIONS	11	1	0.428292	0	0	1255	0.603185	0.695314	1	1	708	0.924979	0.233892	1	1	1054
REACTOME_E2F_ENABLED_INHIBITION_OF_PRE_REPLICATION_COMPLEX_FORMATION	10	1	0.465413	0	0	1256	0.55132	0.745554	0	2	666	0.435683	0.790706	0	4	520
REACTOME_EGFR_DOWNREGULATION	25	1	0.162893	0	0	1257	0.989715	0.062188	0	1	1177	0.999926	0.000941786	0	1	1392
REACTOME_ELONGATION_ARREST_AND_RECOVERY	32	1	0.103923	0	0	1258	0.996795	0.0234483	0	1	1206	0.40173	0.734489	0	11	491
REACTOME_ENDOSOMAL_SORTING_COMPLEX_REQUIRED_FOR_TRANSPORT_ESCRT	27	1	0.163163	0	0	1259	0.990268	0.0593003	0	1	1179	0.992759	0.0279301	0	3	1294
REACTOME_ENDOSOMAL_VACUOLAR_PATHWAY	9	1	0.572049	0	0	1260	1	0.242565	0	0	1401	0.0829817	0.986291	3	1	211
REACTOME_ENERGY_DEPENDENT_REGULATION_OF_MTOR_BY_LKB1_AMPK	18	1	0.268786	0	0	1261	0.963727	0.169189	0	1	1110	0.955907	0.130342	2	1	1128
REACTOME_ER_PHAGOSOME_PATHWAY	61	1	0.0168787	0	0	1262	0.972008	0.0680965	5	0	1133	0.999986	6.90042e-05	3	2	1399
REACTOME_ERKS_ARE_INACTIVATED	12	1	0.396264	0	0	1263	0.903842	0.344903	0	1	991	0.992122	0.0549095	1	0	1287
REACTOME_EXTENSION_OF_TELOMERES	27	1	0.137808	0	0	1264	1	0.00627404	0	0	1402	0.227198	0.873735	0	11	349
REACTOME_EXTRINSIC_PATHWAY_FOR_APOPTOSIS	13	1	0.379503	0	0	1265	0.403397	0.820392	3	0	562	0.351387	0.834139	3	2	453
REACTOME_FACILITATIVE_NA_INDEPENDENT_GLUCOSE_TRANSPORTERS	12	1	0.397129	0	0	1266	0.148648	0.953925	3	1	371	0.98835	0.0756209	1	0	1247
REACTOME_FANCONI_ANEMIA_PATHWAY	25	1	0.207478	0	0	1267	1	0.0191493	0	0	1403	0.367993	0.785133	0	8	466
REACTOME_FORMATION_OF_ATP_BY_CHEMIOSMOTIC_COUPLING	16	1	0.433656	0	0	1268	0.871106	0.415008	0	1	942	0.98694	0.0803485	0	1	1236
REACTOME_FORMATION_OF_INCISION_COMPLEX_IN_GG_NER	23	1	0.211701	0	0	1269	0.981452	0.100048	1	0	1151	0.930209	0.169928	0	4	1068
REACTOME_FORMATION_OF_RNA_POL_II_ELONGATION_COMPLEX_	45	1	0.0425655	0	0	1270	0.996846	0.0154143	0	2	1208	0.62322	0.507284	0	13	685
REACTOME_FORMATION_OF_THE_HIV1_EARLY_ELONGATION_COMPLEX	34	1	0.0892708	0	0	1271	0.983947	0.0622758	0	2	1156	0.460218	0.681992	0	11	555
REACTOME_FORMATION_OF_THE_TERNARY_COMPLEX_AND_SUBSEQUENTLY_THE_43S_COMPLEX	74	1	0.0415569	0	0	1272	1	0.000402772	0	0	1404	0.999372	0.00238283	2	3	1374
REACTOME_FORMATION_OF_TRANSCRIPTION_COUPLED_NER_TC_NER_REPAIR_COMPLEX	30	1	0.12023	0	0	1273	1	0.00449133	0	0	1405	0.718963	0.433525	0	8	765
REACTOME_FORMATION_OF_TUBULIN_FOLDING_INTERMEDIATES_BY_CCT_TRIC	22	1	0.245047	0	0	1274	0.87078	0.327608	2	0	941	0.704284	0.494767	4	1	754
REACTOME_G1_PHASE	38	1	0.0742738	0	0	1275	0.874123	0.25824	2	2	946	0.994607	0.0170699	1	4	1310
REACTOME_G2_M_CHECKPOINTS	45	1	0.044212	0	0	1276	0.982965	0.0545068	0	3	1155	0.0257598	0.98818	0	20	132
REACTOME_G2_M_DNA_DAMAGE_CHECKPOINT	12	1	0.50829	0	0	1277	0.822822	0.515356	0	1	884	0.337174	0.862933	0	4	443
REACTOME_GABA_A_RECEPTOR_ACTIVATION	12	1	0.456076	0	0	1278	0.859378	0.445487	0	1	928	0.947288	0.178069	0	2	1107
REACTOME_GLOBAL_GENOMIC_NER_GG_NER	35	1	0.0877853	0	0	1279	0.998059	0.0153002	1	0	1224	0.622551	0.526729	0	10	684
REACTOME_GLUCONEOGENESIS	34	1	0.103605	0	0	1280	0.806524	0.361548	0	4	874	0.675239	0.476116	3	6	730
REACTOME_GLUCOSE_METABOLISM	69	1	0.0088365	0	0	1281	0.938356	0.121594	0	7	1051	0.964595	0.0649385	5	9	1156
REACTOME_GLYCOGEN_BREAKDOWN_GLYCOGENOLYSIS	18	1	0.299817	0	0	1282	1	0.0479606	0	0	1406	0.912254	0.225829	2	1	1026
REACTOME_GLYCOLYSIS	29	1	0.142641	0	0	1283	0.686739	0.517685	0	4	779	0.795972	0.34624	2	5	853
REACTOME_GOLGI_ASSOCIATED_VESICLE_BIOGENESIS	53	1	0.0232799	0	0	1284	0.886288	0.213018	1	5	965	0.879688	0.195145	6	7	967
REACTOME_GRB2_EVENTS_IN_ERBB2_SIGNALING	22	1	0.189254	0	0	1285	0.916091	0.236748	0	2	1011	0.961091	0.10479	1	3	1144
REACTOME_GROWTH_HORMONE_RECEPTOR_SIGNALING	24	1	0.190848	0	0	1286	0.166111	0.929134	5	1	387	0.146037	0.931405	8	2	277
REACTOME_HIGHLY_CALCIUM_PERMEABLE_POSTSYNAPTIC_NICOTINIC_ACETYLCHOLINE_RECEPTORS	13	1	0.437846	0	0	1287	0.642839	0.652748	1	1	742	0.917047	0.251429	0	2	1038
REACTOME_HOMOLOGOUS_RECOMBINATION_REPAIR_OF_REPLICATION_INDEPENDENT_DOUBLE_STRAND_BREAKS	17	1	0.295307	0	0	1288	1	0.0466726	0	0	1407	0.120327	0.953127	0	8	247
REACTOME_HORMONE_LIGAND_BINDING_RECEPTORS	10	1	0.61526	0	0	1289	1	0.225528	0	0	1408	0.96187	0.188348	1	0	1147
REACTOME_IL1_SIGNALING	39	1	0.0498812	0	0	1290	0.837157	0.299118	5	0	901	0.985561	0.0360636	4	3	1231
REACTOME_INFLUENZA_LIFE_CYCLE	203	1	0.000105851	0	0	1291	1	4.00143e-08	0	2	1277	0.973596	0.0413827	6	24	1178
REACTOME_INFLUENZA_VIRAL_RNA_TRANSCRIPTION_AND_REPLICATION	169	1	0.00143901	0	0	1292	1	8.68581e-08	0	0	1409	0.987318	0.0231551	6	13	1241
REACTOME_INHIBITION_OF_REPLICATION_INITIATION_OF_DAMAGED_DNA_BY_RB1_E2F1	13	1	0.410524	0	0	1293	0.895671	0.363897	0	1	973	0.98602	0.086951	0	1	1233
REACTOME_INHIBITION_OF_THE_PROTEOLYTIC_ACTIVITY_OF_APC_C_REQUIRED_FOR_THE_ONSET_OF_ANAPHASE_BY_MITOTIC_SPINDLE_CHECKPOINT_COMPONENTS	24	1	0.269011	0	0	1294	1	0.0358125	0	0	1410	0.726957	0.465109	1	4	774
REACTOME_INTEGRATION_OF_PROVIRUS	16	1	0.550428	0	0	1295	1	0.215781	0	0	1411	0.517265	0.753345	0	3	603
REACTOME_INTERACTIONS_OF_VPR_WITH_HOST_CELLULAR_PROTEINS	33	1	0.0884577	0	0	1296	0.997919	0.0162721	0	1	1222	0.309193	0.807843	1	11	419
REACTOME_INTRINSIC_PATHWAY_FOR_APOPTOSIS	30	1	0.114858	0	0	1297	0.970604	0.102835	2	0	1131	0.979644	0.0551738	1	4	1198
REACTOME_IONOTROPIC_ACTIVITY_OF_KAINATE_RECEPTORS	11	1	0.424617	0	0	1298	1	0.117795	0	0	1412	0.925599	0.232494	1	1	1057
REACTOME_IRAK1_RECRUITS_IKK_COMPLEX	10	1	0.456149	0	0	1299	1	0.140582	0	0	1413	0.859345	0.373012	1	1	940
REACTOME_IRAK2_MEDIATED_ACTIVATION_OF_TAK1_COMPLEX_UPON_TLR7_8_OR_9_STIMULATION	9	1	0.54199	0	0	1300	1	0.220306	0	0	1414	0.957663	0.206578	0	1	1135
REACTOME_KINESINS	24	1	0.165585	0	0	1301	0.933828	0.197326	0	2	1045	0.257796	0.857232	1	9	375
REACTOME_LAGGING_STRAND_SYNTHESIS	19	1	0.247469	0	0	1302	1	0.027971	0	0	1416	0.611583	0.581885	0	6	676
REACTOME_LATE_PHASE_OF_HIV_LIFE_CYCLE	104	1	0.000566542	0	0	1303	0.999999	9.89801e-06	0	3	1266	0.928852	0.106723	0	26	1066
REACTOME_LYSOSOME_VESICLE_BIOGENESIS	23	1	0.179959	0	0	1304	0.784433	0.42172	1	2	849	0.809108	0.33991	4	2	866
REACTOME_M_G1_TRANSITION	81	1	0.00334518	0	0	1305	0.999616	0.00159755	3	1	1245	0.990107	0.019508	1	15	1269
REACTOME_MEMBRANE_BINDING_AND_TARGETTING_OF_GAG_PROTEINS	10	1	0.523478	0	0	1306	1	0.199414	0	0	1417	0.965856	0.174116	0	1	1159
REACTOME_METABOLISM_OF_NON_CODING_RNA	49	1	0.0344631	0	0	1307	0.989671	0.0353772	0	3	1176	0.427608	0.689147	1	15	513
REACTOME_METABOLISM_OF_POLYAMINES	15	1	0.334709	0	0	1308	0.481745	0.757264	1	2	629	0.340935	0.826681	2	4	448
REACTOME_METABOLISM_OF_VITAMINS_AND_COFACTORS	51	1	0.0220309	0	0	1309	0.374841	0.751108	2	8	541	0.265149	0.821655	3	16	387
REACTOME_METAL_ION_SLC_TRANSPORTERS	22	1	0.188549	0	0	1310	0.17055	0.926655	2	4	392	0.894502	0.221917	2	3	996
REACTOME_MICRORNA_MIRNA_BIOGENESIS	23	1	0.198452	0	0	1311	1	0.0169918	0	0	1418	0.757311	0.409445	0	6	813
REACTOME_MITOCHONDRIAL_FATTY_ACID_BETA_OXIDATION	14	1	0.385983	0	0	1312	0.682044	0.607421	0	2	771	0.842833	0.352494	1	2	905
REACTOME_MITOCHONDRIAL_PROTEIN_IMPORT	58	1	0.0298777	0	0	1313	0.973562	0.0704189	0	4	1136	0.998021	0.00593421	1	6	1349
REACTOME_MITOCHONDRIAL_TRNA_AMINOACYLATION	21	1	0.200081	0	0	1314	0.526042	0.688423	0	4	647	0.0203152	0.993526	1	11	121
REACTOME_MITOTIC_M_M_G1_PHASES	172	1	3.85901e-06	0	0	1315	1	8.76757e-09	3	2	1280	0.724821	0.333805	3	48	771
REACTOME_MITOTIC_PROMETAPHASE	87	1	0.00162559	0	0	1316	1	1.72667e-06	0	1	1271	0.214445	0.84533	2	30	343
REACTOME_MRNA_3_END_PROCESSING	35	1	0.0828822	0	0	1317	0.998132	0.0148066	0	1	1225	0.993528	0.0201194	1	4	1301
REACTOME_MRNA_CAPPING	30	1	0.120127	0	0	1318	0.995577	0.0308107	0	1	1199	0.570002	0.589849	0	9	641
REACTOME_MRNA_DECAY_BY_3_TO_5_EXORIBONUCLEASE	11	1	0.46539	0	0	1319	0.86036	0.440777	0	1	931	0.715808	0.53613	0	3	761
REACTOME_MRNA_DECAY_BY_5_TO_3_EXORIBONUCLEASE	15	1	0.359658	0	0	1320	0.921751	0.296999	0	1	1023	0.870754	0.303549	0	3	958
REACTOME_MRNA_PROCESSING	161	1	9.2551e-06	0	0	1321	1	8.48166e-09	0	4	1282	0.978721	0.0323695	4	35	1195
REACTOME_MRNA_SPLICING	111	1	0.000387645	0	0	1322	1	5.05291e-08	0	1	1279	0.998544	0.00300348	2	19	1355
REACTOME_MRNA_SPLICING_MINOR_PATHWAY	45	1	0.0486627	0	0	1323	0.999536	0.00437689	0	1	1243	0.720756	0.402279	0	12	767
REACTOME_MTORC1_MEDIATED_SIGNALLING	11	1	0.436527	0	0	1324	1	0.126445	0	0	1419	0.986955	0.082471	0	1	1237
REACTOME_N_GLYCAN_ANTENNAE_ELONGATION	14	1	0.340419	0	0	1325	0.934375	0.263033	0	1	1046	0.89462	0.261354	2	1	997
REACTOME_N_GLYCAN_ANTENNAE_ELONGATION_IN_THE_MEDIAL_TRANS_GOLGI	18	1	0.248022	0	0	1326	0.970084	0.1459	0	1	1128	0.89922	0.229603	3	1	1012
REACTOME_N_GLYCAN_TRIMMING_IN_THE_ER_AND_CALNEXIN_CALRETICULIN_CYCLE	13	1	0.36898	0	0	1327	1	0.0804887	0	0	1420	0.994709	0.0394657	0	1	1311
REACTOME_NEF_MEDIATED_DOWNREGULATION_OF_MHC_CLASS_I_COMPLEX_CELL_SURFACE_EXPRESSION	10	1	0.517338	0	0	1328	0.467698	0.814473	1	1	616	0.957008	0.208795	0	1	1132
REACTOME_NEGATIVE_REGULATION_OF_THE_PI3K_AKT_NETWORK	9	1	0.580086	0	0	1329	0.361547	0.88796	1	1	532	0.174871	0.954158	2	2	307
REACTOME_NEGATIVE_REGULATORS_OF_RIG_I_MDA5_SIGNALING	31	1	0.101075	0	0	1330	0.614185	0.577135	5	0	715	0.981303	0.0513188	4	1	1206
REACTOME_NEP_NS2_INTERACTS_WITH_THE_CELLULAR_EXPORT_MACHINERY	27	1	0.126699	0	0	1331	0.994634	0.0363469	0	1	1190	0.401841	0.741898	0	10	492
REACTOME_NEPHRIN_INTERACTIONS	20	1	0.226743	0	0	1332	0.239309	0.894077	3	2	434	0.995459	0.0232023	2	0	1318
REACTOME_NFKB_ACTIVATION_THROUGH_FADD_RIP1_PATHWAY_MEDIATED_BY_CASPASE_8_AND10	12	1	0.394153	0	0	1333	0.904316	0.343777	1	0	994	0.768148	0.469623	2	1	828
REACTOME_NOD1_2_SIGNALING_PATHWAY	30	1	0.101076	0	0	1334	0.796806	0.375668	3	1	862	0.792632	0.341324	3	5	849
REACTOME_NONSENSE_MEDIATED_DECAY_ENHANCED_BY_THE_EXON_JUNCTION_COMPLEX	176	1	0.00105769	0	0	1335	1	8.063e-07	0	1	1273	0.999748	0.000632682	6	9	1381
REACTOME_NUCLEOTIDE_EXCISION_REPAIR	51	1	0.0275158	0	0	1336	0.999897	0.0011404	1	0	1256	0.487816	0.632099	0	16	572
REACTOME_OPSINS	10	1	0.645995	0	0	1337	1	0.323772	0	0	1423	0.509973	0.759222	3	0	592
REACTOME_ORGANIC_CATION_ANION_ZWITTERION_TRANSPORT	13	1	0.40281	0	0	1338	0.305206	0.886811	1	2	485	0.813276	0.401507	1	2	871
REACTOME_OXYGEN_DEPENDENT_PROLINE_HYDROXYLATION_OF_HYPOXIA_INDUCIBLE_FACTOR_ALPHA	18	1	0.308419	0	0	1339	0.945935	0.227183	1	0	1071	0.922447	0.203872	2	1	1045
REACTOME_P38MAPK_EVENTS	13	1	0.368032	0	0	1340	0.407055	0.8178	1	2	563	0.858989	0.326293	0	3	938
REACTOME_P53_DEPENDENT_G1_DNA_DAMAGE_RESPONSE	57	1	0.0229355	0	0	1341	0.995925	0.0156159	3	0	1201	0.999999	4.57907e-06	1	2	1416
REACTOME_P53_INDEPENDENT_G1_S_DNA_DAMAGE_CHECKPOINT	51	1	0.0333577	0	0	1342	0.969169	0.0803067	3	1	1123	0.999997	2.46912e-05	1	2	1410
REACTOME_PEPTIDE_CHAIN_ELONGATION	153	1	0.00455955	0	0	1343	1	1.63593e-06	0	0	1426	0.99878	0.00301552	6	6	1361
REACTOME_PEROXISOMAL_LIPID_METABOLISM	21	1	0.216273	0	0	1344	0.7156	0.514575	0	3	793	0.844578	0.303155	2	3	909
REACTOME_PHOSPHORYLATION_OF_THE_APC_C	23	1	0.289405	0	0	1345	1	0.0429066	0	0	1427	0.674253	0.529261	1	4	729
REACTOME_PKB_MEDIATED_EVENTS	29	1	0.116496	0	0	1346	0.995426	0.0317694	0	1	1197	0.993515	0.022302	2	2	1300
REACTOME_POL_SWITCHING	13	1	0.388734	0	0	1347	1	0.0876468	0	0	1428	0.643613	0.589308	0	4	700
REACTOME_POST_CHAPERONIN_TUBULIN_FOLDING_PATHWAY	19	1	0.312923	0	0	1348	0.793029	0.45795	2	0	856	0.498704	0.712692	4	1	581
REACTOME_POST_NMDA_RECEPTOR_ACTIVATION_EVENTS	33	1	0.0765972	0	0	1349	0.986493	0.0539909	1	1	1164	0.823142	0.292722	6	3	884
REACTOME_PREFOLDIN_MEDIATED_TRANSFER_OF_SUBSTRATE_TO_CCT_TRIC	28	1	0.166134	0	0	1350	0.94069	0.180458	2	0	1055	0.900619	0.210573	4	1	1013
REACTOME_PRESYNAPTIC_NICOTINIC_ACETYLCHOLINE_RECEPTORS	12	1	0.401556	0	0	1351	0.903902	0.344761	0	1	992	0.944475	0.185096	0	2	1096
REACTOME_PROCESSING_OF_CAPPED_INTRON_CONTAINING_PRE_MRNA	140	1	4.15013e-05	0	0	1352	1	3.22549e-09	0	2	1283	0.990186	0.0162737	2	30	1270
REACTOME_PROCESSING_OF_CAPPED_INTRONLESS_PRE_MRNA	23	1	0.184663	0	0	1353	0.985928	0.0800382	0	1	1162	0.46846	0.697822	1	7	562
REACTOME_PROCESSING_OF_INTRONLESS_PRE_MRNAS	14	1	0.347201	0	0	1354	0.929941	0.27525	0	1	1034	0.722663	0.495495	1	3	770
REACTOME_PROCESSIVE_SYNTHESIS_ON_THE_LAGGING_STRAND	15	1	0.33033	0	0	1355	1	0.0597651	0	0	1429	0.765239	0.438422	0	4	823
REACTOME_PROLACTIN_RECEPTOR_SIGNALING	14	1	0.412717	0	0	1356	0.619813	0.676372	2	0	719	0.789659	0.435553	2	1	845
REACTOME_PROTEIN_FOLDING	53	1	0.0266208	0	0	1357	0.941305	0.128851	5	0	1058	0.986077	0.0319017	5	4	1234
REACTOME_PURINE_CATABOLISM	10	1	0.483783	0	0	1358	0.519727	0.771891	0	2	643	0.666473	0.59818	3	0	717
REACTOME_PURINE_METABOLISM	33	1	0.0873293	0	0	1359	0.68876	0.493128	1	4	781	0.661017	0.484225	6	4	712
REACTOME_PURINE_RIBONUCLEOSIDE_MONOPHOSPHATE_BIOSYNTHESIS	11	1	0.433948	0	0	1360	0.601755	0.69669	0	2	706	0.518895	0.718506	1	3	607
REACTOME_PURINE_SALVAGE	13	1	0.3892	0	0	1361	0.909978	0.328228	1	0	1000	0.836559	0.362382	2	1	897
REACTOME_RAF_MAP_KINASE_CASCADE	10	1	0.47151	0	0	1362	1	0.146671	0	0	1430	0.98136	0.109864	0	1	1207
REACTOME_RAS_ACTIVATION_UOPN_CA2_INFUX_THROUGH_NMDA_RECEPTOR	17	1	0.26563	0	0	1363	0.827687	0.403323	1	1	888	0.33026	0.825209	4	3	436
REACTOME_RECRUITMENT_OF_NUMA_TO_MITOTIC_CENTROSOMES	10	1	0.461957	0	0	1364	0.858471	0.447252	1	0	925	0.896164	0.298785	0	2	1005
REACTOME_RECYCLING_PATHWAY_OF_L1	27	1	0.124113	0	0	1365	0.877051	0.276578	2	1	953	0.925754	0.157442	2	4	1058
REACTOME_REGULATION_OF_AMPK_ACTIVITY_VIA_LKB1	15	1	0.338193	0	0	1366	0.934736	0.262024	0	1	1047	0.894812	0.261002	2	1	998
REACTOME_REGULATION_OF_GENE_EXPRESSION_IN_BETA_CELLS	20	1	0.234141	0	0	1367	0.00264319	0.999463	1	8	127	0.0105561	0.99707	3	9	94
REACTOME_REGULATION_OF_GLUCOKINASE_BY_GLUCOKINASE_REGULATORY_PROTEIN	27	1	0.125679	0	0	1368	0.994791	0.035467	0	1	1192	0.261638	0.849356	1	10	378
REACTOME_REGULATION_OF_IFNA_SIGNALING	24	1	0.353561	0	0	1369	0.385104	0.833096	3	0	550	0.884074	0.253997	4	0	979
REACTOME_REGULATION_OF_IFNG_SIGNALING	14	1	0.380484	0	0	1370	0.173641	0.941724	4	0	393	0.654626	0.577474	4	0	707
REACTOME_REGULATION_OF_INSULIN_SECRETION_BY_ACETYLCHOLINE	11	1	0.462925	0	0	1371	0.0836951	0.980203	2	2	301	0.212079	0.923991	3	2	340
REACTOME_REGULATION_OF_KIT_SIGNALING	17	1	0.28854	0	0	1372	0.0488738	0.986108	5	1	252	0.26453	0.872292	4	3	382
REACTOME_REGULATION_OF_MRNA_STABILITY_BY_PROTEINS_THAT_BIND_AU_RICH_ELEMENTS	84	1	0.00276575	0	0	1373	0.996176	0.0108091	4	2	1202	0.999989	3.73928e-05	2	8	1403
REACTOME_REGULATION_OF_ORNITHINE_DECARBOXYLASE_ODC	49	1	0.0332976	0	0	1374	0.969575	0.0794121	3	1	1125	0.99982	0.000763647	1	4	1383
REACTOME_REGULATION_OF_RHEB_GTPASE_ACTIVITY_BY_AMPK	10	1	0.465218	0	0	1375	0.856647	0.450784	0	1	921	0.698273	0.562354	2	1	751
REACTOME_REGULATION_OF_THE_FANCONI_ANEMIA_PATHWAY	11	1	0.596521	0	0	1376	1	0.276447	0	0	1432	0.932751	0.288804	0	1	1075
REACTOME_REGULATORY_RNA_PATHWAYS	26	1	0.156191	0	0	1377	1	0.00942453	0	0	1433	0.866873	0.254399	0	6	950
REACTOME_REMOVAL_OF_THE_FLAP_INTERMEDIATE_FROM_THE_C_STRAND	10	1	0.479139	0	0	1378	1	0.154485	0	0	1434	0.674206	0.589664	0	3	728
REACTOME_REPAIR_SYNTHESIS_FOR_GAP_FILLING_BY_DNA_POL_IN_TC_NER	14	1	0.361432	0	0	1379	1	0.0734723	0	0	1435	0.276871	0.872227	0	6	398
REACTOME_RESOLUTION_OF_AP_SITES_VIA_THE_MULTIPLE_NUCLEOTIDE_PATCH_REPLACEMENT_PATHWAY	17	1	0.292076	0	0	1380	0.810591	0.430119	1	1	876	0.142676	0.940495	0	8	273
REACTOME_RESOLUTION_OF_AP_SITES_VIA_THE_SINGLE_NUCLEOTIDE_REPLACEMENT_PATHWAY	12	1	0.421379	0	0	1381	0.631146	0.664883	1	1	734	0.330852	0.847896	0	5	439
REACTOME_RESPIRATORY_ELECTRON_TRANSPORT	79	1	0.0148329	0	0	1382	0.997714	0.00926659	0	3	1220	0.999998	9.63152e-06	0	4	1411
REACTOME_RESPIRATORY_ELECTRON_TRANSPORT_ATP_SYNTHESIS_BY_CHEMIOSMOTIC_COUPLING_AND_HEAT_PRODUCTION_BY_UNCOUPLING_PROTEINS_	98	1	0.00518409	0	0	1383	0.998725	0.00474475	0	4	1233	0.999999	3.22452e-06	1	5	1415
REACTOME_RNA_POL_I_TRANSCRIPTION_INITIATION	25	1	0.165955	0	0	1384	1	0.0101751	0	0	1436	0.668014	0.505566	1	6	718
REACTOME_RNA_POL_I_TRANSCRIPTION_TERMINATION	22	1	0.210302	0	0	1385	0.981655	0.0991955	1	0	1152	0.491951	0.687784	1	6	576
REACTOME_RNA_POL_II_PRE_TRANSCRIPTION_EVENTS	61	1	0.0135758	0	0	1386	0.999774	0.00146294	0	2	1250	0.959747	0.074091	0	13	1139
REACTOME_RNA_POL_II_TRANSCRIPTION	105	1	0.000593369	0	0	1387	1	1.49105e-06	0	2	1270	0.990651	0.0169847	1	21	1274
REACTOME_RNA_POL_II_TRANSCRIPTION_PRE_INITIATION_AND_PROMOTER_OPENING	41	1	0.0566166	0	0	1388	1	0.000638833	0	0	1437	0.982716	0.0420615	0	7	1217
REACTOME_SCF_BETA_TRCP_MEDIATED_DEGRADATION_OF_EMI1	51	1	0.0305708	0	0	1389	0.992584	0.0264411	3	0	1182	0.999983	9.49745e-05	1	3	1398
REACTOME_SEMA3A_PAK_DEPENDENT_AXON_REPULSION	15	1	0.334808	0	0	1390	0.086909	0.974217	4	1	305	0.74288	0.470487	2	2	798
REACTOME_SEMA3A_PLEXIN_REPULSION_SIGNALING_BY_INHIBITING_INTEGRIN_ADHESION	13	1	0.367091	0	0	1391	0.181657	0.937924	3	1	399	0.674198	0.555921	3	1	727
REACTOME_SHC_MEDIATED_SIGNALLING	15	1	0.318608	0	0	1392	0.769067	0.493822	2	0	834	0.917333	0.21589	1	2	1039
REACTOME_SHC_RELATED_EVENTS	17	1	0.294173	0	0	1393	0.553024	0.693549	2	1	668	0.950076	0.143735	1	2	1115
REACTOME_SHC1_EVENTS_IN_EGFR_SIGNALING	15	1	0.318553	0	0	1394	0.944946	0.231232	1	0	1069	0.997596	0.0202582	0	1	1342
REACTOME_SHC1_EVENTS_IN_ERBB4_SIGNALING	20	1	0.220843	0	0	1395	0.885451	0.299485	1	1	964	0.980042	0.0670942	1	2	1200
REACTOME_SIGNAL_ATTENUATION	14	1	0.392545	0	0	1396	0.150074	0.95331	2	2	373	0.432344	0.771116	3	2	515
REACTOME_SIGNALING_BY_CONSTITUTIVELY_ACTIVE_EGFR	18	1	0.271357	0	0	1397	0.961082	0.178198	1	0	1104	0.989645	0.0468269	1	1	1262
REACTOME_SIGNALING_BY_FGFR1_FUSION_MUTANTS	19	1	0.261246	0	0	1398	0.832981	0.394783	2	0	897	0.99908	0.00887775	1	0	1366
REACTOME_SIGNALING_BY_HIPPO	22	1	0.24293	0	0	1399	0.402174	0.795388	2	2	560	0.11223	0.954351	4	5	241
REACTOME_SIGNALING_BY_NODAL	18	1	0.272525	0	0	1400	0.345798	0.837323	0	4	515	0.762854	0.420204	0	5	819
REACTOME_SIGNALING_BY_NOTCH2	12	1	0.399311	0	0	1401	0.644414	0.651091	1	1	745	0.991686	0.0572822	1	0	1282
REACTOME_SIGNALING_BY_NOTCH3	12	1	0.399295	0	0	1402	0.899285	0.355586	0	1	978	0.991689	0.0572614	1	0	1283
REACTOME_SIGNALING_BY_TGF_BETA_RECEPTOR_COMPLEX	63	1	0.00989252	0	0	1403	0.627344	0.507445	3	7	730	0.991868	0.0178547	5	7	1285
REACTOME_SIGNALING_BY_WNT	65	1	0.0101731	0	0	1404	0.987978	0.0325092	3	2	1168	0.999999	5.26477e-06	3	2	1414
REACTOME_SLBP_DEPENDENT_PROCESSING_OF_REPLICATION_DEPENDENT_HISTONE_PRE_MRNAS	11	1	0.455393	0	0	1405	0.864148	0.433296	0	1	935	0.246098	0.902699	0	5	368
REACTOME_SMAD2_SMAD3_SMAD4_HETEROTRIMER_REGULATES_TRANSCRIPTION	27	1	0.149057	0	0	1406	0.452032	0.734328	2	3	603	0.880653	0.233245	2	4	972
REACTOME_SOS_MEDIATED_SIGNALLING	14	1	0.342883	0	0	1407	0.933126	0.266508	0	1	1043	0.971696	0.108065	0	2	1173
REACTOME_SPRY_REGULATION_OF_FGF_SIGNALING	14	1	0.373856	0	0	1408	0.687526	0.601119	0	2	780	0.957284	0.150103	0	2	1133
REACTOME_SRP_DEPENDENT_COTRANSLATIONAL_PROTEIN_TARGETING_TO_MEMBRANE	179	1	0.000801224	0	0	1409	1	1.99487e-08	0	0	1444	0.999872	0.000331481	7	8	1385
REACTOME_SYNTHESIS_AND_INTERCONVERSION_OF_NUCLEOTIDE_DI_AND_TRIPHOSPHATES	19	1	0.274035	0	0	1410	0.961617	0.175638	0	1	1105	0.662403	0.542462	2	3	714
REACTOME_SYNTHESIS_OF_BILE_ACIDS_AND_BILE_SALTS_VIA_24_HYDROXYCHOLESTEROL	10	1	0.470368	0	0	1411	0.251528	0.917396	1	2	447	0.140846	0.959186	1	4	271
REACTOME_SYNTHESIS_OF_BILE_ACIDS_AND_BILE_SALTS_VIA_7ALPHA_HYDROXYCHOLESTEROL	15	1	0.317698	0	0	1412	0.510159	0.733434	1	2	639	0.734931	0.480424	0	4	786
REACTOME_SYNTHESIS_OF_PC	18	1	0.277294	0	0	1413	0.0787196	0.973843	1	5	287	0.0991853	0.960838	2	7	229
REACTOME_SYNTHESIS_OF_PE	11	1	0.426769	0	0	1414	0.606873	0.691746	1	1	711	0.529527	0.709251	1	3	621
REACTOME_SYNTHESIS_OF_PIPS_AT_THE_EARLY_ENDOSOME_MEMBRANE	12	1	0.388266	0	0	1415	1	0.0948793	0	0	1445	0.992578	0.0523943	0	1	1292
REACTOME_SYNTHESIS_OF_PIPS_AT_THE_GOLGI_MEMBRANE	17	1	0.264289	0	0	1416	1	0.0435294	0	0	1446	0.999026	0.00931567	0	1	1365
REACTOME_SYNTHESIS_OF_PIPS_AT_THE_LATE_ENDOSOME_MEMBRANE	10	1	0.454876	0	0	1417	1	0.14051	0	0	1447	1	0.0168147	0	0	1450
REACTOME_SYNTHESIS_OF_SUBSTRATES_IN_N_GLYCAN_BIOSYTHESIS	14	1	0.366539	0	0	1418	0.924004	0.291117	1	0	1026	0.964198	0.129652	1	1	1154
REACTOME_TETRAHYDROBIOPTERIN_BH4_SYNTHESIS_RECYCLING_SALVAGE_AND_REGULATION	13	1	0.412975	0	0	1419	0.630052	0.666004	0	2	732	0.570747	0.666776	1	3	642
REACTOME_TGF_BETA_RECEPTOR_SIGNALING_ACTIVATES_SMADS	26	1	0.159312	0	0	1420	0.939083	0.184699	1	1	1052	0.999153	0.00528227	2	0	1369
REACTOME_TGF_BETA_RECEPTOR_SIGNALING_IN_EMT_EPITHELIAL_TO_MESENCHYMAL_TRANSITION	16	1	0.348531	0	0	1421	0.208895	0.923342	1	3	419	0.500922	0.710764	2	3	583
REACTOME_TRAF3_DEPENDENT_IRF_ACTIVATION_PATHWAY	14	1	0.341556	0	0	1422	0.932486	0.268278	1	0	1042	0.73237	0.483597	3	1	782
REACTOME_TRAF6_MEDIATED_IRF7_ACTIVATION	30	1	0.221736	0	0	1423	0.865807	0.336532	2	0	937	0.977124	0.0663421	3	1	1188
REACTOME_TRANS_GOLGI_NETWORK_VESICLE_BUDDING	60	1	0.0137939	0	0	1424	0.945507	0.114352	1	5	1070	0.880792	0.188052	8	7	973
REACTOME_TRANSCRIPTION_COUPLED_NER_TC_NER	45	1	0.0400889	0	0	1425	1	0.000269861	0	0	1448	0.403714	0.714133	0	15	494
REACTOME_TRANSCRIPTIONAL_ACTIVITY_OF_SMAD2_SMAD3_SMAD4_HETEROTRIMER	38	1	0.06234	0	0	1426	0.784885	0.372634	2	3	851	0.977709	0.0530299	3	4	1190
REACTOME_TRANSPORT_OF_MATURE_MRNA_DERIVED_FROM_AN_INTRONLESS_TRANSCRIPT	33	1	0.0860859	0	0	1427	0.984117	0.0618707	0	2	1157	0.361919	0.764518	0	12	462
REACTOME_TRANSPORT_OF_MATURE_TRANSCRIPT_TO_CYTOPLASM	54	1	0.0190938	0	0	1428	0.999464	0.00320258	0	2	1240	0.859128	0.220519	0	14	939
REACTOME_TRANSPORT_OF_RIBONUCLEOPROTEINS_INTO_THE_HOST_NUCLEUS	27	1	0.124897	0	0	1429	0.994792	0.0354607	0	1	1193	0.408756	0.736055	0	10	497
REACTOME_TRNA_AMINOACYLATION	42	1	0.0410332	0	0	1430	0.884079	0.227337	1	4	962	0.28827	0.810309	1	15	408
REACTOME_UNBLOCKING_OF_NMDA_RECEPTOR_GLUTAMATE_BINDING_AND_ACTIVATION	15	1	0.32782	0	0	1431	0.768391	0.494759	1	1	833	0.09003	0.968401	5	3	217
REACTOME_UNWINDING_OF_DNA	11	1	0.427532	0	0	1432	1	0.119419	0	0	1449	0.00836464	0.998715	0	8	90
REACTOME_VIF_MEDIATED_DEGRADATION_OF_APOBEC3G	52	1	0.0319889	0	0	1433	0.970561	0.0771358	4	0	1130	1	4.0649e-06	1	1	1420
REACTOME_VIRAL_MESSENGER_RNA_SYNTHESIS	14	1	0.370108	0	0	1434	1	0.0796032	0	0	1450	0.255621	0.885419	0	6	374
REACTOME_VITAMIN_B5_PANTOTHENATE_METABOLISM	11	1	0.432704	0	0	1435	0.304527	0.887199	0	3	482	0.515833	0.721142	0	4	600
REACTOME_XENOBIOTICS	16	1	0.330021	0	0	1436	0.104569	0.966543	0	5	326	0.0162637	0.99676	5	3	112
REACTOME_ZINC_TRANSPORTERS	15	1	0.320687	0	0	1437	0.265168	0.891131	1	3	457	0.979579	0.0826559	0	2	1197
SA_CASPASE_CASCADE	19	1	0.230085	0	0	1438	0.233006	0.89787	4	1	429	0.765164	0.417225	1	4	822
SA_FAS_SIGNALING	9	1	0.513434	0	0	1439	0.479803	0.805699	2	0	626	0.330352	0.867072	3	1	438
SA_G1_AND_S_PHASES	15	1	0.331177	0	0	1440	0.930258	0.274386	1	0	1035	1	0.00287641	0	0	1451
SA_G2_AND_M_PHASES	8	1	0.541167	0	0	1441	0.427363	0.845265	0	2	588	0.528818	0.743872	0	3	620
SA_PROGRAMMED_CELL_DEATH	12	1	0.405761	0	0	1442	0.896823	0.361262	0	1	974	0.804504	0.414365	1	2	864
SA_PTEN_PATHWAY	17	1	0.267747	0	0	1443	0.601963	0.644767	3	0	707	0.721169	0.474685	4	1	769
SIG_IL4RECEPTOR_IN_B_LYPHOCYTES	27	1	0.124382	0	0	1444	0.0877161	0.96385	6	2	307	0.844386	0.278797	6	1	908
ST_ERK1_ERK2_MAPK_PATHWAY	32	1	0.0920405	0	0	1445	0.929347	0.178463	3	0	1031	1	2.6048e-06	0	0	1452
ST_G_ALPHA_I_PATHWAY	35	1	0.0688814	0	0	1446	0.00134511	0.99962	5	9	113	0.599088	0.54546	4	7	661
ST_GAQ_PATHWAY	28	1	0.119501	0	0	1447	0.0163812	0.994652	5	5	178	0.751097	0.394868	5	3	806
ST_IL_13_PATHWAY	7	1	0.588384	0	0	1448	0.352525	0.892783	2	0	524	0.731016	0.577677	2	0	779
ST_INTERLEUKIN_13_PATHWAY	7	1	0.588384	0	0	1449	0.352525	0.892783	2	0	525	0.731016	0.577677	2	0	780
ST_INTERLEUKIN_4_PATHWAY	26	1	0.138352	0	0	1450	0.0256066	0.991483	4	5	204	0.170573	0.912948	6	5	303
ST_P38_MAPK_PATHWAY	37	1	0.0580256	0	0	1451	0.803721	0.346848	4	1	867	0.998285	0.00610047	2	3	1352
ST_TUMOR_NECROSIS_FACTOR_PATHWAY	29	1	0.108586	0	0	1452	0.597105	0.59554	4	1	702	0.953502	0.105865	5	1	1121
